# Supplementary material for: TNFα-induced metabolic reprogramming drives an intrinsic anti-viral state
Source: PLoS Pathog. 2022 Jul 14;18(7):e1010722. doi: 10.1371/journal.ppat.1010722 (PMC9321404; doi:10.1371/journal.ppat.1010722)
Supplement: S5 Table — Protein harvested from cells analyzed by LC-MS/MS. Data uploaded to Metaboanalyst v5.0 for analysis as described in materials and methods (Fig 5A). (XLSX) [file ppat.1010722.s011.xlsx]

## Sheet: Sheet1
Accession	GENE	Description	Normalized Abundances
			Veh_1	Veh_2	Veh_3		TNF_1	TNF_2	TNF_3		2DG_1	2DG_2	2DG_3		T+2D_1	T+2D_2	T+2D_3
P42224	STAT1	Signal transducer and activator of transcription 1-alpha/beta OS=Homo sapiens (Human) OX=9606 GN=STAT1 PE=1 SV=2	2.59371e+09	2.64935e+09	2.63429e+09		1.69689e+10	1.64111e+10	1.77854e+10		2.62619e+09	2.78123e+09	2.6059e+09		3.11622e+09	2.84773e+09	2.7869e+09
P28838	LAP3	Cytosol aminopeptidase OS=Homo sapiens (Human) OX=9606 GN=LAP3 PE=1 SV=3	5.2191e+09	4.00963e+09	4.05685e+09		11488570642	1.04435e+10	1.06065e+10		5.64823e+09	4.79341e+09	4.00572e+09		4.5302e+09	4.86701e+09	5.60988e+09
P04179	SOD2	Superoxide dismutase [Mn], mitochondrial OS=Homo sapiens (Human) OX=9606 GN=SOD2 PE=1 SV=3	6.1479e+08	6.26359e+08	6.66787e+08		29814574644	3.0837e+10	3.05929e+10		9.8851e+08	7.45785e+08	8.72498e+08		1.27413e+10	1.24099e+10	1.25771e+10
P15121	AKR1B1	Aldo-keto reductase family 1 member B1 OS=Homo sapiens (Human) OX=9606 GN=AKR1B1 PE=1 SV=3	6.81346e+09	7.12096e+09	7.01085e+09		16847325925	1.58499e+10	1.76125e+10		7.66233e+09	7.86457e+09	8.12286e+09		1.06377e+10	9.30774e+09	1.00523e+10
P43490	NAMPT	Nicotinamide phosphoribosyltransferase OS=Homo sapiens (Human) OX=9606 GN=NAMPT PE=1 SV=1	1.15544e+09	1.22149e+09	1.43338e+09		4397491794	4.25611e+09	4.12642e+09		1.5128e+09	1.35487e+09	1.59158e+09		2.54122e+09	2.21951e+09	2.19063e+09
P05120	SERPINB2	Plasminogen activator inhibitor 2 OS=Homo sapiens (Human) OX=9606 GN=SERPINB2 PE=1 SV=2	2.07519e+09	2.01059e+09	1.93197e+09		7110734103	6.71226e+09	6.03399e+09		1.61192e+09	1.47594e+09	1.78143e+09		4.48861e+09	4.10601e+09	4.23592e+09
Q9Y6N5	SQOR	Sulfide:quinone oxidoreductase, mitochondrial OS=Homo sapiens (Human) OX=9606 GN=SQOR PE=1 SV=1	9.04399e+08	9.49355e+08	8.26616e+08		3600431486	3.58898e+09	3.29379e+09		1.10977e+09	9.38889e+08	1.13711e+09		2.36965e+09	2.00417e+09	1.97368e+09
P01889	HLA-B	HLA class I histocompatibility antigen, B alpha chain OS=Homo sapiens (Human) OX=9606 GN=HLA-B PE=1 SV=3	2.07316e+09	1.91825e+09	2.17134e+09		1.36471e+10	1.43e+10	1.41573e+10		1.68694e+09	1.47735e+09	1.60959e+09		3.17001e+09	3.13283e+09	2.8125e+09
P05362	ICAM1	Intercellular adhesion molecule 1 OS=Homo sapiens (Human) OX=9606 GN=ICAM1 PE=1 SV=2	1.34728e+08	1.55087e+08	1.79854e+08		5792245020	6.23394e+09	6.25886e+09		1.34226e+08	1.18356e+08	1.15806e+08		5.23797e+09	5.17995e+09	5.1776e+09
P32455	GBP1	Guanylate-binding protein 1 OS=Homo sapiens (Human) OX=9606 GN=GBP1 PE=1 SV=2	7.77055e+08	8.47481e+08	7.91153e+08		4105160832	4.32589e+09	4.64643e+09		7.23082e+08	7.88274e+08	7.25095e+08		8.40032e+08	6.88369e+08	7.70238e+08
P04439	HLA-A	HLA class I histocompatibility antigen, A alpha chain OS=Homo sapiens (Human) OX=9606 GN=HLA-A PE=1 SV=2	8.4009e+08	8.70784e+08	8.57287e+08		3096853359	3.18323e+09	3.14269e+09		5.93755e+08	5.03953e+08	5.99966e+08		8.65417e+08	8.987e+08	7.96718e+08
P20591	MX1	Interferon-induced GTP-binding protein Mx1 OS=Homo sapiens (Human) OX=9606 GN=MX1 PE=1 SV=4	2.38191e+08	2.15662e+08	2.78139e+08		1.18044e+10	1.2359e+10	1.31804e+10		2.44148e+08	3.48151e+08	2.64149e+08		4.073e+08	3.76977e+08	3.66184e+08
Q08AF3	SLFN5	Schlafen family member 5 OS=Homo sapiens (Human) OX=9606 GN=SLFN5 PE=1 SV=1	4.41309e+08	3.55867e+08	4.66164e+08		1661847936	1.75362e+09	1.56255e+09		5.80102e+08	5.45013e+08	5.8626e+08		9.78005e+08	8.66114e+08	8.4801e+08
P01893	HLA-H	Putative HLA class I histocompatibility antigen, alpha chain H OS=Homo sapiens (Human) OX=9606 GN=HLA-H PE=5 SV=3	1.01565e+08	9.53509e+07	1.29501e+08		935751559	9.84241e+08	9.95864e+08		1.23222e+08	8.89256e+07	1.34791e+08		1.94016e+08	1.311e+08	1.17051e+08
P56199	ITGA1	Integrin alpha-1 OS=Homo sapiens (Human) OX=9606 GN=ITGA1 PE=1 SV=2	4.60377e+08	3.61911e+08	4.82459e+08		1.43002e+09	1.4788e+09	1.26063e+09		4.87884e+08	4.97909e+08	4.87202e+08		7.46567e+08	7.44189e+08	6.87957e+08
P29590	PML	Protein PML OS=Homo sapiens (Human) OX=9606 GN=PML PE=1 SV=3	5.54977e+08	5.52542e+08	4.42183e+08		1741708582	1.59529e+09	1.77745e+09		4.15295e+08	3.87875e+08	3.39082e+08		6.2649e+08	6.46364e+08	5.31721e+08
Q53EL6	PDCD4	Programmed cell death protein 4 OS=Homo sapiens (Human) OX=9606 GN=PDCD4 PE=1 SV=2	1.23053e+09	1.22771e+09	1.22376e+09		282316300	3.30762e+08	2.93842e+08		1.07164e+09	1.06511e+09	1.13053e+09		4.79115e+08	3.93358e+08	4.06969e+08
Q9Y6K5	OAS3	2'-5'-oligoadenylate synthase 3 OS=Homo sapiens (Human) OX=9606 GN=OAS3 PE=1 SV=3	1.86312e+08	1.39056e+08	1.53979e+08		2829715203	2.92892e+09	2.8095e+09		2.12165e+08	1.54333e+08	1.50915e+08		4.38277e+08	2.66804e+08	2.64875e+08
P10321	HLA-C	HLA class I histocompatibility antigen, C alpha chain OS=Homo sapiens (Human) OX=9606 GN=HLA-C PE=1 SV=3	6.99955e+08	7.28598e+08	7.62002e+08		3275461088	3.54124e+09	3.17526e+09		4.48816e+08	4.98704e+08	4.32566e+08		8.38285e+08	7.49257e+08	6.87335e+08
Q9Y3Z3	SAMHD1	Deoxynucleoside triphosphate triphosphohydrolase SAMHD1 OS=Homo sapiens (Human) OX=9606 GN=SAMHD1 PE=1 SV=2	5.71135e+08	4.66981e+08	5.40653e+08		2.69364e+09	2.79565e+09	2.67055e+09		3.06095e+08	2.63596e+08	3.08096e+08		4.9828e+08	3.33203e+08	3.50622e+08
Q00653	NFKB2	Nuclear factor NF-kappa-B p100 subunit OS=Homo sapiens (Human) OX=9606 GN=NFKB2 PE=1 SV=4	4.86411e+07	4.54164e+07	5.94662e+07		1.37716e+09	1.47322e+09	1.43133e+09		6.81376e+07	7.69969e+07	5.98801e+07		6.96849e+08	6.21035e+08	6.10589e+08
P09914	IFIT1	Interferon-induced protein with tetratricopeptide repeats 1 OS=Homo sapiens (Human) OX=9606 GN=IFIT1 PE=1 SV=2	1.27706e+08	1.98001e+08	1.45828e+08		5990341525	6.08484e+09	6.50172e+09		1.22827e+08	1.44135e+08	1.498e+08		2.53703e+08	3.14055e+08	2.4737e+08
P02794	FTH1	Ferritin heavy chain OS=Homo sapiens (Human) OX=9606 GN=FTH1 PE=1 SV=2	1.67111e+08	1.96983e+08	1.96307e+08		4773409384	5.95044e+09	4.1881e+09		3.47761e+08	3.10383e+08	4.26787e+08		1.13765e+09	7.15814e+08	1.04583e+09
P17302	GJA1	Gap junction alpha-1 protein OS=Homo sapiens (Human) OX=9606 GN=GJA1 PE=1 SV=2	1.0776e+09	1.22902e+09	1.17175e+09		313184049	3.47895e+08	2.8111e+08		8.29676e+08	7.29688e+08	7.76233e+08		5.13015e+08	3.90899e+08	4.0853e+08
P26022	PTX3	Pentraxin-related protein PTX3 OS=Homo sapiens (Human) OX=9606 GN=PTX3 PE=1 SV=3	2.66096e+08	1.72919e+08	2.09831e+08		9.36755e+08	8.77814e+08	8.24441e+08		5.26371e+08	4.54036e+08	5.32027e+08		1.83637e+09	1.90627e+09	1.75167e+09
Q03169	TNFAIP2	Tumor necrosis factor alpha-induced protein 2 OS=Homo sapiens (Human) OX=9606 GN=TNFAIP2 PE=2 SV=2	1.2721e+08	1.76044e+08	5.60111e+07		2800896369	2.63729e+09	2.59406e+09		8.79282e+07	3.61281e+07	6.69117e+07		5.95891e+08	5.64915e+08	5.39071e+08
P05161	ISG15	Ubiquitin-like protein ISG15 OS=Homo sapiens (Human) OX=9606 GN=ISG15 PE=1 SV=5	2.57693e+08	2.68705e+08	2.7295e+08		6.58998e+09	7.16141e+09	7.68079e+09		2.8025e+08	1.76078e+08	1.78235e+08		5.72031e+08	4.51392e+08	8.26178e+08
P20592	MX2	Interferon-induced GTP-binding protein Mx2 OS=Homo sapiens (Human) OX=9606 GN=MX2 PE=1 SV=1	6.05345e+06	1.23686e+07			2188082784	2.17246e+09	1.84214e+09						1.75371e+07	8.01569e+06	2.26488e+07
P09913	IFIT2	Interferon-induced protein with tetratricopeptide repeats 2 OS=Homo sapiens (Human) OX=9606 GN=IFIT2 PE=1 SV=1	7.08348e+07	8.19299e+07	1.27297e+08		3907472294	3.94429e+09	4.22616e+09		8.61678e+07	1.01103e+08	7.20566e+07		1.58673e+08	1.76617e+08	1.19491e+08
O14879	IFIT3	Interferon-induced protein with tetratricopeptide repeats 3 OS=Homo sapiens (Human) OX=9606 GN=IFIT3 PE=1 SV=1	2.06317e+08	1.91936e+08	2.48234e+08		5268296913	5.30984e+09	5.79511e+09		1.97339e+08	1.91546e+08	1.88306e+08		3.30874e+08	3.6231e+08	2.64472e+08
O15533	TAPBP	Tapasin OS=Homo sapiens (Human) OX=9606 GN=TAPBP PE=1 SV=1	4.3523e+08	4.7035e+08	4.12529e+08		2160838790	2.32039e+09	2.17938e+09		5.30192e+08	4.56256e+08	4.42973e+08		8.15755e+08	7.448e+08	7.36647e+08
Q03519	TAP2	Antigen peptide transporter 2 OS=Homo sapiens (Human) OX=9606 GN=TAP2 PE=1 SV=1	1.32539e+08	1.55537e+08	1.00501e+08		1075611698	9.48053e+08	1.06247e+09		1.62468e+08	1.06808e+08	1.34698e+08		3.22914e+08	3.11122e+08	3.77861e+08
P32456	GBP2	Guanylate-binding protein 2 OS=Homo sapiens (Human) OX=9606 GN=GBP2 PE=1 SV=3	9.49228e+07	1.308e+08	1.24766e+08		5.25393e+08	6.5137e+08	6.69788e+08		8.18516e+07	7.6989e+07	8.20582e+07		1.65852e+08	1.28939e+08	1.17876e+08
P02792	FTL	Ferritin light chain OS=Homo sapiens (Human) OX=9606 GN=FTL PE=1 SV=2	1.90237e+08	2.61161e+08	2.34118e+08		690329298	1.12204e+09	7.21259e+08		2.25661e+08	2.99707e+08	3.73236e+08		2.60447e+08	1.9103e+08	2.53898e+08
Q8TCS8	PNPT1	Polyribonucleotide nucleotidyltransferase 1, mitochondrial OS=Homo sapiens (Human) OX=9606 GN=PNPT1 PE=1 SV=2	1.53143e+08	1.51959e+08	1.74401e+08		6.03891e+08	7.38436e+08	6.8356e+08		2.27608e+08	2.47811e+08	1.79539e+08		3.01052e+08	3.06755e+08	3.22047e+08
Q9BQE5	APOL2	Apolipoprotein L2 OS=Homo sapiens (Human) OX=9606 GN=APOL2 PE=1 SV=1	2.41022e+08	2.35021e+08	2.60764e+08		1034830013	9.86884e+08	1.10672e+09		2.77366e+08	2.75079e+08	2.91936e+08		5.08016e+08	5.14351e+08	4.44747e+08
Q03518	TAP1	Antigen peptide transporter 1 OS=Homo sapiens (Human) OX=9606 GN=TAP1 PE=1 SV=2	3.47932e+07	7.76571e+07	6.7208e+07		859610542	1.00956e+09	1.04664e+09		1.22911e+08	8.01509e+07	1.1487e+08		2.31481e+08	3.44661e+08	2.74096e+08
P13747	HLA-E	HLA class I histocompatibility antigen, alpha chain E OS=Homo sapiens (Human) OX=9606 GN=HLA-E PE=1 SV=4					26596586	3.11343e+07	3.10993e+07		4.69905e+06	1.07931e+07	6.92368e+06		2.59261e+07		2.62003e+07
P11166	SLC2A1	Solute carrier family 2, facilitated glucose transporter member 1 OS=Homo sapiens (Human) OX=9606 GN=SLC2A1 PE=1 SV=2	1.95076e+08	2.099e+08	2.02812e+08		955463146	1.02319e+09	1.03831e+09		5.07599e+08	4.41785e+08	5.06945e+08		1.31902e+09	1.42781e+09	1.54742e+09
P00167	CYB5A	Cytochrome b5 OS=Homo sapiens (Human) OX=9606 GN=CYB5A PE=1 SV=2	1.32921e+08	1.56338e+08	1.57093e+08		515929328	6.60602e+08	5.40542e+08		1.38859e+08	1.76114e+08	2.04331e+08		3.45065e+08	3.50514e+08	2.76289e+08
Q15043	SLC39A14	Zinc transporter ZIP14 OS=Homo sapiens (Human) OX=9606 GN=SLC39A14 PE=1 SV=3	2.45292e+08	1.07604e+08	1.86865e+08		1695207040	1.53872e+09	1.78838e+09		2.64868e+08	1.95543e+08	2.69112e+08		1.03522e+09	9.22498e+08	9.75016e+08
Q9BYX4	IFIH1	Interferon-induced helicase C domain-containing protein 1 OS=Homo sapiens (Human) OX=9606 GN=IFIH1 PE=1 SV=3	9.12199e+07	8.28003e+07	8.88858e+07		692771249	6.92816e+08	8.19164e+08		7.40105e+07	1.09259e+08	4.6548e+07		1.16879e+08	4.48475e+07	3.76933e+07
P61769	B2M	Beta-2-microglobulin OS=Homo sapiens (Human) OX=9606 GN=B2M PE=1 SV=1	6.65248e+08	8.65834e+08	7.36557e+08		2825080044	3.59314e+09	3.07393e+09		5.06518e+08	4.34097e+08	5.23629e+08		8.25369e+08	8.24884e+08	9.21413e+08
Q96JB6	LOXL4	Lysyl oxidase homolog 4 OS=Homo sapiens (Human) OX=9606 GN=LOXL4 PE=1 SV=1	4.8182e+08	5.0027e+08	4.80121e+08		1.81737e+07	2.03767e+07	7.23646e+06		2.51822e+08	1.7951e+08	2.22221e+08		7.37255e+07	7.26228e+07	3.64194e+07
O14933	UBE2L6	Ubiquitin/ISG15-conjugating enzyme E2 L6 OS=Homo sapiens (Human) OX=9606 GN=UBE2L6 PE=1 SV=4	7.04114e+07	7.07952e+07	4.64884e+07		436704720	4.20217e+08	3.98614e+08		4.77704e+07	2.74328e+07	4.02524e+07		5.22642e+07	3.72567e+07	3.709e+07
P29728	OAS2	2'-5'-oligoadenylate synthase 2 OS=Homo sapiens (Human) OX=9606 GN=OAS2 PE=1 SV=3	2.84567e+07				643472631	7.14446e+08	7.06155e+08		1.06365e+07		3.92408e+07		8.34098e+06	8.57536e+06	2.19698e+07
Q8IVG5	SAMD9L	Sterile alpha motif domain-containing protein 9-like OS=Homo sapiens (Human) OX=9606 GN=SAMD9L PE=1 SV=2					106256392	9.16362e+07	9.50965e+07						7.2342e+06	2.12908e+06	6.74675e+06
P28845	HSD11B1	Corticosteroid 11-beta-dehydrogenase isozyme 1 OS=Homo sapiens (Human) OX=9606 GN=HSD11B1 PE=1 SV=3					398126920	3.80075e+08	3.20629e+08						1.75516e+07	2.77113e+07	1.19609e+07
P00973	OAS1	2'-5'-oligoadenylate synthase 1 OS=Homo sapiens (Human) OX=9606 GN=OAS1 PE=1 SV=4	6.49497e+07	5.45204e+07	5.86818e+07		5.81979e+08	5.99307e+08	5.58694e+08		4.97276e+07	6.71931e+07	5.71307e+07		6.20083e+07	4.89312e+07	3.98329e+07
Q13077	TRAF1	TNF receptor-associated factor 1 OS=Homo sapiens (Human) OX=9606 GN=TRAF1 PE=1 SV=1					189405937	2.35533e+08	1.49729e+08		1.93414e+07	3.06952e+07	1.20906e+07		9.11149e+07	8.59062e+07	1.04906e+08
Q9UBS3	DNAJB9	DnaJ homolog subfamily B member 9 OS=Homo sapiens (Human) OX=9606 GN=DNAJB9 PE=1 SV=1					1.71919e+07	1.64351e+07	1.11392e+07		6.51123e+07	6.88088e+07	9.32411e+07		2.92796e+08	2.51834e+08	2.66615e+08
P01584	IL1B	Interleukin-1 beta OS=Homo sapiens (Human) OX=9606 GN=IL1B PE=1 SV=2					380861961	4.30281e+08	3.48272e+08						6.3872e+07	8.12657e+07
P55083	MFAP4	Microfibril-associated glycoprotein 4 OS=Homo sapiens (Human) OX=9606 GN=MFAP4 PE=1 SV=2	1.55289e+07	3.71617e+07	2.83555e+07						2.21898e+08	1.64269e+08	1.75439e+08		1.38001e+08	1.24923e+08	1.40124e+08
Q5EBM0	CMPK2	UMP-CMP kinase 2, mitochondrial OS=Homo sapiens (Human) OX=9606 GN=CMPK2 PE=1 SV=3					157578517	1.18024e+08	1.4364e+08
Q96AZ6	ISG20	Interferon-stimulated gene 20 kDa protein OS=Homo sapiens (Human) OX=9606 GN=ISG20 PE=1 SV=2					491150600	5.04484e+08	4.95711e+08				2.95502e+07		5.55535e+07	5.73495e+06
O43353	RIPK2	Receptor-interacting serine/threonine-protein kinase 2 OS=Homo sapiens (Human) OX=9606 GN=RIPK2 PE=1 SV=2	5.59769e+06	1.00791e+07			156791419	1.65256e+08	2.09178e+08				9.73054e+06		3.86454e+07	6.01435e+07	6.75844e+07
P48307	TFPI2	Tissue factor pathway inhibitor 2 OS=Homo sapiens (Human) OX=9606 GN=TFPI2 PE=1 SV=1					175582289	1.83533e+08	1.36773e+08						5.58406e+07	6.47877e+07	4.8513e+07
P13164	IFITM1	Interferon-induced transmembrane protein 1 OS=Homo sapiens (Human) OX=9606 GN=IFITM1 PE=1 SV=3	1.69742e+08	1.39339e+08	2.40979e+08		1180836544	1.30306e+09	1.38517e+09		1.22266e+08	9.80923e+07	7.81108e+07		2.6847e+08	2.00252e+08	1.25121e+08
P10145	CXCL8	Interleukin-8 OS=Homo sapiens (Human) OX=9606 GN=CXCL8 PE=1 SV=1					176814178	2.19137e+08	1.68422e+08						5.54145e+08	4.97273e+08	3.85399e+08
O14944	EREG	Proepiregulin OS=Homo sapiens (Human) OX=9606 GN=EREG PE=1 SV=1					107084666	1.06296e+08	8.84397e+07		1.15132e+07	8.56105e+06	4.14703e+09		1.09327e+08	4.53022e+07	8.60304e+07
Q96C10	DHX58	Probable ATP-dependent RNA helicase DHX58 OS=Homo sapiens (Human) OX=9606 GN=DHX58 PE=1 SV=1					84020800	7.09934e+07	1.00392e+08		4.58116e+06	6.73034e+06
Q15646	OASL	2'-5'-oligoadenylate synthase-like protein OS=Homo sapiens (Human) OX=9606 GN=OASL PE=1 SV=2					62533120	5.72596e+07	6.74035e+07								1.0457e+07
P06702	S100A9	Protein S100-A9 OS=Homo sapiens (Human) OX=9606 GN=S100A9 PE=1 SV=1	1.15837e+08	1.71047e+07	1.2563e+07		601552322	8.24253e+07			2.65629e+07	4.83902e+07	2.46481e+07		9.3021e+06	2.55338e+07	1.11868e+07
Q9UPY5	SLC7A11	Cystine/glutamate transporter OS=Homo sapiens (Human) OX=9606 GN=SLC7A11 PE=1 SV=1		4.82039e+06							3.1213e+07	3.13389e+07	4.89969e+07		6.72548e+07	6.77377e+07	4.87495e+07
Q9UMW8	USP18	Ubl carboxyl-terminal hydrolase 18 OS=Homo sapiens (Human) OX=9606 GN=USP18 PE=1 SV=1					4.836e+07	5.03585e+07	5.67473e+07
P30793	GCH1	GTP cyclohydrolase 1 OS=Homo sapiens (Human) OX=9606 GN=GCH1 PE=1 SV=1					7.70872e+07	8.03883e+07	3.66922e+07							2.26076e+06	2.19219e+06
Q2PZI1	DPY19L1	Probable C-mannosyltransferase DPY19L1 OS=Homo sapiens (Human) OX=9606 GN=DPY19L1 PE=2 SV=1					24419455	2.50521e+07	1.76398e+07			1.47183e+07	1.84373e+07		1.13509e+07	2.42488e+07	2.70873e+07
Q9BQE4	SELENOS	Selenoprotein S OS=Homo sapiens (Human) OX=9606 GN=SELENOS PE=1 SV=3					1.58529e+07	1.25082e+07	6.94001e+06		1.38994e+07	1.94575e+07	2.13417e+07		2.79929e+07	2.61231e+07	8.17043e+06
Q9C0K1	SLC39A8	Zinc transporter ZIP8 OS=Homo sapiens (Human) OX=9606 GN=SLC39A8 PE=2 SV=1					130064276	1.00069e+08	1.16414e+08		6.238e+06				5.99979e+06	2.72901e+07	3.45048e+07
O14684	PTGES	Prostaglandin E synthase OS=Homo sapiens (Human) OX=9606 GN=PTGES PE=1 SV=2	4.40514e+06	2.5975e+06			68453976	5.75565e+07	1.09065e+08		5.95591e+06		5.95793e+06		8.73747e+06	1.04078e+07	1.48051e+07
Q9UBQ6	EXTL2	Exostosin-like 2 OS=Homo sapiens (Human) OX=9606 GN=EXTL2 PE=1 SV=1	2.82728e+07	1.84115e+07	3.8115e+07		447293460	4.89819e+08	5.54614e+08		3.72467e+07	1.47016e+07	1.63671e+07		4.89907e+07	5.9668e+07	3.14303e+07
Q4LDE5	SVEP1	Sushi, von Willebrand factor type A, EGF and pentraxin domain-containing protein 1 OS=Homo sapiens (Human) OX=9606 GN=SVEP1 PE=1 SV=3					4.25203e+06		1.30978e+07		2.84205e+07	2.10457e+07	2.84571e+07		3.15897e+07	2.71042e+07	2.68943e+07
Q14331	FRG1	Protein FRG1 OS=Homo sapiens (Human) OX=9606 GN=FRG1 PE=1 SV=1	1.46719e+07	2.28343e+07	2.05682e+07							7.79204e+06	8.57521e+06		1.53114e+07
P27701	CD82	CD82 antigen OS=Homo sapiens (Human) OX=9606 GN=CD82 PE=1 SV=1		6.11265e+06			135197140	1.34449e+08	1.52036e+08
Q8IY34	SLC15A3	Solute carrier family 15 member 3 OS=Homo sapiens (Human) OX=9606 GN=SLC15A3 PE=1 SV=2			3.46069e+06		75274436	8.86442e+07	9.34256e+07						2.18188e+07	6.02736e+06	8.83632e+06
Q8IY95	TMEM192	Transmembrane protein 192 OS=Homo sapiens (Human) OX=9606 GN=TMEM192 PE=1 SV=1	7.83478e+06	1.37963e+07	2.26695e+07						1.68017e+07	1.45616e+07	1.2325e+07		2.93937e+07	1.55729e+07	3.66596e+07
Q10589	BST2	Bone marrow stromal antigen 2 OS=Homo sapiens (Human) OX=9606 GN=BST2 PE=1 SV=1					214424967	1.88148e+08	1.82116e+08						1.54733e+07
Q9BXJ1	C1QTNF1	Complement C1q tumor necrosis factor-related protein 1 OS=Homo sapiens (Human) OX=9606 GN=C1QTNF1 PE=1 SV=1					81640906	1.30147e+08	1.38518e+08								1.7057e+07
Q9C002	NMES1	Normal mucosa of esophagus-specific gene 1 protein OS=Homo sapiens (Human) OX=9606 GN=NMES1 PE=2 SV=1					41554230	5.09086e+07	2.76594e+07
Q96HD1	CRELD1	Protein disulfide isomerase CRELD1 OS=Homo sapiens (Human) OX=9606 GN=CRELD1 PE=1 SV=3					9648117	3.3204e+06	5.61155e+07		1.3238e+07	1.30786e+07	1.14242e+07		1.48065e+07	7.4358e+06	8.85102e+06
Q5W111	SPRYD7	SPRY domain-containing protein 7 OS=Homo sapiens (Human) OX=9606 GN=SPRYD7 PE=1 SV=2						9.36347e+06	5.77726e+06		4.76541e+06	1.49377e+07	6.67836e+06		6.60746e+06	1.80033e+07	1.25531e+07
Q9HB58	SP110	Sp110 nuclear body protein OS=Homo sapiens (Human) OX=9606 GN=SP110 PE=1 SV=5					19933653	2.74046e+07	2.17717e+07
O75175	CNOT3	CCR4-NOT transcription complex subunit 3 OS=Homo sapiens (Human) OX=9606 GN=CNOT3 PE=1 SV=1		5.3958e+07	3.16419e+07						2.6926e+07	3.71751e+07	3.9237e+07		4.98559e+07	6.29575e+07	1.42384e+07
Q96PU4	UHRF2	E3 ubiquitin-protein ligase UHRF2 OS=Homo sapiens (Human) OX=9606 GN=UHRF2 PE=1 SV=1	1.02831e+07	7.48485e+06	7.22324e+06						2.38441e+07	5.9834e+06	2.8335e+06		2.15664e+07	1.21015e+07	1.51214e+07
Q7Z2X4	PID1	PTB-containing, cubilin and LRP1-interacting protein OS=Homo sapiens (Human) OX=9606 GN=PID1 PE=1 SV=1					25745294	5.69616e+07	2.83366e+07							8.97066e+06
Q9NRX6	TMEM167B	Protein kish-B OS=Homo sapiens (Human) OX=9606 GN=TMEM167B PE=3 SV=1						6.15061e+07	3.22553e+07		1.42548e+07	2.24501e+07	2.74969e+07		3.92824e+07	4.59691e+07	3.76471e+07
Q96J88	EPSTI1	Epithelial-stromal interaction protein 1 OS=Homo sapiens (Human) OX=9606 GN=EPSTI1 PE=2 SV=2					5.47693e+06	5.46098e+06	4.21949e+06						110687	392751	86507.5
P00533	EGFR	Epidermal growth factor receptor OS=Homo sapiens (Human) OX=9606 GN=EGFR PE=1 SV=2	1.07515e+09	1.0596e+09	1.17492e+09		2.34951e+09	2.59785e+09	2.48396e+09		9.98028e+08	9.90638e+08	1.07996e+09		1.956e+09	1.72023e+09	1.74333e+09
P23497	SP100	Nuclear autoantigen Sp-100 OS=Homo sapiens (Human) OX=9606 GN=SP100 PE=1 SV=3	1.14548e+09	1.22074e+09	1.10994e+09		1740677570	1.72825e+09	1.75527e+09		1.2558e+09	1.23259e+09	1.29999e+09		1.32735e+09	1.51004e+09	1.26328e+09
P61587	RND3	Rho-related GTP-binding protein RhoE OS=Homo sapiens (Human) OX=9606 GN=RND3 PE=1 SV=1	1.18217e+08	7.12323e+07	1.02042e+08		6.39803e+08	6.61535e+08	7.0666e+08		6.47858e+08	5.08857e+08	5.60337e+08		1.18802e+09	1.25968e+09	1.2918e+09
Q14258	TRIM25	E3 ubiquitin/ISG15 ligase TRIM25 OS=Homo sapiens (Human) OX=9606 GN=TRIM25 PE=1 SV=2	9.2943e+08	1.03663e+09	9.74062e+08		2742423497	2.79371e+09	3.02156e+09		1.07892e+09	1.10154e+09	1.25504e+09		1.83268e+09	1.81318e+09	1.8085e+09
P23381	WARS	Tryptophan--tRNA ligase, cytoplasmic OS=Homo sapiens (Human) OX=9606 GN=WARS PE=1 SV=2	7.92555e+09	7.71202e+09	7.28092e+09		14811406808	1.52549e+10	1.65866e+10		6.62783e+09	6.81578e+09	7.33612e+09		5.99648e+09	6.12366e+09	6.20152e+09
P19525	EIF2AK2	Interferon-induced, double-stranded RNA-activated protein kinase OS=Homo sapiens (Human) OX=9606 GN=EIF2AK2 PE=1 SV=2	5.65747e+08	5.75238e+08	6.46555e+08		1697418716	1.80609e+09	1.81638e+09		5.16304e+08	4.5909e+08	5.1585e+08		5.88907e+08	6.71907e+08	5.48397e+08
O00469	PLOD2	Procollagen-lysine,2-oxoglutarate 5-dioxygenase 2 OS=Homo sapiens (Human) OX=9606 GN=PLOD2 PE=1 SV=2	2.65362e+09	2.47227e+09	2.61946e+09		5601104476	6.03215e+09	5.89935e+09		2.58031e+09	2.4001e+09	2.358e+09		3.44576e+09	3.43513e+09	3.38626e+09
Q12841	FSTL1	Follistatin-related protein 1 OS=Homo sapiens (Human) OX=9606 GN=FSTL1 PE=1 SV=1	2.1484e+08	1.70451e+08	1.96072e+08		584428373	6.42587e+08	6.09089e+08		3.46125e+08	3.18245e+08	3.46147e+08		4.13343e+08	4.49077e+08	4.73592e+08
O00300	TNFRSF11B	Tumor necrosis factor receptor superfamily member 11B OS=Homo sapiens (Human) OX=9606 GN=TNFRSF11B PE=1 SV=3	1.72813e+07	8.45516e+06	1.16545e+07		184384379	2.12994e+08	2.44969e+08		1.80736e+08	1.47562e+08	2.07405e+08		4.48487e+08	4.28534e+08	6.05938e+08
P05121	SERPINE1	Plasminogen activator inhibitor 1 OS=Homo sapiens (Human) OX=9606 GN=SERPINE1 PE=1 SV=1	3.65741e+07	8.58567e+07	3.9537e+07		201635537	3.05076e+08	3.67697e+08		6.58274e+06	4.52436e+07	5.8198e+07		1.68285e+08	1.48618e+08	2.1964e+08
P19838	NFKB1	Nuclear factor NF-kappa-B p105 subunit OS=Homo sapiens (Human) OX=9606 GN=NFKB1 PE=1 SV=2	4.71936e+08	4.55355e+08	4.27068e+08		939752796	9.46716e+08	8.33732e+08		4.94107e+08	4.4389e+08	5.16008e+08		6.28392e+08	5.87674e+08	6.81044e+08
Q92959	SLCO2A1	Solute carrier organic anion transporter family member 2A1 OS=Homo sapiens (Human) OX=9606 GN=SLCO2A1 PE=1 SV=2	4.28691e+07				1.55036e+07	1.3717e+07	1.73073e+07		6.53482e+07	6.97019e+07	6.04602e+07				5.41055e+07
P29508	SERPINB3	Serpin B3 OS=Homo sapiens (Human) OX=9606 GN=SERPINB3 PE=1 SV=2	3.11901e+07	3.24664e+06	1.63656e+06		1.5512e+08	1.26178e+08	1.19293e+08		1.73577e+07	2.90225e+06	2.41912e+06		4.52536e+07	3.02417e+07	1.52678e+07
P19474	TRIM21	E3 ubiquitin-protein ligase TRIM21 OS=Homo sapiens (Human) OX=9606 GN=TRIM21 PE=1 SV=1	8.88333e+07	1.04983e+08	1.50076e+08		2.98326e+08	4.431e+08	4.83594e+08		5.80483e+07	1.23144e+08	1.30199e+08		1.05544e+08	9.55793e+07	8.57012e+07
Q9H1C4	UNC93B1	Protein unc-93 homolog B1 OS=Homo sapiens (Human) OX=9606 GN=UNC93B1 PE=1 SV=2	4.87217e+06	6.6354e+06	6.54944e+06		45918871	4.53612e+07	6.19832e+07		5.12303e+06	5.81319e+06	7.61765e+06		8.43326e+06	8.64892e+06	6.89211e+06
Q9NZ08	ERAP1	Endoplasmic reticulum aminopeptidase 1 OS=Homo sapiens (Human) OX=9606 GN=ERAP1 PE=1 SV=3	6.15873e+08	7.36595e+08	8.86501e+08		1.97333e+09	1.89372e+09	2.0358e+09		7.58819e+08	6.96104e+08	8.0923e+08		1.30868e+09	1.36605e+09	1.27523e+09
P52789	HK2	Hexokinase-2 OS=Homo sapiens (Human) OX=9606 GN=HK2 PE=1 SV=2	4.29808e+08	4.15656e+08	4.92297e+08		1.03086e+09	1.09684e+09	1.10811e+09		4.36444e+08	3.71262e+08	3.90237e+08		5.82777e+08	5.49691e+08	5.43251e+08
Q9GZQ8	MAP1LC3B	Microtubule-associated proteins 1A/1B light chain 3B OS=Homo sapiens (Human) OX=9606 GN=MAP1LC3B PE=1 SV=3	1.69272e+08	1.53664e+08	1.39192e+08		41136170	5.76691e+07	4.92436e+07		7.61266e+07	1.04061e+08	9.19619e+07		5.35894e+07	9.54847e+07	8.64426e+07
P02795	MT2A	Metallothionein-2 OS=Homo sapiens (Human) OX=9606 GN=MT2A PE=1 SV=1	1.8285e+09	1.90156e+09	1.35823e+09		2708611206	3.03792e+09	3.3037e+09		1.0938e+09	1.20596e+09	1.32668e+09		8.96062e+08	4.21444e+08	6.53013e+08
O14786	NRP1	Neuropilin-1 OS=Homo sapiens (Human) OX=9606 GN=NRP1 PE=1 SV=3	1.15943e+09	1.31663e+09	1.32333e+09		2027568192	2.41237e+09	2.20901e+09		1.75245e+09	1.47633e+09	1.56792e+09		2.30338e+09	2.34375e+09	2.26285e+09
Q5K651	SAMD9	Sterile alpha motif domain-containing protein 9 OS=Homo sapiens (Human) OX=9606 GN=SAMD9 PE=1 SV=1	3.39714e+10	3.1336e+10	3.08388e+10		25637274507	2.96564e+10	2.99922e+10		2.74919e+10	2.7145e+10	2.44253e+10		2.79969e+10	3.11315e+10	3.4059e+10
P50281	MMP14	Matrix metalloproteinase-14 OS=Homo sapiens (Human) OX=9606 GN=MMP14 PE=1 SV=3	4.87996e+08	3.85947e+08	5.61999e+08		1.1134e+09	1.14853e+09	8.82317e+08		5.16273e+08	4.17482e+08	4.48062e+08		8.427e+08	8.06315e+08	6.65856e+08
O95297	MPZL1	Myelin protein zero-like protein 1 OS=Homo sapiens (Human) OX=9606 GN=MPZL1 PE=1 SV=1	1.80799e+08	1.75416e+08	1.76385e+08		421593036	3.99209e+08	4.02538e+08		2.39663e+08	2.55412e+08	2.3513e+08		4.11542e+08	3.19206e+08	3.18427e+08
Q96RD7	PANX1	Pannexin-1 OS=Homo sapiens (Human) OX=9606 GN=PANX1 PE=1 SV=4	2.48383e+07	4.44793e+07	4.5656e+07		1.6418e+08	1.68332e+08	1.50663e+08		3.13511e+07	4.09446e+07	3.97798e+07		1.10801e+08	9.84435e+07	9.22539e+07
Q13287	NMI	N-myc-interactor OS=Homo sapiens (Human) OX=9606 GN=NMI PE=1 SV=2	1.30617e+08	1.81389e+08	5.73198e+07		378107212	4.16341e+08	4.14746e+08		1.76129e+08	2.20718e+08	1.72582e+08		2.38595e+08	2.32868e+08	2.56187e+08
P39059	COL15A1	Collagen alpha-1(XV) chain OS=Homo sapiens (Human) OX=9606 GN=COL15A1 PE=1 SV=2	4.8144e+08	5.39452e+08	5.611e+08		204029598	1.65476e+08	8.79072e+07		8.89576e+07	1.74811e+08	2.23324e+08		6.84621e+07	8.03937e+07	7.94987e+07
P28065	PSMB9	Proteasome subunit beta type-9 OS=Homo sapiens (Human) OX=9606 GN=PSMB9 PE=1 SV=2	6.33315e+07	6.29617e+07	9.04393e+07		241626237	2.78331e+08	2.41401e+08		7.5129e+07	8.47372e+07	5.57335e+07		7.74318e+07	5.15559e+07	8.17396e+07
Q4L180	FILIP1L	Filamin A-interacting protein 1-like OS=Homo sapiens (Human) OX=9606 GN=FILIP1L PE=1 SV=2	7.37989e+08	7.63211e+08	2.11789e+08		1.13866e+09	1.12159e+09	1.16723e+09		5.94693e+08	1.17511e+08	5.6056e+08		5.84899e+08	2.00884e+08	6.41346e+08
Q13325	IFIT5	Interferon-induced protein with tetratricopeptide repeats 5 OS=Homo sapiens (Human) OX=9606 GN=IFIT5 PE=1 SV=1	2.45131e+08	1.34943e+08	1.39445e+08		1053243806	1.26647e+09	4.81989e+08		1.33843e+08	1.4836e+08	1.61876e+08		1.40434e+08	1.17699e+08	1.14356e+08
O43314	PPIP5K2	Inositol hexakisphosphate and diphosphoinositol-pentakisphosphate kinase 2 OS=Homo sapiens (Human) OX=9606 GN=PPIP5K2 PE=1 SV=3	2.08448e+07	1.9471e+07	1.65512e+07		53217784	6.76762e+07	7.4496e+07		2.37805e+07	1.90035e+07	1.84908e+07		1.51546e+07	3.19915e+07	3.06308e+07
O95786	DDX58	Antiviral innate immune response receptor RIG-I OS=Homo sapiens (Human) OX=9606 GN=DDX58 PE=1 SV=2	6.52159e+06		4.38582e+06		469226720	4.63328e+08	5.69998e+08			1.15739e+07	1.55242e+07		1.71342e+07
P35442	THBS2	Thrombospondin-2 OS=Homo sapiens (Human) OX=9606 GN=THBS2 PE=1 SV=2	7.04582e+07	5.06184e+07	4.91947e+07		3.13153e+08	3.34357e+08	2.59404e+08		6.80015e+07	1.16575e+08	7.80162e+07		9.82632e+07	8.09766e+07	1.06549e+08
Q13501	SQSTM1	Sequestosome-1 OS=Homo sapiens (Human) OX=9606 GN=SQSTM1 PE=1 SV=1	1.22539e+08	8.77801e+07	9.5521e+07		280406842	3.00016e+08	3.85759e+08		5.06539e+08	4.39229e+08	4.80022e+08		5.9325e+08	8.53977e+08	7.27585e+08
Q63HN8	RNF213	E3 ubiquitin-protein ligase RNF213 OS=Homo sapiens (Human) OX=9606 GN=RNF213 PE=1 SV=3	5.20182e+08	5.09099e+08	4.82929e+08		1.52515e+09	1.73503e+09	1.72379e+09		5.32537e+08	5.87865e+08	5.51295e+08		6.12043e+08	6.17372e+08	4.70078e+08
P09543	CNP	2',3'-cyclic-nucleotide 3'-phosphodiesterase OS=Homo sapiens (Human) OX=9606 GN=CNP PE=1 SV=2	1.72298e+09	1.90433e+09	1.86108e+09		3037825011	3.16363e+09	3.26494e+09		1.8931e+09	1.79837e+09	1.84503e+09		1.97294e+09	1.961e+09	1.8886e+09
P30511	HLA-F	HLA class I histocompatibility antigen, alpha chain F OS=Homo sapiens (Human) OX=9606 GN=HLA-F PE=1 SV=3	1.0518e+07	8.24268e+06	7.31738e+06		89611790	1.25031e+08	8.71604e+07
P52630	STAT2	Signal transducer and activator of transcription 2 OS=Homo sapiens (Human) OX=9606 GN=STAT2 PE=1 SV=1	5.57898e+08	5.98975e+08	6.50275e+08		1.39829e+09	1.32247e+09	1.44304e+09		5.00999e+08	5.23186e+08	4.8314e+08		3.28359e+08	3.31881e+08	2.24219e+08
Q8IVF7	FMNL3	Formin-like protein 3 OS=Homo sapiens (Human) OX=9606 GN=FMNL3 PE=1 SV=3	2.06471e+07	2.54545e+07	1.58333e+07		121346341	1.00935e+08	8.06399e+07		7.75931e+06	1.85107e+07	1.15619e+07		2.63678e+07	7.51939e+06	2.74777e+07
Q9Y2D5	AKAP2	A-kinase anchor protein 2 OS=Homo sapiens (Human) OX=9606 GN=AKAP2 PE=1 SV=3	8.07151e+08	7.55846e+08	6.4832e+08		1.64645e+09	1.64253e+09	1.62411e+09		5.19287e+08	6.8191e+08	6.14422e+08		9.85958e+08	1.00011e+09	8.83389e+08
Q8IWU6	SULF1	Extracellular sulfatase Sulf-1 OS=Homo sapiens (Human) OX=9606 GN=SULF1 PE=1 SV=1	6.91851e+08	7.26154e+08	7.74347e+08		1.10398e+09	1.17993e+09	1.16413e+09		1.15677e+09	1.47262e+09	1.58708e+09		1.66673e+09	1.69201e+09	1.92689e+09
P41221	WNT5A	Protein Wnt-5a OS=Homo sapiens (Human) OX=9606 GN=WNT5A PE=1 SV=2	7.55338e+08	6.73716e+08	7.14086e+08		1309489384	1.38536e+09	1.2294e+09		4.76447e+08	4.48931e+08	4.23141e+08		4.12128e+08	4.31705e+08	3.89697e+08
O95379	TNFAIP8	Tumor necrosis factor alpha-induced protein 8 OS=Homo sapiens (Human) OX=9606 GN=TNFAIP8 PE=1 SV=1	1.50001e+07	6.76361e+06			71495658	8.47616e+07	8.08887e+07		2.54171e+07				3.60346e+07	1.75132e+07	2.63341e+07
Q8IYM9	TRIM22	E3 ubiquitin-protein ligase TRIM22 OS=Homo sapiens (Human) OX=9606 GN=TRIM22 PE=1 SV=1	1.70792e+08	1.99757e+08	1.96826e+08		427689049	4.91021e+08	4.68788e+08		1.7551e+08	1.68276e+08	2.29688e+08		2.34811e+08	2.54017e+08	1.32867e+08
P31689	DNAJA1	DnaJ homolog subfamily A member 1 OS=Homo sapiens (Human) OX=9606 GN=DNAJA1 PE=1 SV=2	7.76807e+08	7.18464e+08	6.8732e+08		1865536260	1.66446e+09	1.73404e+09		4.44277e+08	5.20893e+08	6.1595e+08		8.96598e+08	8.3171e+08	7.90616e+08
Q06481	APLP2	Amyloid-like protein 2 OS=Homo sapiens (Human) OX=9606 GN=APLP2 PE=1 SV=2	9.47657e+07	8.74733e+07	8.72966e+07		1.9364e+08	2.17824e+08	2.63766e+08		7.83439e+07	8.36129e+07	7.97057e+07		1.11312e+08	7.86683e+07	7.02339e+07
Q9HC07	TMEM165	Transmembrane protein 165 OS=Homo sapiens (Human) OX=9606 GN=TMEM165 PE=1 SV=1	8.91302e+08	7.85763e+08	8.02956e+08		986618464	1.12173e+09	1.11402e+09		8.39627e+08	8.57393e+08	8.24078e+08		8.55482e+08	8.63408e+08	9.86705e+08
P29966	MARCKS	Myristoylated alanine-rich C-kinase substrate OS=Homo sapiens (Human) OX=9606 GN=MARCKS PE=1 SV=4	3.3399e+09	3.65084e+09	3.52708e+09		5730968115	5.93803e+09	5.65069e+09		4.77341e+09	5.05753e+09	4.43741e+09		6.64713e+09	6.96824e+09	6.82485e+09
Q7Z7L1	SLFN11	Schlafen family member 11 OS=Homo sapiens (Human) OX=9606 GN=SLFN11 PE=1 SV=2	1.86066e+07	7.06238e+06	5.55072e+07		6.9973e+07	1.3514e+08	1.14619e+08		7.4558e+07	1.40294e+08	8.51171e+07		2.35469e+08	2.45748e+08	1.74848e+08
P02452	COL1A1	Collagen alpha-1(I) chain OS=Homo sapiens (Human) OX=9606 GN=COL1A1 PE=1 SV=5	2.48076e+10	2.60805e+10	2.65369e+10		15989451244	1.69286e+10	1.8996e+10		2.20743e+09	2.16319e+09	2.24046e+09		1.95895e+09	1.96047e+09	1.65991e+09
Q6PIU2	NCEH1	Neutral cholesterol ester hydrolase 1 OS=Homo sapiens (Human) OX=9606 GN=NCEH1 PE=1 SV=3	4.48168e+08	4.0686e+08	4.41901e+08		720416016	9.87177e+08	9.48997e+08		5.26576e+08	5.14806e+08	3.93252e+08		5.33555e+08	6.66719e+08	6.34546e+08
O95573	ACSL3	Long-chain-fatty-acid--CoA ligase 3 OS=Homo sapiens (Human) OX=9606 GN=ACSL3 PE=1 SV=3	1.02175e+09	1.08104e+09	1.09472e+09		1907634487	2.09579e+09	2.00857e+09		1.24423e+09	1.21294e+09	1.20461e+09		1.92703e+09	1.82206e+09	1.74943e+09
O14545	TRAFD1	TRAF-type zinc finger domain-containing protein 1 OS=Homo sapiens (Human) OX=9606 GN=TRAFD1 PE=1 SV=1	3.20562e+07		2.84187e+06		32627190	3.08463e+07	7.80358e+07		3.1383e+07					7.05179e+06	1.87382e+07
P80217	IFI35	Interferon-induced 35 kDa protein OS=Homo sapiens (Human) OX=9606 GN=IFI35 PE=1 SV=5	1.04256e+08	1.02697e+08	9.2262e+07		2.67163e+08	2.5642e+08	2.89195e+08		1.29052e+08	1.36526e+08	1.44042e+08		1.31108e+08	1.324e+08	1.04133e+08
Q14699	RFTN1	Raftlin OS=Homo sapiens (Human) OX=9606 GN=RFTN1 PE=1 SV=4	4.9547e+08	5.43746e+08	5.37962e+08		1.00828e+09	1.21232e+09	9.62407e+08		6.13253e+08	5.06637e+08	5.6387e+08		8.01392e+08	6.88528e+08	7.70901e+08
Q460N5	PARP14	Protein mono-ADP-ribosyltransferase PARP14 OS=Homo sapiens (Human) OX=9606 GN=PARP14 PE=1 SV=3	2.14066e+09	2.1415e+09	2.21871e+09		2807600795	2.9819e+09	3.07765e+09		6.93793e+09	7.54999e+09	7.90065e+09		1.01825e+10	1.03852e+10	9.82739e+09
P24821	TNC	Tenascin OS=Homo sapiens (Human) OX=9606 GN=TNC PE=1 SV=3	5.20032e+08	5.52758e+08	5.77571e+08		1100155068	1.0143e+09	9.8913e+08		7.34172e+08	5.34885e+08	7.74066e+08		1.3376e+09	1.06379e+09	1.2608e+09
P78357	CNTNAP1	Contactin-associated protein 1 OS=Homo sapiens (Human) OX=9606 GN=CNTNAP1 PE=1 SV=1	4.4005e+08	4.21406e+08	4.38016e+08		5.35967e+08	6.0474e+08	6.22435e+08		3.51634e+08	3.38533e+08	3.55606e+08		3.0838e+08	2.93868e+08	2.78052e+08
A6NIH7	UNC119B	Protein unc-119 homolog B OS=Homo sapiens (Human) OX=9606 GN=UNC119B PE=1 SV=1	3.85815e+08	4.72269e+08	2.87714e+08		140728976	2.367e+08	2.3246e+08		2.29771e+08	3.68941e+08	2.84094e+08		2.64522e+08	6.48402e+08	7.61028e+08
P37059	HSD17B2	Estradiol 17-beta-dehydrogenase 2 OS=Homo sapiens (Human) OX=9606 GN=HSD17B2 PE=1 SV=1	7.55304e+08	7.59603e+08	6.77761e+08		386540536	3.07777e+08	3.34861e+08		3.98393e+08	4.07634e+08	5.32496e+08		2.77726e+08	3.20029e+08	2.52999e+08
Q63ZY3	KANK2	KN motif and ankyrin repeat domain-containing protein 2 OS=Homo sapiens (Human) OX=9606 GN=KANK2 PE=1 SV=1	2.0597e+09	1.97678e+09	2.07142e+09		1.44613e+09	1.31462e+09	1.42477e+09		1.90719e+09	1.80815e+09	1.88115e+09		1.56271e+09	1.4433e+09	1.61719e+09
Q8TDB6	DTX3L	E3 ubiquitin-protein ligase DTX3L OS=Homo sapiens (Human) OX=9606 GN=DTX3L PE=1 SV=1	5.54677e+07	6.6489e+07	5.00649e+07		355660401	3.75346e+08	3.99341e+08		9.14933e+07	1.02919e+08	8.89942e+07		8.02775e+07	3.25415e+07	2.80006e+06
P02461	COL3A1	Collagen alpha-1(III) chain OS=Homo sapiens (Human) OX=9606 GN=COL3A1 PE=1 SV=4	5.31055e+09	5.97176e+09	5.38865e+09		2865684992	2.87571e+09	3.08765e+09		5.4949e+08	4.96391e+08	4.45902e+08		4.50004e+08	4.44754e+08	4.13858e+08
P11047	LAMC1	Laminin subunit gamma-1 OS=Homo sapiens (Human) OX=9606 GN=LAMC1 PE=1 SV=3	1.36519e+09	1.30345e+09	1.36969e+09		2.06152e+09	2.86168e+09	2.72433e+09		2.17171e+09	2.22269e+09	2.16257e+09		2.56713e+09	2.66559e+09	2.95625e+09
P51116	FXR2	Fragile X mental retardation syndrome-related protein 2 OS=Homo sapiens (Human) OX=9606 GN=FXR2 PE=1 SV=2	4.91654e+07	5.46202e+07	4.62276e+07		151915660	1.6266e+08	1.17602e+08		8.05727e+07	8.10877e+07	9.29809e+07		1.37054e+08	9.05017e+07	6.16247e+07
Q9BYN8	MRPS26	28S ribosomal protein S26, mitochondrial OS=Homo sapiens (Human) OX=9606 GN=MRPS26 PE=1 SV=1	4.28084e+08	3.98593e+08	4.09985e+08		810741448	8.97635e+08	9.15962e+08		4.26014e+08	4.31715e+08	4.57335e+08		4.14549e+08	3.91342e+08	3.59357e+08
Q16666	IFI16	Gamma-interferon-inducible protein 16 OS=Homo sapiens (Human) OX=9606 GN=IFI16 PE=1 SV=3	2.87237e+09	2.8286e+09	2.81189e+09		4592160276	4.51697e+09	4.78047e+09		2.94606e+09	2.97496e+09	3.20107e+09		3.76377e+09	3.07577e+09	3.25143e+09
Q8IVF2	AHNAK2	Protein AHNAK2 OS=Homo sapiens (Human) OX=9606 GN=AHNAK2 PE=1 SV=2	1.30644e+08	1.62553e+08	1.61941e+08		55800838	5.18835e+07	3.58287e+07		1.94423e+08	1.76275e+08	2.02109e+08		1.30716e+08	1.8233e+08	1.56813e+08
O76074	PDE5A	cGMP-specific 3',5'-cyclic phosphodiesterase OS=Homo sapiens (Human) OX=9606 GN=PDE5A PE=1 SV=2	1.59017e+09	1.61131e+09	1.51776e+09		8.30035e+08	6.92221e+08	8.96496e+08		1.08625e+09	1.00913e+09	1.04741e+09		7.70879e+08	5.9595e+08	6.56757e+08
P25445	FAS	Tumor necrosis factor receptor superfamily member 6 OS=Homo sapiens (Human) OX=9606 GN=FAS PE=1 SV=1	1.74326e+08	1.39226e+08	1.20547e+08		344198872	2.8383e+08	3.80255e+08		2.14171e+08	1.54954e+08	1.57027e+08		3.1834e+08	3.00093e+08	2.95498e+08
P24593	IGFBP5	Insulin-like growth factor-binding protein 5 OS=Homo sapiens (Human) OX=9606 GN=IGFBP5 PE=1 SV=1	3.35235e+08	4.28379e+08	4.78673e+08		193417222	1.92956e+08	2.36404e+08		3.78846e+08	4.5371e+08	4.03784e+08		3.46557e+08	4.02413e+08	5.94816e+08
Q9NUL5	SHFL	Shiftless antiviral inhibitor of ribosomal frameshifting protein OS=Homo sapiens (Human) OX=9606 GN=SHFL PE=1 SV=2	5.74966e+08	5.89734e+08	6.78545e+08		602619581	5.8451e+08	6.37161e+08		5.17795e+08	5.54804e+08	5.29665e+08		4.82567e+08	6.13057e+08	5.82833e+08
P43304	GPD2	Glycerol-3-phosphate dehydrogenase, mitochondrial OS=Homo sapiens (Human) OX=9606 GN=GPD2 PE=1 SV=3	7.48886e+08	7.91536e+08	7.26441e+08		1393442836	1.57799e+09	1.44313e+09		1.18428e+09	9.6422e+08	9.00874e+08		1.4747e+09	1.30945e+09	1.4675e+09
P02462	COL4A1	Collagen alpha-1(IV) chain OS=Homo sapiens (Human) OX=9606 GN=COL4A1 PE=1 SV=4			1.3652e+07		71872392	7.54771e+07	6.35325e+07		8.02584e+06	1.19912e+07			1.46249e+07	2.01659e+07	9.33973e+07
Q14108	SCARB2	Lysosome membrane protein 2 OS=Homo sapiens (Human) OX=9606 GN=SCARB2 PE=1 SV=2	2.48065e+09	2.42736e+09	2.32087e+09		3721020492	4.18525e+09	3.60788e+09		2.33555e+09	2.16379e+09	2.15535e+09		2.73142e+09	2.37199e+09	2.53931e+09
O60488	ACSL4	Long-chain-fatty-acid--CoA ligase 4 OS=Homo sapiens (Human) OX=9606 GN=ACSL4 PE=1 SV=2	5.05644e+08	5.71088e+08	5.18303e+08		765469567	8.64538e+08	7.89596e+08		5.36327e+08	5.05736e+08	4.15245e+08		6.25323e+08	4.71048e+08	4.9144e+08
Q9Y508	RNF114	E3 ubiquitin-protein ligase RNF114 OS=Homo sapiens (Human) OX=9606 GN=RNF114 PE=1 SV=1	9.11898e+07	1.11282e+08	1.15289e+08		2.83215e+08	2.79511e+08	2.7805e+08		9.68885e+07	9.08312e+07	1.05502e+08		1.33937e+08	1.04026e+08	1.40098e+08
Q9HCU0	CD248	Endosialin OS=Homo sapiens (Human) OX=9606 GN=CD248 PE=1 SV=1	2.90441e+08	3.46101e+08	3.42867e+08		49942397	1.21028e+08	1.04941e+08		2.19924e+08	2.27611e+08	1.24619e+08		1.33878e+08	1.41684e+08	1.69976e+08
Q6EMK4	VASN	Vasorin OS=Homo sapiens (Human) OX=9606 GN=VASN PE=1 SV=1	6.36656e+08	6.91356e+08	7.6218e+08		278019588	3.99851e+08	3.19492e+08		5.3514e+08	6.72583e+08	6.42934e+08		2.19053e+08	1.51948e+08	1.80455e+08
Q99500	S1PR3	Sphingosine 1-phosphate receptor 3 OS=Homo sapiens (Human) OX=9606 GN=S1PR3 PE=1 SV=2	4.41792e+06	1.00967e+06			32443021	3.17861e+07	3.94672e+07			1.25416e+07	2.09433e+06		3.10087e+07	1.43418e+07	7.63506e+06
Q8IZV5	RDH10	Retinol dehydrogenase 10 OS=Homo sapiens (Human) OX=9606 GN=RDH10 PE=1 SV=1	1.31634e+08	1.34535e+08	1.09886e+08		52277231	5.49161e+07	3.6545e+07		7.36653e+07	1.4159e+08	8.44187e+07		1.02962e+08	7.86348e+07	1.23779e+08
P09871	C1S	Complement C1s subcomponent OS=Homo sapiens (Human) OX=9606 GN=C1S PE=1 SV=1	5.25964e+06	5.89911e+07	5.56679e+06		2.52342e+08	3.2377e+08	3.60107e+08		2.41205e+08	2.38174e+08	2.4841e+08		7.41675e+08	5.48989e+08	5.36114e+08
O75508	CLDN11	Claudin-11 OS=Homo sapiens (Human) OX=9606 GN=CLDN11 PE=1 SV=2	5.71384e+07	8.93556e+07	3.61108e+07		2.76278e+07	1.40158e+07	2.72745e+07		1.1198e+08	8.13149e+07	9.04951e+07		8.03415e+07	4.95539e+07	4.52659e+07
P04259	KRT6B	Keratin, type II cytoskeletal 6B OS=Homo sapiens (Human) OX=9606 GN=KRT6B PE=1 SV=5	6.11657e+07	2.32844e+07	1.297e+08		377082492	1.04094e+08			6.93043e+08	5.97331e+07	5.05622e+08		6.74117e+07	1.49297e+08	8.65832e+07
P26572	MGAT1	Alpha-1,3-mannosyl-glycoprotein 2-beta-N-acetylglucosaminyltransferase OS=Homo sapiens (Human) OX=9606 GN=MGAT1 PE=1 SV=2	8.5421e+07	7.53123e+07	1.02235e+08		245635974	2.2503e+08	2.15182e+08		1.10259e+08	9.14145e+07	1.2759e+08		1.73749e+08	1.5392e+08	1.74736e+08
P40306	PSMB10	Proteasome subunit beta type-10 OS=Homo sapiens (Human) OX=9606 GN=PSMB10 PE=1 SV=1	7.23689e+07	7.01961e+07	7.2278e+07		142510807	1.64334e+08	1.68028e+08		7.68645e+07	1.04315e+08	2.95667e+07		1.14725e+08	6.55886e+07	8.62922e+07
Q08722	CD47	Leukocyte surface antigen CD47 OS=Homo sapiens (Human) OX=9606 GN=CD47 PE=1 SV=1	2.52488e+08	2.71845e+08	2.90522e+08		507161804	5.0279e+08	5.16681e+08		2.90148e+08	2.98371e+08	3.32648e+08		3.54624e+08	3.96034e+08	3.69157e+08
P23921	RRM1	Ribonucleoside-diphosphate reductase large subunit OS=Homo sapiens (Human) OX=9606 GN=RRM1 PE=1 SV=1	9.02281e+07	7.46378e+07	1.22735e+08		1.95011e+07	2.40336e+07	4.12295e+07		1.13961e+08	8.62722e+07	6.59015e+07		3.78448e+07	7.93678e+06	2.01928e+07
P54920	NAPA	Alpha-soluble NSF attachment protein OS=Homo sapiens (Human) OX=9606 GN=NAPA PE=1 SV=3	6.83394e+08	6.35951e+08	6.02891e+08		1.12988e+09	1.12754e+09	1.09858e+09		7.28315e+08	5.67829e+08	6.56628e+08		7.99052e+08	6.78022e+08	7.35953e+08
Q14353	GAMT	Guanidinoacetate N-methyltransferase OS=Homo sapiens (Human) OX=9606 GN=GAMT PE=1 SV=1	5.8888e+07	8.35193e+07	2.69906e+07		32959108	2.40637e+07			9.06803e+06	4.41623e+07	8.53739e+07		3.84603e+07	5.50613e+07	4.5992e+07
Q6UW68	TMEM205	Transmembrane protein 205 OS=Homo sapiens (Human) OX=9606 GN=TMEM205 PE=1 SV=1	1.04693e+08	4.61841e+07	3.13643e+07		277203110	1.94844e+08	2.72593e+08		1.2665e+08	1.31075e+08	1.23381e+08		1.85442e+08	2.28939e+08	1.72059e+08
P35354	PTGS2	Prostaglandin G/H synthase 2 OS=Homo sapiens (Human) OX=9606 GN=PTGS2 PE=1 SV=2	3.08627e+08	3.09751e+08	3.70817e+08		694471163	6.0431e+08	5.12674e+08		1.9582e+08	2.05722e+08	2.45222e+08		3.16899e+08	4.00503e+08	4.05922e+08
Q99541	PLIN2	Perilipin-2 OS=Homo sapiens (Human) OX=9606 GN=PLIN2 PE=1 SV=2	2.97387e+08	3.90079e+08	3.73105e+08		162255496	7.85951e+07	8.38451e+07		3.42463e+08	1.86567e+08	3.13428e+08		2.7604e+08	1.39047e+08	1.48943e+08
Q96CV9	OPTN	Optineurin OS=Homo sapiens (Human) OX=9606 GN=OPTN PE=1 SV=3	2.64234e+10	2.61097e+10	2.64363e+10		2.60511e+10	2.75355e+10	2.99037e+10		2.29025e+10	2.58368e+10	2.68502e+10		2.33528e+10	2.66927e+10	2.37307e+10
P35908	KRT2	Keratin, type II cytoskeletal 2 epidermal OS=Homo sapiens (Human) OX=9606 GN=KRT2 PE=1 SV=2	1.77463e+10	9.99852e+09	8.78923e+09		13674513716	7.01535e+09	4.65236e+09		1.90895e+10	1.35022e+10	1.16818e+10		1.09367e+10	1.17475e+10	2.38054e+10
P34059	GALNS	N-acetylgalactosamine-6-sulfatase OS=Homo sapiens (Human) OX=9606 GN=GALNS PE=1 SV=1	1.15105e+08	1.10926e+08	1.8725e+08		2.6286e+08	2.64745e+08	2.46654e+08		1.47449e+08	1.61303e+08	1.29099e+08		1.69989e+08	1.1334e+08	1.12038e+08
P24468	NR2F2	COUP transcription factor 2 OS=Homo sapiens (Human) OX=9606 GN=NR2F2 PE=1 SV=1	1.82657e+08	1.60639e+08	1.84076e+08		137038640	1.37232e+08	1.53953e+08		1.74048e+08	1.70388e+08	1.82111e+08		1.88237e+08	1.74056e+08	1.87227e+08
O15162	PLSCR1	Phospholipid scramblase 1 OS=Homo sapiens (Human) OX=9606 GN=PLSCR1 PE=1 SV=1	2.33317e+08	1.95263e+08	2.40976e+08		791936416	7.43412e+08	7.31787e+08		3.19056e+08	2.43126e+08	2.43586e+08		3.78188e+08	2.99438e+08	2.82375e+08
Q8N5W9	RFLNB	Refilin-B OS=Homo sapiens (Human) OX=9606 GN=RFLNB PE=1 SV=1	6.21089e+07	4.17219e+07	2.45854e+07			6.12092e+06	9.68425e+06		7.96812e+07	3.47281e+07	4.3682e+07		4.31417e+07	2.27973e+07	4.59458e+07
P61626	LYZ	Lysozyme C OS=Homo sapiens (Human) OX=9606 GN=LYZ PE=1 SV=1	2.48192e+07		3.08751e+07		74570290	1.24918e+08			1.11526e+08	5.06057e+07	4.87038e+07		3.64557e+07	9.6571e+07	4.42331e+07
Q10471	GALNT2	Polypeptide N-acetylgalactosaminyltransferase 2 OS=Homo sapiens (Human) OX=9606 GN=GALNT2 PE=1 SV=1	6.76796e+08	6.90411e+08	7.19179e+08		1160188282	1.38218e+09	1.11164e+09		8.45126e+08	8.0077e+08	8.06866e+08		1.04302e+09	9.93371e+08	9.00966e+08
P15104	GLUL	Glutamine synthetase OS=Homo sapiens (Human) OX=9606 GN=GLUL PE=1 SV=4	1.42482e+08	1.93797e+08	1.54674e+08		8.49093e+07	5.85e+07	7.38106e+07		1.74037e+08	1.51755e+08	9.73131e+07		5.45633e+07	7.38525e+07	6.74783e+07
P31431	SDC4	Syndecan-4 OS=Homo sapiens (Human) OX=9606 GN=SDC4 PE=1 SV=2	7.73303e+07	4.81325e+07	6.41635e+07		116098448	1.0048e+08	1.30352e+08		1.048e+08	1.12237e+08	9.25976e+07		1.39874e+08	1.40837e+08	1.67724e+08
P42892	ECE1	Endothelin-converting enzyme 1 OS=Homo sapiens (Human) OX=9606 GN=ECE1 PE=1 SV=2	8.08989e+08	8.30126e+08	8.03853e+08		1.35069e+09	1.25297e+09	1.32445e+09		5.4391e+08	5.48811e+08	6.68609e+08		5.2589e+08	4.95319e+08	5.01427e+08
Q9NVZ3	NECAP2	Adaptin ear-binding coat-associated protein 2 OS=Homo sapiens (Human) OX=9606 GN=NECAP2 PE=1 SV=1	1.83258e+08	1.71027e+08	2.34908e+08		3.8436e+08	3.08088e+08	3.92208e+08		1.90124e+08	1.39297e+08	1.59601e+08		1.45495e+08	1.56584e+08	1.56907e+08
Q8N1G2	CMTR1	Cap-specific mRNA (nucleoside-2'-O-)-methyltransferase 1 OS=Homo sapiens (Human) OX=9606 GN=CMTR1 PE=1 SV=1	1.64965e+07	1.41274e+07	1.58975e+07		7.6634e+07	8.56103e+07	9.00601e+07		1.91778e+07	1.88371e+07	1.34964e+07		2.68823e+07	6.79761e+06	2.75807e+07
Q16851	UGP2	UTP--glucose-1-phosphate uridylyltransferase OS=Homo sapiens (Human) OX=9606 GN=UGP2 PE=1 SV=5	2.83199e+09	2.8924e+09	3.10498e+09		4471488846	4.404e+09	4.57772e+09		2.96609e+09	3.07362e+09	2.53856e+09		2.82381e+09	2.83197e+09	2.61627e+09
P55265	ADAR	Double-stranded RNA-specific adenosine deaminase OS=Homo sapiens (Human) OX=9606 GN=ADAR PE=1 SV=4	1.10155e+09	1.17716e+09	1.09371e+09		1558476160	1.81436e+09	1.88106e+09		1.17226e+09	1.03627e+09	1.10674e+09		1.35172e+09	1.47136e+09	1.22674e+09
Q92692	NECTIN2	Nectin-2 OS=Homo sapiens (Human) OX=9606 GN=NECTIN2 PE=1 SV=1	6.08365e+07	5.07399e+07	2.56437e+07		192966756	2.35878e+08	2.96399e+08		1.31391e+08	1.10723e+08	1.19865e+08		1.55186e+08	1.811e+08	1.4681e+08
P48740	MASP1	Mannan-binding lectin serine protease 1 OS=Homo sapiens (Human) OX=9606 GN=MASP1 PE=1 SV=3	5.14745e+06	5.25345e+06	2.03598e+07		53073921	5.85952e+07	9.40823e+07		9.00232e+07	1.16191e+08	1.13181e+08		7.16669e+07	9.16133e+07	7.54032e+07
O95361	TRIM16	Tripartite motif-containing protein 16 OS=Homo sapiens (Human) OX=9606 GN=TRIM16 PE=1 SV=3	1.87497e+08	2.25507e+08	2.03475e+08		266374964	2.87922e+08	2.71956e+08		2.89564e+08	2.537e+08	2.62621e+08		2.85138e+08	2.85644e+08	2.90711e+08
P20020	ATP2B1	Plasma membrane calcium-transporting ATPase 1 OS=Homo sapiens (Human) OX=9606 GN=ATP2B1 PE=1 SV=4	7.12841e+08	7.51385e+08	9.28062e+08		1346752946	1.28816e+09	1.23896e+09		1.06035e+09	1.13833e+09	1.06862e+09		1.71695e+09	1.42121e+09	1.30744e+09
Q96KC8	DNAJC1	DnaJ homolog subfamily C member 1 OS=Homo sapiens (Human) OX=9606 GN=DNAJC1 PE=1 SV=1	1.44961e+07	4.62746e+07	3.57717e+07		116628746	1.40871e+08	1.05471e+08		8.39687e+07	1.35662e+08	9.45449e+07		1.60406e+08	6.08466e+07	1.25775e+08
Q9UKS6	PACSIN3	Protein kinase C and casein kinase substrate in neurons protein 3 OS=Homo sapiens (Human) OX=9606 GN=PACSIN3 PE=1 SV=2	2.8849e+08	3.78833e+08	1.20448e+08		55809432	1.45887e+08	1.54505e+08		4.50809e+07	1.16642e+08	4.08324e+07		2.75442e+08	4.97158e+07	3.68119e+08
O43293	DAPK3	Death-associated protein kinase 3 OS=Homo sapiens (Human) OX=9606 GN=DAPK3 PE=1 SV=1	9.35713e+07	7.20577e+07	8.65126e+07		183140341	1.76331e+08	2.35326e+08		1.06616e+07	3.86708e+07	5.81426e+07		1.04713e+08	3.53607e+07	1.18615e+08
P17480	UBTF	Nucleolar transcription factor 1 OS=Homo sapiens (Human) OX=9606 GN=UBTF PE=1 SV=1	4.42378e+08	4.68913e+08	4.46162e+08		1.8991e+08	2.58597e+08	2.84811e+08		3.75513e+08	3.06215e+08	3.085e+08		4.21829e+08	3.54782e+08	3.43014e+08
Q96QD8	SLC38A2	Sodium-coupled neutral amino acid transporter 2 OS=Homo sapiens (Human) OX=9606 GN=SLC38A2 PE=1 SV=2		4.05967e+07			79769992	1.03897e+08	5.94031e+07		1.16956e+08	5.61388e+07	3.02266e+07			5.54455e+07	6.39572e+07
P10644	PRKAR1A	cAMP-dependent protein kinase type I-alpha regulatory subunit OS=Homo sapiens (Human) OX=9606 GN=PRKAR1A PE=1 SV=1	1.34684e+09	1.33392e+09	1.31825e+09		843430439	7.57352e+08	8.50569e+08		8.67397e+08	8.86177e+08	9.41303e+08		6.58763e+08	6.76341e+08	6.494e+08
Q9UHN6	CEMIP2	Cell surface hyaluronidase OS=Homo sapiens (Human) OX=9606 GN=CEMIP2 PE=1 SV=1		3.37216e+06			10172180	1.79245e+07	1.58075e+07							2.84538e+07	8.37559e+06
Q5H9U9	DDX60L	Probable ATP-dependent RNA helicase DDX60-like OS=Homo sapiens (Human) OX=9606 GN=DDX60L PE=2 SV=2			6.79089e+06		56726411	5.88921e+07	7.63348e+07							7.00701e+06	5.11496e+06
Q92930	RAB8B	Ras-related protein Rab-8B OS=Homo sapiens (Human) OX=9606 GN=RAB8B PE=1 SV=2	1.02144e+08	9.23654e+07	9.65751e+07		199933790	2.05685e+08	2.26629e+08		1.16534e+08	1.1796e+08	9.81969e+07		1.69208e+08	1.62211e+08	1.26701e+08
P09038	FGF2	Fibroblast growth factor 2 OS=Homo sapiens (Human) OX=9606 GN=FGF2 PE=1 SV=3	3.33886e+08	2.7602e+08	3.35886e+08		497719532	5.05222e+08	5.40603e+08		3.91472e+08	3.99237e+08	3.09623e+08		5.93508e+08	6.30746e+08	5.2312e+08
Q6P179	ERAP2	Endoplasmic reticulum aminopeptidase 2 OS=Homo sapiens (Human) OX=9606 GN=ERAP2 PE=1 SV=2	5.83121e+08	5.39643e+08	5.7321e+08		904927056	1.07834e+09	1.12394e+09		5.41277e+08	4.59985e+08	4.79765e+08		6.63063e+08	5.2761e+08	6.38988e+08
Q6ZS17	RIPOR1	Rho family-interacting cell polarization regulator 1 OS=Homo sapiens (Human) OX=9606 GN=RIPOR1 PE=1 SV=1	4.72749e+07	4.75813e+07	2.71796e+07		73990256	1.14439e+08	9.64321e+07		1.35337e+07	4.62206e+07	3.06149e+07		4.08591e+07	9.71318e+07	1.08439e+08
P08779	KRT16	Keratin, type I cytoskeletal 16 OS=Homo sapiens (Human) OX=9606 GN=KRT16 PE=1 SV=4	4.24152e+08	2.82597e+08	8.36966e+08		1774279272	7.30716e+08	1.46339e+08		4.12699e+09	4.01621e+08	3.27407e+09		5.69091e+08	9.49912e+08	5.88827e+08
O60462	NRP2	Neuropilin-2 OS=Homo sapiens (Human) OX=9606 GN=NRP2 PE=1 SV=3	1.20787e+07	7.33657e+06	1.419e+07		585447890	5.87771e+08	6.73179e+08		9.55842e+06		7.3843e+06		3.36037e+08	2.73184e+08	2.15585e+08
Q92520	FAM3C	Protein FAM3C OS=Homo sapiens (Human) OX=9606 GN=FAM3C PE=1 SV=1	2.35309e+08	2.26395e+08	2.56576e+08		377530678	4.20655e+08	3.95636e+08		3.44149e+08	3.64127e+08	3.60076e+08		4.71965e+08	4.11118e+08	4.30971e+08
P29466	CASP1	Caspase-1 OS=Homo sapiens (Human) OX=9606 GN=CASP1 PE=1 SV=1	5.14507e+08	4.56209e+08	4.27373e+08		857581743	8.16466e+08	8.06959e+08		2.63739e+08	2.65212e+08	3.39599e+08		2.6326e+08	1.93812e+08	2.02293e+08
O00560	SDCBP	Syntenin-1 OS=Homo sapiens (Human) OX=9606 GN=SDCBP PE=1 SV=1	5.64967e+07	4.58423e+07	8.59419e+07		234036734	1.7171e+08	2.10264e+08		9.96306e+07	7.13336e+07	9.09017e+07		2.39961e+08	1.45104e+08	2.07923e+08
Q92597	NDRG1	Protein NDRG1 OS=Homo sapiens (Human) OX=9606 GN=NDRG1 PE=1 SV=1	7.49313e+08	6.32725e+08	5.87839e+08		1.15817e+09	1.02381e+09	1.06866e+09		5.7008e+08	7.17291e+08	7.12525e+08		5.70978e+08	5.51445e+08	4.82897e+08
Q6NYC8	PPP1R18	Phostensin OS=Homo sapiens (Human) OX=9606 GN=PPP1R18 PE=1 SV=1	1.8798e+09	1.9015e+09	1.92981e+09		1901958794	1.95998e+09	2.11814e+09		1.71402e+09	1.60435e+09	1.67519e+09		1.40156e+09	1.56857e+09	1.37376e+09
Q15437	SEC23B	Protein transport protein Sec23B OS=Homo sapiens (Human) OX=9606 GN=SEC23B PE=1 SV=2	1.45164e+07	1.91435e+07	4.32027e+06		50180389	2.53283e+07	4.775e+07		2.82733e+07	5.95543e+07	3.08589e+07		7.59493e+07	6.9382e+07	6.26362e+07
Q96PD2	DCBLD2	Discoidin, CUB and LCCL domain-containing protein 2 OS=Homo sapiens (Human) OX=9606 GN=DCBLD2 PE=1 SV=1	1.99651e+07		4.18153e+06		2.20761e+07	5.55828e+07	4.54012e+07			1.00528e+07	2.4807e+06		2.89748e+07	1.83927e+07	1.74836e+07
Q9P0K7	RAI14	Ankycorbin OS=Homo sapiens (Human) OX=9606 GN=RAI14 PE=1 SV=2	2.32855e+09	2.33029e+09	2.24938e+09		3052205434	3.04452e+09	3.19009e+09		2.5425e+09	2.50649e+09	2.57123e+09		2.91791e+09	3.14276e+09	2.91671e+09
P08648	ITGA5	Integrin alpha-5 OS=Homo sapiens (Human) OX=9606 GN=ITGA5 PE=1 SV=2	1.21375e+09	1.24272e+09	1.24478e+09		1.77526e+09	1.91431e+09	1.93489e+09		1.24095e+09	1.25229e+09	9.93276e+08		1.48314e+09	1.45573e+09	1.2585e+09
Q9Y5A7	NUB1	NEDD8 ultimate buster 1 OS=Homo sapiens (Human) OX=9606 GN=NUB1 PE=1 SV=2	2.27819e+07	1.36778e+07	1.14524e+07		7.161e+07	4.02116e+07	8.3214e+07		1.17369e+07	1.57487e+07	1.50235e+07		7.39943e+06	1.84694e+07
Q9BZF9	UACA	Uveal autoantigen with coiled-coil domains and ankyrin repeats OS=Homo sapiens (Human) OX=9606 GN=UACA PE=1 SV=2	2.0873e+09	1.94553e+09	1.91918e+09		1.14324e+09	1.50981e+09	9.65298e+08		1.44005e+09	1.56962e+09	1.67564e+09		1.13989e+09	1.20107e+09	1.01256e+09
P07585	DCN	Decorin OS=Homo sapiens (Human) OX=9606 GN=DCN PE=1 SV=1	3.00508e+08	3.32582e+08	2.63577e+08		223938116	2.33702e+08	2.63355e+08		2.52192e+08	2.07403e+08	2.23335e+08		1.38631e+08	1.9246e+08	1.5503e+08
Q00978	IRF9	Interferon regulatory factor 9 OS=Homo sapiens (Human) OX=9606 GN=IRF9 PE=1 SV=1	6.83606e+06	2.03478e+07	1.94658e+07		83837013	9.57181e+07	8.24471e+07		2.01308e+07	4.4432e+06	1.43405e+07		6.6655e+07	2.01458e+07	3.08374e+07
Q9Y6M5	SLC30A1	Zinc transporter 1 OS=Homo sapiens (Human) OX=9606 GN=SLC30A1 PE=1 SV=3	3.78181e+06	4.46735e+07	5.08714e+07		9.63432e+07	1.15771e+08	9.73789e+07		3.33002e+07	4.72827e+07	4.35079e+07		7.11073e+07	9.33262e+07	9.49416e+07
Q8IUI8	CRLF3	Cytokine receptor-like factor 3 OS=Homo sapiens (Human) OX=9606 GN=CRLF3 PE=1 SV=2	2.54845e+07	1.70588e+07	2.02675e+07		1.89481e+07	3.25559e+07	4.61953e+07		2.69722e+07	8.18474e+06			3.95465e+07	1.70252e+07	8.17867e+06
Q9UL46	PSME2	Proteasome activator complex subunit 2 OS=Homo sapiens (Human) OX=9606 GN=PSME2 PE=1 SV=4	1.63293e+09	1.60766e+09	1.39921e+09		2179419423	2.22679e+09	2.20472e+09		1.29949e+09	1.34596e+09	1.40891e+09		1.5759e+09	1.45257e+09	1.4611e+09
Q9H223	EHD4	EH domain-containing protein 4 OS=Homo sapiens (Human) OX=9606 GN=EHD4 PE=1 SV=1	1.3342e+09	1.73628e+09	1.53643e+09		2272588367	2.31639e+09	2.16156e+09		1.25571e+09	1.25574e+09	1.34682e+09		1.17615e+09	1.7548e+09	1.15799e+09
Q9BS40	LXN	Latexin OS=Homo sapiens (Human) OX=9606 GN=LXN PE=1 SV=2	7.637e+08	8.20308e+08	8.7773e+08		457928802	4.52319e+08	4.6963e+08		5.33224e+08	4.58142e+08	4.64189e+08		3.04437e+08	2.65869e+08	3.59223e+08
O75911	DHRS3	Short-chain dehydrogenase/reductase 3 OS=Homo sapiens (Human) OX=9606 GN=DHRS3 PE=1 SV=2	1.41116e+08	1.82947e+08	1.64066e+08		3.97003e+07	2.60784e+07	5.36939e+07		1.02161e+08	1.76354e+08	1.41866e+08		5.82437e+07	8.53288e+07	1.07246e+08
Q9Y586	MAB21L2	Protein mab-21-like 2 OS=Homo sapiens (Human) OX=9606 GN=MAB21L2 PE=1 SV=1	3.25887e+07	5.14124e+07	2.30342e+07		9212646	2.29321e+07	8.78467e+06		2.50678e+07	1.71075e+07	1.39468e+07		4.92834e+06	6.72897e+06	5.937e+06
P19320	VCAM1	Vascular cell adhesion protein 1 OS=Homo sapiens (Human) OX=9606 GN=VCAM1 PE=1 SV=1	1.70597e+09	2.09344e+09	1.74297e+09		4491073415	4.76943e+09	5.55404e+09		2.29639e+09	2.04305e+09	2.15882e+09		2.81262e+09	2.63111e+09	2.91196e+09
Q9BZQ8	NIBAN1	Protein Niban 1 OS=Homo sapiens (Human) OX=9606 GN=NIBAN1 PE=1 SV=1	5.79331e+08	6.23479e+08	7.12629e+08		1222856556	1.1229e+09	1.18633e+09		1.08625e+09	1.28036e+09	1.19938e+09		1.43474e+09	1.25362e+09	1.30873e+09
P28062	PSMB8	Proteasome subunit beta type-8 OS=Homo sapiens (Human) OX=9606 GN=PSMB8 PE=1 SV=3	4.13425e+08	4.53947e+08	4.57672e+08		735048230	6.11317e+08	7.35421e+08		4.046e+08	4.24037e+08	4.25831e+08		3.88818e+08	3.93849e+08	3.75963e+08
P13501	CCL5	C-C motif chemokine 5 OS=Homo sapiens (Human) OX=9606 GN=CCL5 PE=1 SV=3	6.21804e+07	4.74418e+07	7.25978e+07		119069628	1.40704e+08	5.21268e+07		9.75073e+07	6.03687e+07			4.84213e+07		1.22471e+07
Q9P2B4	CTTNBP2NL	CTTNBP2 N-terminal-like protein OS=Homo sapiens (Human) OX=9606 GN=CTTNBP2NL PE=1 SV=2	7.60786e+06	1.2184e+07	7.38206e+06		49258567	4.74803e+07	5.28059e+07		1.53876e+07	1.52881e+07	1.51379e+07		1.78998e+07	8.00272e+07	2.00621e+07
P13612	ITGA4	Integrin alpha-4 OS=Homo sapiens (Human) OX=9606 GN=ITGA4 PE=1 SV=3	6.80658e+08	7.65233e+08	7.44639e+08		498588986	6.65792e+08	5.3796e+08		6.29062e+08	5.6718e+08	6.13399e+08		5.62662e+08	5.33788e+08	5.30373e+08
O00622	CCN1	CCN family member 1 OS=Homo sapiens (Human) OX=9606 GN=CCN1 PE=1 SV=1	1.30406e+07	1.52066e+07	2.11722e+07		42056196	3.53794e+07	3.36904e+07		2.00451e+07	2.35833e+07	2.21876e+07		3.55677e+07	5.30517e+07	5.19271e+07
P32189	GK	Glycerol kinase OS=Homo sapiens (Human) OX=9606 GN=GK PE=1 SV=3	4.43035e+07	1.52066e+07	4.61716e+07		60322203	9.44801e+07	6.65169e+07		4.4396e+07	4.52517e+07	3.1208e+07		8.72517e+07	4.35439e+07	9.91992e+07
O14494	PLPP1	Phospholipid phosphatase 1 OS=Homo sapiens (Human) OX=9606 GN=PLPP1 PE=1 SV=1	3.10296e+08	2.54945e+08	2.77889e+08		145065309	1.39312e+08	1.22902e+08		1.88258e+08	1.87218e+08	1.997e+08		1.97955e+08	1.4778e+08	1.46393e+08
Q14534	SQLE	Squalene monooxygenase OS=Homo sapiens (Human) OX=9606 GN=SQLE PE=1 SV=3	9.32193e+07	4.91321e+07	5.75942e+07		136673107	1.10402e+08	1.2296e+08		1.02303e+08	1.26056e+08	8.3983e+07		2.62875e+08	2.83136e+08	2.60502e+08
Q9NZT2	OGFR	Opioid growth factor receptor OS=Homo sapiens (Human) OX=9606 GN=OGFR PE=1 SV=3	6.08242e+07	1.03333e+08	7.0768e+07		148399942	7.21638e+07	1.39931e+08		5.00494e+07	7.00892e+07	8.35092e+07		9.28287e+07	8.45659e+07	6.44268e+07
P02538	KRT6A	Keratin, type II cytoskeletal 6A OS=Homo sapiens (Human) OX=9606 GN=KRT6A PE=1 SV=3	1.65265e+09	9.22134e+08	1.95859e+09		3988502750	1.69685e+09	4.93118e+08		7.67971e+09	1.38145e+09	5.91643e+09		1.44856e+09	1.99411e+09	1.89563e+09
Q9H3N1	TMX1	Thioredoxin-related transmembrane protein 1 OS=Homo sapiens (Human) OX=9606 GN=TMX1 PE=1 SV=1	5.85619e+08	5.873e+08	5.79803e+08		932914274	9.01318e+08	9.06397e+08		7.22316e+08	6.79898e+08	6.84003e+08		8.37464e+08	9.3543e+08	9.27046e+08
Q9UNE7	STUB1	E3 ubiquitin-protein ligase CHIP OS=Homo sapiens (Human) OX=9606 GN=STUB1 PE=1 SV=2	2.55151e+08	2.86002e+08	2.7631e+08		6.96558e+08	5.40387e+08	7.66247e+08		2.88837e+08	4.03558e+08	2.81326e+08		3.87272e+08	3.46734e+08	3.87074e+08
Q8NI08	NCOA7	Nuclear receptor coactivator 7 OS=Homo sapiens (Human) OX=9606 GN=NCOA7 PE=1 SV=2			8.16544e+06		79949140	6.50486e+07	6.27517e+07		6.14822e+07	6.00018e+07	2.26312e+07			1.56992e+07	4.05195e+07
Q5T5C0	STXBP5	Syntaxin-binding protein 5 OS=Homo sapiens (Human) OX=9606 GN=STXBP5 PE=1 SV=1	2.63376e+07	2.83378e+07	1.83264e+07				6.96869e+06		1.62977e+07	1.95851e+07	2.50292e+07			1.61719e+07	1.63887e+07
P07942	LAMB1	Laminin subunit beta-1 OS=Homo sapiens (Human) OX=9606 GN=LAMB1 PE=1 SV=2	2.1109e+09	2.12571e+09	2.28153e+09		1.54967e+09	1.64316e+09	1.62489e+09		2.30471e+09	2.23845e+09	2.38295e+09		2.10018e+09	1.97427e+09	2.02437e+09
Q53EP0	FNDC3B	Fibronectin type III domain-containing protein 3B OS=Homo sapiens (Human) OX=9606 GN=FNDC3B PE=1 SV=2	4.35027e+08	4.81329e+08	4.41345e+08		729830428	8.81334e+08	7.51753e+08		3.16188e+08	3.03683e+08	3.63135e+08		7.31151e+08	6.56939e+08	6.21263e+08
Q92633	LPAR1	Lysophosphatidic acid receptor 1 OS=Homo sapiens (Human) OX=9606 GN=LPAR1 PE=1 SV=3	2.13094e+08	1.41941e+08	1.82643e+08		328984192	2.90564e+08	3.30846e+08		2.40038e+08	2.50683e+08	2.87466e+08		3.62308e+08	3.75691e+08	3.32407e+08
P41226	UBA7	Ubiquitin-like modifier-activating enzyme 7 OS=Homo sapiens (Human) OX=9606 GN=UBA7 PE=1 SV=2	3.34525e+08	2.88908e+08	3.02736e+08		5.42189e+08	4.98269e+08	5.97521e+08		2.06298e+08	1.68413e+08	1.9932e+08		1.54212e+08	1.4955e+08	1.50637e+08
Q15172	PPP2R5A	Serine/threonine-protein phosphatase 2A 56 kDa regulatory subunit alpha isoform OS=Homo sapiens (Human) OX=9606 GN=PPP2R5A PE=1 SV=1	8.48925e+07	9.67789e+07	9.38362e+07		3.84923e+07	3.1802e+07	3.69584e+07		6.85129e+07	5.12925e+07	5.09906e+07		4.01828e+07	4.11091e+07	2.43834e+07
Q9H7M9	VSIR	V-type immunoglobulin domain-containing suppressor of T-cell activation OS=Homo sapiens (Human) OX=9606 GN=VSIR PE=1 SV=3	7.79984e+07	1.11957e+08	1.20883e+08		1.8874e+07	2.20763e+07	1.05357e+07		3.61177e+07	2.867e+07	3.84152e+07		2.99258e+07	2.00501e+07	3.33918e+07
P54764	EPHA4	Ephrin type-A receptor 4 OS=Homo sapiens (Human) OX=9606 GN=EPHA4 PE=1 SV=1	1.43783e+07	1.53155e+07	1.72952e+07				4.04909e+06		1.08053e+07	1.89623e+07	1.07536e+07		1.13112e+07	8.2599e+06	1.05003e+07
P17813	ENG	Endoglin OS=Homo sapiens (Human) OX=9606 GN=ENG PE=1 SV=2	3.34444e+08	3.27218e+08	3.47854e+08		4.83868e+08	5.80162e+08	4.77553e+08		3.20761e+08	2.56127e+08	2.85046e+08		2.34974e+08	2.50786e+08	2.80126e+08
Q99805	TM9SF2	Transmembrane 9 superfamily member 2 OS=Homo sapiens (Human) OX=9606 GN=TM9SF2 PE=1 SV=1	2.95561e+08	3.10143e+08	3.07343e+08		475421307	5.14284e+08	5.51291e+08		3.83161e+08	3.56898e+08	4.11712e+08		4.91115e+08	4.01291e+08	4.22223e+08
Q99757	TXN2	Thioredoxin, mitochondrial OS=Homo sapiens (Human) OX=9606 GN=TXN2 PE=1 SV=2	1.4486e+07	3.39736e+07	2.95365e+07		14478192	3.1546e+07	2.59685e+07		5.79316e+07	3.20458e+07	2.12252e+07		2.80241e+07	4.44286e+07	6.16473e+07
P30405	PPIF	Peptidyl-prolyl cis-trans isomerase F, mitochondrial OS=Homo sapiens (Human) OX=9606 GN=PPIF PE=1 SV=1	9.64304e+07	6.94471e+07	6.60939e+07		151210947	1.94156e+08	1.15874e+08		1.50036e+08	1.12508e+08	9.54827e+07		2.30733e+08	2.56618e+08	3.1124e+08
Q14517	FAT1	Protocadherin Fat 1 OS=Homo sapiens (Human) OX=9606 GN=FAT1 PE=1 SV=2	8.64164e+07	2.73837e+07	2.15828e+08		7261717	4.12612e+06	1.94265e+07		5.4804e+07	9.39884e+07	3.68324e+07		1.20072e+08	5.46342e+07	1.05454e+08
Q6ZMK1	CYHR1	Cysteine and histidine-rich protein 1 OS=Homo sapiens (Human) OX=9606 GN=CYHR1 PE=1 SV=2		1.34838e+07			10829084	4.67951e+06	1.11079e+07		1.54261e+07	5.39604e+06	1.39131e+07		1.39466e+07	1.92566e+07	1.13012e+07
Q9NZJ9	NUDT4	Diphosphoinositol polyphosphate phosphohydrolase 2 OS=Homo sapiens (Human) OX=9606 GN=NUDT4 PE=1 SV=2	4.51745e+07	7.62384e+07	8.14542e+07		16399406	1.56887e+07	1.61113e+07		5.29617e+07	8.563e+07	7.60301e+07		1.01486e+07	1.95696e+07	1.49718e+07
Q9NZ56	FMN2	Formin-2 OS=Homo sapiens (Human) OX=9606 GN=FMN2 PE=1 SV=4	6.11655e+07	4.99255e+07	5.37393e+07		8468716	8.16356e+06	8.40811e+06		8.88392e+07	6.57647e+07	7.38304e+07		8.192e+07	8.5318e+07	5.87881e+07
Q16270	IGFBP7	Insulin-like growth factor-binding protein 7 OS=Homo sapiens (Human) OX=9606 GN=IGFBP7 PE=1 SV=1	2.63609e+08	2.47499e+08	2.85193e+08		314953368	3.71473e+08	4.5445e+08		1.00407e+08	1.00341e+08	1.06417e+08		8.23304e+07	1.13741e+08	1.21358e+08
P48507	GCLM	Glutamate--cysteine ligase regulatory subunit OS=Homo sapiens (Human) OX=9606 GN=GCLM PE=1 SV=1	1.20563e+08	8.45932e+07	1.28692e+08		285731661	1.71154e+08	2.3008e+08		3.78696e+08	2.40042e+08	3.62499e+08		3.41408e+08	2.78111e+08	5.15018e+08
Q96K49	TMEM87B	Transmembrane protein 87B OS=Homo sapiens (Human) OX=9606 GN=TMEM87B PE=1 SV=1	2.99186e+07	2.13956e+07	1.90414e+07		77210832	7.89948e+07	1.2209e+08		3.84122e+07	3.43071e+07	1.09679e+07		6.70021e+07	1.00907e+08	7.99866e+07
P02786	TFRC	Transferrin receptor protein 1 OS=Homo sapiens (Human) OX=9606 GN=TFRC PE=1 SV=2	2.30411e+09	2.27821e+09	2.32386e+09		1469631292	1.65275e+09	1.57666e+09		2.85042e+09	2.50513e+09	2.68145e+09		2.39816e+09	2.4913e+09	2.48479e+09
P18031	PTPN1	Tyrosine-protein phosphatase non-receptor type 1 OS=Homo sapiens (Human) OX=9606 GN=PTPN1 PE=1 SV=1	3.11483e+08	6.05963e+08	4.61503e+08		833221620	9.72597e+08	6.23362e+08		3.61042e+08	3.6289e+08	3.64895e+08		4.93508e+08	9.48283e+08	5.73773e+08
O43175	PHGDH	D-3-phosphoglycerate dehydrogenase OS=Homo sapiens (Human) OX=9606 GN=PHGDH PE=1 SV=4	7.87231e+09	8.32945e+09	7.98616e+09		6.20498e+09	5.70413e+09	5.43964e+09		6.63623e+09	7.18693e+09	7.31345e+09		5.27047e+09	4.81775e+09	4.7572e+09
P52292	KPNA2	Importin subunit alpha-1 OS=Homo sapiens (Human) OX=9606 GN=KPNA2 PE=1 SV=1	8.72703e+07	9.09644e+07	7.44215e+07		144889917	1.50522e+08	1.2078e+08		5.03051e+07	5.46323e+07	5.56566e+07		5.24871e+07	4.5675e+07	4.76231e+07
Q9NVH6	TMLHE	Trimethyllysine dioxygenase, mitochondrial OS=Homo sapiens (Human) OX=9606 GN=TMLHE PE=1 SV=1	1.6609e+07	2.21174e+07	9.29071e+06		3.51614e+06	2.58762e+06	2.84992e+06		1.71852e+07	2.58292e+07	1.149e+07		2.398e+07	1.49961e+07	2.76056e+07
O00391	QSOX1	Sulfhydryl oxidase 1 OS=Homo sapiens (Human) OX=9606 GN=QSOX1 PE=1 SV=3	2.34404e+07	4.69065e+07	2.16772e+07		8.56225e+07	2.43838e+08	1.48045e+08		9.53101e+07	1.18635e+08	1.32901e+08		2.45355e+08	1.986e+08	2.34358e+08
P78347	GTF2I	General transcription factor II-I OS=Homo sapiens (Human) OX=9606 GN=GTF2I PE=1 SV=2	7.25756e+08	7.81487e+08	7.32829e+08		393110452	5.90708e+08	5.05462e+08		5.74446e+08	5.38441e+08	5.32048e+08		4.60687e+08	4.32248e+08	4.10226e+08
P08123	COL1A2	Collagen alpha-2(I) chain OS=Homo sapiens (Human) OX=9606 GN=COL1A2 PE=1 SV=7	1.25874e+10	1.33052e+10	1.33267e+10		8585730931	9.51687e+09	1.11508e+10		2.02031e+09	2.19124e+09	2.34318e+09		1.62445e+09	1.64386e+09	1.60884e+09
O60711	LPXN	Leupaxin OS=Homo sapiens (Human) OX=9606 GN=LPXN PE=1 SV=1	2.40006e+07	2.49923e+07	4.89966e+07		69794908	6.62239e+07	7.46294e+07		3.89726e+07	3.48768e+07	4.27794e+07		3.65908e+07	3.01712e+07	3.82586e+07
Q99538	LGMN	Legumain OS=Homo sapiens (Human) OX=9606 GN=LGMN PE=1 SV=1	7.75579e+07	6.42225e+07	9.62607e+07		174659064	1.94967e+08	1.78267e+08		2.33256e+07	4.03185e+07	4.90791e+07		5.28724e+07	5.13178e+07	2.32353e+07
P53701	HCCS	Cytochrome c-type heme lyase OS=Homo sapiens (Human) OX=9606 GN=HCCS PE=1 SV=1	8.55144e+07	6.70096e+07	5.80276e+07		130434682	1.21979e+08	1.00002e+08		5.4999e+07	5.98654e+07	5.3913e+07		7.05847e+07	1.35025e+08	1.17161e+08
Q9UGR2	ZC3H7B	Zinc finger CCCH domain-containing protein 7B OS=Homo sapiens (Human) OX=9606 GN=ZC3H7B PE=1 SV=2	2.01494e+07		7.79695e+06		89415087	6.96139e+07	6.55232e+07		5.13904e+07	1.61375e+07	1.34371e+07		3.4876e+07	1.87848e+07	2.25629e+07
Q6ZVM7	TOM1L2	TOM1-like protein 2 OS=Homo sapiens (Human) OX=9606 GN=TOM1L2 PE=1 SV=1	1.12459e+08	1.0884e+08	3.10989e+07		15503575	7.98374e+06	2.10728e+07		1.78707e+07	3.97996e+07	2.08278e+07		1.23581e+07		7.23058e+06
P43235	CTSK	Cathepsin K OS=Homo sapiens (Human) OX=9606 GN=CTSK PE=1 SV=1	2.02131e+08	2.17296e+08	2.44235e+08		328978671	3.66761e+08	2.62902e+08		3.19684e+07	5.22543e+07	2.23032e+07		5.06667e+07	6.09112e+07	5.63788e+07
O00468	AGRN	Agrin OS=Homo sapiens (Human) OX=9606 GN=AGRN PE=1 SV=6	2.33876e+07	1.9168e+07	2.38256e+07		38428078	6.03123e+07	3.46445e+07		2.10623e+07	3.57506e+07	4.10762e+07		3.64789e+07	3.86674e+07	3.63248e+07
Q9Y6K0	CEPT1	Choline/ethanolaminephosphotransferase 1 OS=Homo sapiens (Human) OX=9606 GN=CEPT1 PE=1 SV=1	9.06861e+07	8.82786e+07	7.24744e+07		112966632	1.30577e+08	1.32819e+08		9.7943e+07	9.71316e+07	8.69998e+07		1.28547e+08	1.51786e+08	1.03997e+08
P0DP25	CALM3	Calmodulin-3 OS=Homo sapiens (Human) OX=9606 GN=CALM3 PE=1 SV=1	1.99838e+08	6.93056e+08	1.91203e+08		84624781	2.63039e+08	1.79038e+08		2.22769e+08	1.85011e+08	2.73733e+08		1.88442e+08	2.01583e+08	1.68385e+08
O95870	ABHD16A	Phosphatidylserine lipase ABHD16A OS=Homo sapiens (Human) OX=9606 GN=ABHD16A PE=1 SV=3	4.73632e+07	4.15759e+07	2.41044e+07		95105548	1.06578e+08	1.08255e+08		3.38898e+07	5.46237e+07	3.8714e+07		7.64103e+07	9.66776e+07	7.80779e+07
Q3KQV9	UAP1L1	UDP-N-acetylhexosamine pyrophosphorylase-like protein 1 OS=Homo sapiens (Human) OX=9606 GN=UAP1L1 PE=1 SV=2	7.19031e+08	4.97152e+08	8.87714e+08		1465386249	6.03061e+08	3.69049e+08		1.31482e+09	7.38098e+08	7.37856e+08		5.67412e+08	1.05363e+09	8.88586e+08
Q8N1N4	KRT78	Keratin, type II cytoskeletal 78 OS=Homo sapiens (Human) OX=9606 GN=KRT78 PE=1 SV=2	9.12764e+07	4.59625e+07	4.25667e+07		28276750	3.07385e+07	4.32408e+06		7.65717e+07	6.31055e+07	8.79044e+07		2.47787e+07	5.60924e+07	4.22864e+07
Q9BYM8	RBCK1	RanBP-type and C3HC4-type zinc finger-containing protein 1 OS=Homo sapiens (Human) OX=9606 GN=RBCK1 PE=1 SV=2	2.94109e+07	1.47766e+07	8.14458e+07		26703643	3.99185e+07	9.17439e+07		1.38359e+07	6.20751e+07	6.0253e+06		4.55503e+06	6.22148e+06	3.22788e+07
Q9GZT9	EGLN1	Egl nine homolog 1 OS=Homo sapiens (Human) OX=9606 GN=EGLN1 PE=1 SV=1	2.41377e+07	2.64439e+07	3.62968e+07		64252030	6.04164e+07	6.21973e+07		2.5328e+07		2.19274e+07		3.51799e+07	2.46555e+07	2.45407e+07
Q13637	RAB32	Ras-related protein Rab-32 OS=Homo sapiens (Human) OX=9606 GN=RAB32 PE=1 SV=3	2.71462e+08	2.45168e+08	2.55231e+08		374300981	5.10268e+08	4.59779e+08		4.61261e+08	5.02796e+08	4.43534e+08		6.83747e+08	7.7194e+08	6.65058e+08
Q8IVD9	NUDCD3	NudC domain-containing protein 3 OS=Homo sapiens (Human) OX=9606 GN=NUDCD3 PE=1 SV=3	3.92461e+07	7.11951e+07	6.74032e+07		3.46794e+07	2.09303e+07	3.08023e+07		4.73903e+07	1.22748e+07	2.3837e+07		1.48569e+07	1.93444e+07	1.70727e+07
Q02388	COL7A1	Collagen alpha-1(VII) chain OS=Homo sapiens (Human) OX=9606 GN=COL7A1 PE=1 SV=2	2.77914e+07	2.83728e+07	5.33992e+06		4.81448e+07	9.653e+07	6.16903e+07		1.98253e+07	1.73761e+07	1.63764e+07		6.92991e+07	7.33687e+07	7.98631e+07
P08473	MME	Neprilysin OS=Homo sapiens (Human) OX=9606 GN=MME PE=1 SV=2	2.1401e+08	1.91595e+08	2.65845e+08		4.49265e+08	4.25721e+08	2.87872e+08		1.453e+08	1.54943e+08	3.6087e+08		2.88745e+08	3.00067e+08	2.01405e+08
Q9BSD7	NTPCR	Cancer-related nucleoside-triphosphatase OS=Homo sapiens (Human) OX=9606 GN=NTPCR PE=1 SV=1	1.45871e+08	1.4025e+08	1.08813e+08		65190044	9.57307e+07	7.65494e+07		8.82419e+07	1.11316e+08	7.95921e+07		6.92343e+07	5.49503e+07	5.80995e+07
Q01201	RELB	Transcription factor RelB OS=Homo sapiens (Human) OX=9606 GN=RELB PE=1 SV=2	8.03406e+06	1.68683e+07	1.27939e+07		50071615	3.9333e+07	3.96246e+07		1.64852e+07	2.67217e+07	1.72797e+07		1.2536e+07		1.32665e+07
P83111	LACTB	Serine beta-lactamase-like protein LACTB, mitochondrial OS=Homo sapiens (Human) OX=9606 GN=LACTB PE=1 SV=2	1.49739e+08	1.57051e+08	1.19467e+08		274972502	2.98951e+08	3.29663e+08		2.09415e+08	1.22638e+08	1.70455e+08		3.2348e+08	2.14841e+08	2.41704e+08
Q9BQJ4	TMEM47	Transmembrane protein 47 OS=Homo sapiens (Human) OX=9606 GN=TMEM47 PE=1 SV=1	2.53939e+07	5.11745e+07	2.97138e+07		49449278	7.95433e+07	7.21177e+07		6.85461e+07	3.1902e+07	6.41401e+07		9.63925e+07	7.94554e+07	7.63494e+07
Q9BRK3	MXRA8	Matrix remodeling-associated protein 8 OS=Homo sapiens (Human) OX=9606 GN=MXRA8 PE=1 SV=1	7.93197e+07	6.71405e+07	8.76753e+07		89330811	1.05506e+08	9.2204e+07		2.34102e+07	3.73317e+07	2.12915e+07		4.51199e+07	2.64584e+07	2.67611e+07
Q9Y617	PSAT1	Phosphoserine aminotransferase OS=Homo sapiens (Human) OX=9606 GN=PSAT1 PE=1 SV=2	4.49797e+09	4.19391e+09	4.08915e+09		3652442348	2.88265e+09	2.9174e+09		3.76403e+09	4.67891e+09	4.63506e+09		3.06781e+09	3.06172e+09	2.542e+09
Q02750	MAP2K1	Dual specificity mitogen-activated protein kinase kinase 1 OS=Homo sapiens (Human) OX=9606 GN=MAP2K1 PE=1 SV=2	1.87894e+08	2.8006e+08	3.51122e+08		385623506	3.6296e+08	5.23386e+08		4.25168e+08	4.0308e+08	2.36082e+08		4.31768e+08	2.40526e+08	4.82164e+08
Q96KP4	CNDP2	Cytosolic non-specific dipeptidase OS=Homo sapiens (Human) OX=9606 GN=CNDP2 PE=1 SV=2	8.75219e+08	9.71969e+08	8.54376e+08		1217588366	1.16167e+09	1.21969e+09		8.33642e+08	8.33587e+08	8.61392e+08		7.25665e+08	6.37632e+08	6.68413e+08
P27144	AK4	Adenylate kinase 4, mitochondrial OS=Homo sapiens (Human) OX=9606 GN=AK4 PE=1 SV=1	3.8226e+07	6.45743e+07	3.58547e+08		115745957	1.10357e+08	1.17321e+08		9.63633e+07	9.92677e+07	8.18191e+07		1.58077e+08	9.89532e+07	1.09665e+08
Q16890	TPD52L1	Tumor protein D53 OS=Homo sapiens (Human) OX=9606 GN=TPD52L1 PE=1 SV=1	6.20471e+07	3.5954e+07	5.91619e+07		1.83333e+07	9.51253e+06	2.54484e+07		3.05639e+07	5.92987e+07	5.31465e+07		2.01785e+07	3.29496e+07	3.77391e+07
O43592	XPOT	Exportin-T OS=Homo sapiens (Human) OX=9606 GN=XPOT PE=1 SV=2	1.15709e+09	1.24247e+09	1.20831e+09		8.51368e+08	8.77826e+08	8.27146e+08		1.21513e+09	1.35418e+09	1.44428e+09		9.85743e+08	9.69074e+08	9.57559e+08
Q8NEW0	SLC30A7	Zinc transporter 7 OS=Homo sapiens (Human) OX=9606 GN=SLC30A7 PE=2 SV=1	1.38931e+08	1.07342e+08	1.74313e+08		254350986	2.61815e+08	2.38994e+08		1.20173e+08	1.74484e+08	1.70193e+08		2.6752e+08	2.88726e+08	2.50873e+08
Q13509	TUBB3	Tubulin beta-3 chain OS=Homo sapiens (Human) OX=9606 GN=TUBB3 PE=1 SV=2	8.90153e+08	8.34191e+08	8.22159e+08		666128838	7.01286e+08	6.9356e+08		7.35703e+08	6.66486e+08	7.09154e+08		5.00455e+08	4.60649e+08	5.57314e+08
Q13228	SELENBP1	Methanethiol oxidase OS=Homo sapiens (Human) OX=9606 GN=SELENBP1 PE=1 SV=2	1.26955e+09	1.36943e+09	1.25337e+09		8.56875e+08	8.57717e+08	1.00414e+09		7.81218e+08	7.83264e+08	7.45811e+08		5.68744e+08	4.5662e+08	4.58794e+08
Q16658	FSCN1	Fascin OS=Homo sapiens (Human) OX=9606 GN=FSCN1 PE=1 SV=3	5.61606e+09	5.92771e+09	5.46147e+09		4037383184	3.86808e+09	4.38696e+09		4.40494e+09	4.10024e+09	4.35966e+09		2.80385e+09	2.76896e+09	2.8637e+09
Q92508	PIEZO1	Piezo-type mechanosensitive ion channel component 1 OS=Homo sapiens (Human) OX=9606 GN=PIEZO1 PE=1 SV=4	8.4432e+07	5.027e+07	6.80536e+07		197615370	1.38087e+08	1.96089e+08		6.82749e+07	6.96088e+07	5.64093e+07		8.66306e+07	1.08897e+08	9.95597e+07
Q9UEY8	ADD3	Gamma-adducin OS=Homo sapiens (Human) OX=9606 GN=ADD3 PE=1 SV=1	6.28379e+08	6.97248e+08	7.0742e+08		978993716	9.62853e+08	9.53315e+08		5.3372e+08	4.26741e+08	5.48125e+08		6.08291e+08	6.50046e+08	7.15704e+08
Q9H8H3	METTL7A	Methyltransferase-like protein 7A OS=Homo sapiens (Human) OX=9606 GN=METTL7A PE=1 SV=1	1.32144e+08	1.39822e+08	1.37664e+08		54664536	1.1953e+08	7.06841e+07		1.22239e+08	8.93721e+07	9.59484e+07		1.32509e+08	1.03843e+08	1.1087e+08
Q8IXQ6	PARP9	Protein mono-ADP-ribosyltransferase PARP9 OS=Homo sapiens (Human) OX=9606 GN=PARP9 PE=1 SV=2	5.13896e+06				51198895	7.87612e+07	8.24198e+07							6.55362e+06
Q15036	SNX17	Sorting nexin-17 OS=Homo sapiens (Human) OX=9606 GN=SNX17 PE=1 SV=1	2.03207e+08	1.98637e+08	2.00867e+08		1.11298e+08	1.09627e+08	1.04407e+08		6.98316e+07	1.26498e+08	1.27452e+08		5.9653e+07	2.86821e+07	3.906e+07
P99999	CYCS	Cytochrome c OS=Homo sapiens (Human) OX=9606 GN=CYCS PE=1 SV=2	7.31897e+08	6.88874e+08	5.76881e+08		826810620	9.26975e+08	9.36536e+08		1.03688e+09	9.16659e+08	1.00172e+09		1.17764e+09	1.15329e+09	1.31275e+09
Q9P2R3	ANKFY1	Rabankyrin-5 OS=Homo sapiens (Human) OX=9606 GN=ANKFY1 PE=1 SV=2	4.74966e+08	4.5139e+08	4.29053e+08		662569646	6.75093e+08	6.26345e+08		3.85073e+08	3.62958e+08	3.79311e+08		3.85845e+08	3.32019e+08	3.17116e+08
P51153	RAB13	Ras-related protein Rab-13 OS=Homo sapiens (Human) OX=9606 GN=RAB13 PE=1 SV=1	6.33676e+08	5.42181e+08	5.48343e+08		816257712	7.21837e+08	8.15542e+08		5.5519e+08	4.61515e+08	4.57667e+08		5.96666e+08	6.56569e+08	6.25951e+08
Q9GZR7	DDX24	ATP-dependent RNA helicase DDX24 OS=Homo sapiens (Human) OX=9606 GN=DDX24 PE=1 SV=1	7.10877e+07	1.0233e+08	7.93011e+07		1.38088e+08	1.73311e+08	1.60316e+08		1.41374e+08	9.72764e+07	8.55033e+07		1.35595e+08	1.01214e+08	7.66991e+07
O43251	RBFOX2	RNA binding protein fox-1 homolog 2 OS=Homo sapiens (Human) OX=9606 GN=RBFOX2 PE=1 SV=3	1.79302e+08	1.8165e+08	2.05959e+08		1.01632e+08	1.35379e+08	1.06653e+08		1.65029e+08	1.51651e+08	1.18631e+08		1.45057e+08	1.56254e+08	1.34204e+08
Q04206	RELA	Transcription factor p65 OS=Homo sapiens (Human) OX=9606 GN=RELA PE=1 SV=2	2.88034e+08	3.13216e+08	3.05444e+08		4.05139e+08	4.67934e+08	4.52931e+08		2.46792e+08	2.26161e+08	3.00547e+08		3.49351e+08	3.22493e+08	3.35071e+08
P49023	PXN	Paxillin OS=Homo sapiens (Human) OX=9606 GN=PXN PE=1 SV=3	8.16177e+08	9.60355e+08	8.89426e+08		496477891	5.3606e+08	5.69382e+08		6.40298e+08	6.35056e+08	6.26834e+08		4.74157e+08	4.55321e+08	4.48948e+08
O94804	STK10	Serine/threonine-protein kinase 10 OS=Homo sapiens (Human) OX=9606 GN=STK10 PE=1 SV=1	5.22589e+07	5.50733e+07	4.9408e+07		9.00247e+07	1.00883e+08	8.28595e+07		5.29664e+07	6.40566e+07	6.62415e+07		4.28004e+07	6.51441e+07	3.60456e+07
Q9UHY7	ENOPH1	Enolase-phosphatase E1 OS=Homo sapiens (Human) OX=9606 GN=ENOPH1 PE=1 SV=1	1.40032e+08	1.64296e+08	1.98165e+08		139668492	8.58935e+07	1.37633e+08		3.97397e+07	6.60077e+07	1.19862e+08		6.31108e+07	6.03204e+07	5.39969e+07
Q8NBZ7	UXS1	UDP-glucuronic acid decarboxylase 1 OS=Homo sapiens (Human) OX=9606 GN=UXS1 PE=1 SV=1	4.96117e+06		7.24959e+06		1.87399e+07	2.17543e+07	1.45225e+07		5.85631e+06	5.97309e+06			1.58853e+07		1.65912e+07
Q5T9L3	WLS	Protein wntless homolog OS=Homo sapiens (Human) OX=9606 GN=WLS PE=1 SV=2	2.17206e+08	2.47104e+08	2.49429e+08		137069545	1.43599e+08	1.59832e+08		1.19207e+08	1.1177e+08	1.36061e+08		1.07789e+08	7.96119e+07	8.66065e+07
P40189	IL6ST	Interleukin-6 receptor subunit beta OS=Homo sapiens (Human) OX=9606 GN=IL6ST PE=1 SV=2	8.23707e+08	5.41963e+08	8.01287e+08		276172565	3.35774e+08	3.54649e+08		7.52962e+08	5.42185e+08	8.72973e+08		7.72963e+08	6.51043e+08	8.20602e+08
Q13641	TPBG	Trophoblast glycoprotein OS=Homo sapiens (Human) OX=9606 GN=TPBG PE=1 SV=1	3.28816e+08	3.03084e+08	3.72597e+08		217086063	1.83768e+08	1.88354e+08		1.19986e+08	1.85841e+08	1.17829e+08		1.31767e+08	1.25734e+08	1.14567e+08
P84101	SERF2	Small EDRK-rich factor 2 OS=Homo sapiens (Human) OX=9606 GN=SERF2 PE=1 SV=1	1.46237e+08	1.13009e+08	1.36531e+08		79243246	7.9502e+07	5.31508e+07		1.13214e+08	1.04876e+08	1.1178e+08		8.67637e+07	1.07869e+08	9.15564e+07
Q9NZZ3	CHMP5	Charged multivesicular body protein 5 OS=Homo sapiens (Human) OX=9606 GN=CHMP5 PE=1 SV=1	4.31973e+08	4.71944e+08	4.67036e+08		578678358	5.76349e+08	6.35288e+08		4.52943e+08	4.42958e+08	3.94839e+08		4.2813e+08	4.05402e+08	4.05523e+08
Q4V9L6	TMEM119	Transmembrane protein 119 OS=Homo sapiens (Human) OX=9606 GN=TMEM119 PE=1 SV=1	3.43588e+08	3.72434e+08	3.67963e+08		215905940	2.68987e+08	2.98086e+08		2.77862e+08	2.119e+08	3.1501e+08		2.7961e+08	1.7487e+08	2.54994e+08
Q9Y4K0	LOXL2	Lysyl oxidase homolog 2 OS=Homo sapiens (Human) OX=9606 GN=LOXL2 PE=1 SV=1	2.60139e+08	1.90513e+08	1.95039e+08		451576564	3.97026e+08	4.54829e+08		4.04348e+08	3.80325e+08	4.41526e+08		5.05392e+08	5.64486e+08	6.20096e+08
Q8N556	AFAP1	Actin filament-associated protein 1 OS=Homo sapiens (Human) OX=9606 GN=AFAP1 PE=1 SV=2	1.50245e+08	1.56458e+08	1.21113e+08		249273907	2.5578e+08	1.95539e+08		1.14921e+08	9.69907e+07	1.003e+08		1.83463e+08	1.94473e+08	1.70364e+08
P08253	MMP2	72 kDa type IV collagenase OS=Homo sapiens (Human) OX=9606 GN=MMP2 PE=1 SV=2	1.68985e+07	3.37047e+07	2.86044e+07		53133130	5.04074e+07	7.14056e+07			1.44e+06	1.17479e+06		8.10001e+06		8.69878e+06
P11717	IGF2R	Cation-independent mannose-6-phosphate receptor OS=Homo sapiens (Human) OX=9606 GN=IGF2R PE=1 SV=3	1.45173e+09	1.28719e+09	1.31295e+09		9.80329e+08	8.58743e+08	8.69205e+08		1.77178e+09	1.79665e+09	1.75947e+09		1.85114e+09	1.48762e+09	1.73804e+09
Q02952	AKAP12	A-kinase anchor protein 12 OS=Homo sapiens (Human) OX=9606 GN=AKAP12 PE=1 SV=4	1.81259e+09	1.9136e+09	1.82651e+09		2307007695	2.37774e+09	2.2765e+09		1.35313e+09	1.36018e+09	1.43735e+09		1.43089e+09	1.3951e+09	1.5344e+09
Q9Y6C2	EMILIN1	EMILIN-1 OS=Homo sapiens (Human) OX=9606 GN=EMILIN1 PE=1 SV=3	1.40021e+09	1.65529e+09	1.76417e+09		2152313993	2.17803e+09	1.82354e+09		1.51374e+09	1.40587e+09	1.70974e+09		2.3821e+09	2.11171e+09	2.06888e+09
Q96RS6	NUDCD1	NudC domain-containing protein 1 OS=Homo sapiens (Human) OX=9606 GN=NUDCD1 PE=1 SV=2	2.85302e+08	2.72758e+08	3.31422e+08		4.58679e+08	4.96938e+08	5.19424e+08		2.06127e+08	2.6014e+08	2.12577e+08		2.86838e+08	1.81469e+08	2.26982e+08
P00352	ALDH1A1	Retinal dehydrogenase 1 OS=Homo sapiens (Human) OX=9606 GN=ALDH1A1 PE=1 SV=2	1.53011e+10	1.55251e+10	1.47556e+10		11290021458	1.01807e+10	1.05793e+10		1.11145e+10	1.36198e+10	1.1967e+10		8.4905e+09	8.3882e+09	8.27694e+09
P01033	TIMP1	Metalloproteinase inhibitor 1 OS=Homo sapiens (Human) OX=9606 GN=TIMP1 PE=1 SV=1	2.75104e+08	3.10099e+08	3.40578e+08		214712580	1.63757e+08	1.68485e+08		2.3295e+08	2.07648e+08	2.74984e+08		2.07232e+08	3.60434e+08	4.64682e+08
P00750	PLAT	Tissue-type plasminogen activator OS=Homo sapiens (Human) OX=9606 GN=PLAT PE=1 SV=1	2.32055e+07	4.12059e+07	1.86314e+07		4.50002e+07	3.4967e+07	3.34313e+07		2.6368e+07	3.12525e+07	2.82091e+07		3.6786e+07	2.09412e+07	2.9754e+07
P19971	TYMP	Thymidine phosphorylase OS=Homo sapiens (Human) OX=9606 GN=TYMP PE=1 SV=2	4.63682e+07	4.87372e+07	4.69314e+07		264799465	3.14704e+08	3.7598e+08		4.49006e+07	4.08875e+07	3.91006e+07		1.01358e+08	7.70706e+07	8.21091e+07
Q13017	ARHGAP5	Rho GTPase-activating protein 5 OS=Homo sapiens (Human) OX=9606 GN=ARHGAP5 PE=1 SV=2	1.74917e+07	4.91985e+06	2.08956e+07		4.28404e+07	2.45849e+07	3.29505e+07		2.15271e+07	1.49915e+07	3.4785e+07		2.15781e+07	3.01341e+07	1.12742e+07
Q9H3M7	TXNIP	Thioredoxin-interacting protein OS=Homo sapiens (Human) OX=9606 GN=TXNIP PE=1 SV=1	9.73592e+07	7.59823e+07	9.54085e+07		153216004	1.66496e+08	1.41825e+08		4.53008e+07	7.05895e+07	5.29574e+07		4.03841e+07	2.71928e+07	2.53103e+07
O00478	BTN3A3	Butyrophilin subfamily 3 member A3 OS=Homo sapiens (Human) OX=9606 GN=BTN3A3 PE=1 SV=1	2.03971e+07	1.8564e+07	1.50216e+07		112059639	1.1452e+08	1.09866e+08		2.43629e+07	2.50911e+07	1.57216e+07		3.12893e+07	3.42027e+07	3.08242e+07
Q99873	PRMT1	Protein arginine N-methyltransferase 1 OS=Homo sapiens (Human) OX=9606 GN=PRMT1 PE=1 SV=3	2.25109e+09	2.47289e+09	2.21147e+09		3.09524e+09	2.97948e+09	2.94787e+09		2.17319e+09	2.10873e+09	2.23671e+09		2.90886e+09	2.79006e+09	2.63689e+09
P28161	GSTM2	Glutathione S-transferase Mu 2 OS=Homo sapiens (Human) OX=9606 GN=GSTM2 PE=1 SV=2	3.95815e+08	4.54645e+08	3.76229e+08		217862780	2.40293e+08	2.44981e+08		2.51754e+08	2.5253e+08	2.41762e+08		1.62187e+08	1.23928e+08	1.41787e+08
Q8TCT9	HM13	Minor histocompatibility antigen H13 OS=Homo sapiens (Human) OX=9606 GN=HM13 PE=1 SV=1	9.93511e+08	9.04436e+08	1.04938e+09		1188202714	1.45833e+09	1.47125e+09		1.47628e+09	1.36849e+09	1.44865e+09		2.1642e+09	2.38174e+09	2.00774e+09
Q8WUX9	CHMP7	Charged multivesicular body protein 7 OS=Homo sapiens (Human) OX=9606 GN=CHMP7 PE=1 SV=1	7.20709e+06	1.92732e+07	2.51211e+07		5.05448e+06		6.22664e+06		5.346e+06	2.08777e+07	6.97394e+06		1.6808e+06	5.23618e+06	9.41961e+06
P46734	MAP2K3	Dual specificity mitogen-activated protein kinase kinase 3 OS=Homo sapiens (Human) OX=9606 GN=MAP2K3 PE=1 SV=2	1.73585e+09	1.62292e+09	1.73317e+09		1734805246	1.77376e+09	1.82655e+09		1.57227e+09	1.67601e+09	1.68326e+09		1.53067e+09	1.45858e+09	1.47578e+09
P02768	ALB	Serum albumin OS=Homo sapiens (Human) OX=9606 GN=ALB PE=1 SV=2	3.61234e+08	2.52472e+07	5.00375e+07		9.37864e+07	8.22599e+07	5.05922e+07		1.49065e+08	7.37513e+07	8.61603e+07		6.23114e+07	5.63284e+07	1.82154e+08
Q16832	DDR2	Discoidin domain-containing receptor 2 OS=Homo sapiens (Human) OX=9606 GN=DDR2 PE=1 SV=2	1.12293e+08	8.61991e+07	1.29282e+08		1.82398e+08	1.86954e+08	1.71605e+08		1.18675e+08	9.51199e+07	1.04425e+08		2.00224e+08	1.33568e+08	1.12211e+08
Q7Z3E5	ARMC9	LisH domain-containing protein ARMC9 OS=Homo sapiens (Human) OX=9606 GN=ARMC9 PE=1 SV=3	1.15472e+09	1.36232e+09	1.16448e+09		760008986	8.63456e+08	9.57811e+08		1.03317e+09	8.53879e+08	9.59326e+08		6.18331e+08	6.96115e+08	7.49881e+08
O15056	SYNJ2	Synaptojanin-2 OS=Homo sapiens (Human) OX=9606 GN=SYNJ2 PE=1 SV=3	3.52162e+08	3.27066e+08	2.79804e+08		253777609	2.07081e+08	1.56864e+08		2.54177e+08	2.32943e+08	2.67193e+08		2.3143e+08	1.82141e+08	2.69291e+08
Q9Y3M8	STARD13	StAR-related lipid transfer protein 13 OS=Homo sapiens (Human) OX=9606 GN=STARD13 PE=1 SV=2	4.62433e+07	7.28497e+07	6.62354e+06		22574926	4.23048e+07	2.96348e+07		5.41924e+07		1.01121e+07
Q9NZQ7	CD274	Programmed cell death 1 ligand 1 OS=Homo sapiens (Human) OX=9606 GN=CD274 PE=1 SV=1	1.18525e+07				33365858	3.31257e+07	3.5396e+07		2.02425e+07	9.44717e+06	4.71128e+06		1.70991e+07	2.36365e+07	3.03682e+07
P50995	ANXA11	Annexin A11 OS=Homo sapiens (Human) OX=9606 GN=ANXA11 PE=1 SV=1	5.03324e+09	4.9686e+09	4.87436e+09		3762940746	3.65454e+09	3.86891e+09		3.719e+09	3.85746e+09	3.78406e+09		3.00071e+09	2.83687e+09	3.08704e+09
O15321	TM9SF1	Transmembrane 9 superfamily member 1 OS=Homo sapiens (Human) OX=9606 GN=TM9SF1 PE=2 SV=2	1.0057e+08	5.36577e+07	4.89511e+07		152839104	1.74651e+08	1.24415e+08		1.37162e+08	1.09655e+08	7.88138e+07		1.83669e+08	1.3142e+08	2.27197e+08
P48960	CD97	CD97 antigen OS=Homo sapiens (Human) OX=9606 GN=CD97 PE=1 SV=4	2.74096e+08	2.5669e+08	3.03148e+08		356030942	3.52128e+08	3.67267e+08		3.32839e+08	2.70728e+08	2.82604e+08		3.30818e+08	2.85821e+08	2.92561e+08
P13674	P4HA1	Prolyl 4-hydroxylase subunit alpha-1 OS=Homo sapiens (Human) OX=9606 GN=P4HA1 PE=1 SV=2	5.88518e+09	5.82047e+09	6.07811e+09		7.66743e+09	7.46882e+09	7.2552e+09		5.6688e+09	5.78088e+09	5.96395e+09		6.64043e+09	6.60648e+09	5.95722e+09
Q15642	TRIP10	Cdc42-interacting protein 4 OS=Homo sapiens (Human) OX=9606 GN=TRIP10 PE=1 SV=3	1.99176e+08	1.93686e+08	1.59028e+08		291492698	2.53672e+08	2.69923e+08		1.39286e+08	2.03119e+08	1.96545e+08		2.02649e+08	1.56401e+08	1.75856e+08
Q86WR0	CCDC25	Coiled-coil domain-containing protein 25 OS=Homo sapiens (Human) OX=9606 GN=CCDC25 PE=1 SV=2	6.64116e+07	6.42172e+07	9.21258e+07		5.02946e+07	3.6204e+07	3.149e+07		4.48274e+07	2.46778e+07	5.38664e+07		1.56643e+07		2.25062e+07
P18887	XRCC1	DNA repair protein XRCC1 OS=Homo sapiens (Human) OX=9606 GN=XRCC1 PE=1 SV=2	2.77278e+07	3.66255e+07	3.39469e+07		82886630	7.42717e+07	4.60499e+07		4.38587e+07	4.51108e+07	1.52315e+07		3.76322e+07	4.65622e+07	2.68107e+07
P58335	ANTXR2	Anthrax toxin receptor 2 OS=Homo sapiens (Human) OX=9606 GN=ANTXR2 PE=1 SV=5	1.43627e+08	1.2976e+08	1.23953e+08		197067346	1.84338e+08	1.77659e+08		8.74493e+07	7.33774e+07	7.05527e+07		9.03837e+07	6.44024e+07	6.39671e+07
Q92484	SMPDL3A	Acid sphingomyelinase-like phosphodiesterase 3a OS=Homo sapiens (Human) OX=9606 GN=SMPDL3A PE=1 SV=2	6.40873e+07	6.42899e+07	6.2985e+07		50417441	1.58461e+07	9.67687e+06			2.14541e+07	2.32689e+07		2.26534e+07	5.26049e+07	4.08274e+07
P55268	LAMB2	Laminin subunit beta-2 OS=Homo sapiens (Human) OX=9606 GN=LAMB2 PE=1 SV=2	6.86353e+08	7.3705e+08	6.66061e+08		8.92663e+08	9.01171e+08	9.54012e+08		1.50452e+09	1.48035e+09	1.51083e+09		1.34607e+09	1.54119e+09	1.55972e+09
Q13795	ARFRP1	ADP-ribosylation factor-related protein 1 OS=Homo sapiens (Human) OX=9606 GN=ARFRP1 PE=1 SV=1	4.52885e+06	5.25113e+06	7.94506e+06		18600718	2.24417e+07	2.20406e+07						1.11037e+07	9.51064e+06	1.92563e+07
O00214	LGALS8	Galectin-8 OS=Homo sapiens (Human) OX=9606 GN=LGALS8 PE=1 SV=4		1.07917e+07	9.08648e+06		59124644	4.73837e+07	6.24593e+07						1.14989e+07	1.75828e+07	1.49626e+07
Q96FV9	THOC1	THO complex subunit 1 OS=Homo sapiens (Human) OX=9606 GN=THOC1 PE=1 SV=1	1.79265e+08	1.16348e+07	3.09134e+08		291004971	2.31654e+08	2.66662e+08		2.41947e+08	1.50495e+08	2.65286e+08		3.24407e+08	2.55846e+08	2.96352e+08
Q8TD19	NEK9	Serine/threonine-protein kinase Nek9 OS=Homo sapiens (Human) OX=9606 GN=NEK9 PE=1 SV=2	1.63608e+08	2.04663e+08	2.23168e+08		1.07808e+08	3.12243e+07	1.11644e+08		1.18922e+08	1.30229e+08	9.90671e+07		4.56692e+07	5.19522e+07	8.9055e+07
Q9NZN4	EHD2	EH domain-containing protein 2 OS=Homo sapiens (Human) OX=9606 GN=EHD2 PE=1 SV=2	2.00495e+10	2.05393e+10	2.08313e+10		1.60929e+10	1.53686e+10	1.5382e+10		1.84897e+10	1.89334e+10	1.94367e+10		1.72406e+10	1.79047e+10	1.65339e+10
O43813	LANCL1	Glutathione S-transferase LANCL1 OS=Homo sapiens (Human) OX=9606 GN=LANCL1 PE=1 SV=1	5.2091e+08	5.10237e+08	5.56209e+08		389395623	3.25062e+08	3.74367e+08		3.65027e+08	3.63411e+08	3.92844e+08		2.56922e+08	2.75765e+08	2.35782e+08
P33991	MCM4	DNA replication licensing factor MCM4 OS=Homo sapiens (Human) OX=9606 GN=MCM4 PE=1 SV=5	1.29321e+09	1.47946e+09	1.25807e+09		1003251113	9.65607e+08	8.85498e+08		1.09145e+09	1.16406e+09	1.08943e+09		9.23202e+08	9.62487e+08	9.60964e+08
P46060	RANGAP1	Ran GTPase-activating protein 1 OS=Homo sapiens (Human) OX=9606 GN=RANGAP1 PE=1 SV=1	1.43478e+09	1.46049e+09	1.51484e+09		1747936477	1.71644e+09	1.87492e+09		1.38295e+09	1.3844e+09	1.20935e+09		1.48289e+09	1.42633e+09	1.42256e+09
Q9UDY2	TJP2	Tight junction protein ZO-2 OS=Homo sapiens (Human) OX=9606 GN=TJP2 PE=1 SV=2	2.07402e+08	1.70397e+08	1.92042e+08		2.34342e+08	2.57422e+08	2.32541e+08		1.39064e+08	1.08194e+08	8.28945e+07		1.69798e+08	1.2199e+08	1.82998e+08
P84022	SMAD3	Mothers against decapentaplegic homolog 3 OS=Homo sapiens (Human) OX=9606 GN=SMAD3 PE=1 SV=1	3.31148e+08	4.46012e+08	3.83614e+08		564855586	6.29695e+08	5.67853e+08		2.80485e+08	2.01129e+08	2.47355e+08		3.32137e+08	3.974e+08	3.57899e+08
P17900	GM2A	Ganglioside GM2 activator OS=Homo sapiens (Human) OX=9606 GN=GM2A PE=1 SV=4	1.70387e+08	1.54862e+08	1.58484e+08		101498020	9.68385e+07	6.28583e+07		9.81067e+07	1.16947e+08	1.44715e+08		1.02617e+08	1.22355e+08	1.35125e+08
Q99836	MYD88	Myeloid differentiation primary response protein MyD88 OS=Homo sapiens (Human) OX=9606 GN=MYD88 PE=1 SV=1	2.35672e+07	2.57656e+07	2.25485e+07		43605141	4.08466e+07	4.02993e+07		2.50066e+07	2.45312e+07	1.87471e+07		2.02703e+07	2.07882e+07	2.9014e+07
P13716	ALAD	Delta-aminolevulinic acid dehydratase OS=Homo sapiens (Human) OX=9606 GN=ALAD PE=1 SV=1	2.45881e+08	2.61346e+08	2.93881e+08		182010529	1.68404e+08	1.78926e+08		1.63748e+08	1.7018e+08	2.31599e+08		1.59857e+08	1.13605e+08	1.26752e+08
Q9BZF1	OSBPL8	Oxysterol-binding protein-related protein 8 OS=Homo sapiens (Human) OX=9606 GN=OSBPL8 PE=1 SV=3	2.25527e+08	2.73051e+08	2.76836e+08		3.837e+08	4.27252e+08	4.38292e+08		2.22403e+08	2.26644e+08	2.31044e+08		4.25936e+08	3.34685e+08	5.43329e+08
P13987	CD59	CD59 glycoprotein OS=Homo sapiens (Human) OX=9606 GN=CD59 PE=1 SV=1	1.29699e+09	1.36098e+09	1.70219e+09		1578225796	1.95327e+09	1.8035e+09		1.63968e+09	1.27522e+09	1.28138e+09		1.49915e+09	1.54397e+09	1.68538e+09
Q05193	DNM1	Dynamin-1 OS=Homo sapiens (Human) OX=9606 GN=DNM1 PE=1 SV=2	5.18984e+07	5.01651e+07	3.3308e+07		26406845	9.21523e+06	2.84285e+07		4.46454e+07	3.15916e+07	2.20934e+07		1.77882e+07	2.31125e+07	2.61477e+07
Q9NX62	IMPAD1	Golgi-resident adenosine 3',5'-bisphosphate 3'-phosphatase OS=Homo sapiens (Human) OX=9606 GN=IMPAD1 PE=1 SV=1	1.58804e+08	1.6634e+08	1.8606e+08		289219656	3.02315e+08	2.62327e+08		2.4407e+08	2.16697e+08	2.47533e+08		4.71999e+08	2.80917e+08	5.89719e+08
P78324	SIRPA	Tyrosine-protein phosphatase non-receptor type substrate 1 OS=Homo sapiens (Human) OX=9606 GN=SIRPA PE=1 SV=2	1.1108e+08	1.06931e+08	1.00836e+08		1.63499e+08	2.12851e+08	1.37553e+08		1.409e+08	1.05881e+08	1.09849e+08		1.2909e+08	1.19401e+08	1.16613e+08
Q6IQ22	RAB12	Ras-related protein Rab-12 OS=Homo sapiens (Human) OX=9606 GN=RAB12 PE=1 SV=3	1.03895e+08	1.00403e+08	8.33837e+07		142447863	1.90815e+08	2.08911e+08		8.57371e+07	1.07966e+08	6.64762e+07		1.35561e+08	1.11341e+08	6.58304e+07
O43294	TGFB1I1	Transforming growth factor beta-1-induced transcript 1 protein OS=Homo sapiens (Human) OX=9606 GN=TGFB1I1 PE=1 SV=2	7.55546e+08	7.66433e+08	7.22685e+08		535351575	4.98007e+08	5.23813e+08		4.98759e+08	5.56227e+08	6.39436e+08		4.43542e+08	5.19936e+08	4.74289e+08
Q01804	OTUD4	OTU domain-containing protein 4 OS=Homo sapiens (Human) OX=9606 GN=OTUD4 PE=1 SV=4		1.64252e+07	1.55082e+07		37772239	3.96825e+07	2.93802e+07		3.1126e+06		1.93001e+07		8.71948e+06	1.22374e+07
Q8TD55	PLEKHO2	Pleckstrin homology domain-containing family O member 2 OS=Homo sapiens (Human) OX=9606 GN=PLEKHO2 PE=1 SV=1	1.65633e+08	1.78976e+08	1.32838e+08		2.58336e+08	2.08283e+08	2.2629e+08		1.63089e+08	1.78167e+08	1.79714e+08		1.72697e+08	1.83558e+08	2.0945e+08
Q8IVM0	CCDC50	Coiled-coil domain-containing protein 50 OS=Homo sapiens (Human) OX=9606 GN=CCDC50 PE=1 SV=1	2.02523e+08	1.9165e+08	2.08902e+08		2.64429e+08	2.64632e+08	2.66219e+08		1.59287e+08	7.88301e+07	7.73729e+07		1.41633e+08	1.42419e+08	1.17376e+08
Q8NF91	SYNE1	Nesprin-1 OS=Homo sapiens (Human) OX=9606 GN=SYNE1 PE=1 SV=4	4.08138e+08	4.43327e+08	3.76663e+08		374035949	3.79481e+08	3.3096e+08		4.35874e+08	5.64536e+08	4.48135e+08		4.74524e+08	4.06468e+08	4.92318e+08
Q14318	FKBP8	Peptidyl-prolyl cis-trans isomerase FKBP8 OS=Homo sapiens (Human) OX=9606 GN=FKBP8 PE=1 SV=2	1.37951e+08	1.53878e+08	1.53095e+08		47687168	1.12047e+08	1.11114e+08		1.9001e+08	1.65915e+08	1.82014e+08		1.46028e+08	2.22658e+08	1.52694e+08
O14613	CDC42EP2	Cdc42 effector protein 2 OS=Homo sapiens (Human) OX=9606 GN=CDC42EP2 PE=1 SV=1	6.28244e+07	8.00975e+07	4.3213e+07		1.40965e+08	1.18149e+08	8.68031e+07		1.34598e+08	1.87181e+08	1.65211e+08		1.36898e+08	1.84769e+08	1.45889e+08
P62979	RPS27A	Ubiquitin-40S ribosomal protein S27a OS=Homo sapiens (Human) OX=9606 GN=RPS27A PE=1 SV=2	2.08792e+10	2.25244e+10	2.04279e+10		2.74464e+10	3.005e+10	2.67695e+10		1.88433e+10	1.81867e+10	1.81109e+10		1.8343e+10	1.76646e+10	1.92076e+10
Q86XA9	HEATR5A	HEAT repeat-containing protein 5A OS=Homo sapiens (Human) OX=9606 GN=HEATR5A PE=1 SV=2	3.50626e+08	3.53379e+08	3.45206e+08		2.26881e+08	2.46067e+08	2.33136e+08		1.30574e+08	1.38113e+08	1.30147e+08		1.07729e+08	1.16138e+08	7.63588e+07
P51808	DYNLT3	Dynein light chain Tctex-type 3 OS=Homo sapiens (Human) OX=9606 GN=DYNLT3 PE=1 SV=1	9.51326e+07	2.46296e+07	8.40895e+07		42516453	4.04986e+07	4.85966e+07		9.53941e+07	6.75769e+07	9.11368e+07		6.48158e+07	1.09075e+07	4.89487e+07
Q86UV5	USP48	Ubiquitin carboxyl-terminal hydrolase 48 OS=Homo sapiens (Human) OX=9606 GN=USP48 PE=1 SV=1	5.5039e+07	5.7943e+07	4.85194e+07		2.95411e+07	3.16386e+07	4.59547e+07		3.66189e+07	3.22328e+07	3.25837e+07		2.99565e+07	1.58234e+07	1.7459e+07
P61916	NPC2	NPC intracellular cholesterol transporter 2 OS=Homo sapiens (Human) OX=9606 GN=NPC2 PE=1 SV=1	2.3726e+08	2.74105e+08	2.26361e+08		156659902	1.2466e+08	1.65689e+08		1.57308e+08	1.64167e+08	2.09754e+08		1.18458e+08	1.28513e+08	1.50839e+08
Q9GZZ9	UBA5	Ubiquitin-like modifier-activating enzyme 5 OS=Homo sapiens (Human) OX=9606 GN=UBA5 PE=1 SV=1	2.10681e+08	1.86816e+08	2.42055e+08		116870569	1.27341e+08	1.49799e+08		1.94179e+08	2.15351e+08	1.39352e+08		2.24103e+08	7.91619e+07	8.24615e+07
P51151	RAB9A	Ras-related protein Rab-9A OS=Homo sapiens (Human) OX=9606 GN=RAB9A PE=1 SV=1	1.09738e+08	1.30154e+08	1.07429e+08		1.74088e+08	1.84691e+08	1.28583e+08		1.17351e+08	1.00758e+08	1.10941e+08		1.44252e+08	1.09297e+08	1.17185e+08
O75396	SEC22B	Vesicle-trafficking protein SEC22b OS=Homo sapiens (Human) OX=9606 GN=SEC22B PE=1 SV=4	2.87389e+09	2.99774e+09	2.904e+09		3628750507	3.79671e+09	3.57142e+09		3.2068e+09	3.12451e+09	3.36185e+09		4.24339e+09	4.62067e+09	4.67324e+09
O75380	NDUFS6	NADH dehydrogenase [ubiquinone] iron-sulfur protein 6, mitochondrial OS=Homo sapiens (Human) OX=9606 GN=NDUFS6 PE=1 SV=1	7.96377e+07	6.37654e+07	6.57596e+07		71096865	8.71901e+07	7.58994e+07		8.52877e+07	1.03932e+08	7.59034e+07		1.0722e+08	1.32849e+08	1.02329e+08
Q92879	CELF1	CUGBP Elav-like family member 1 OS=Homo sapiens (Human) OX=9606 GN=CELF1 PE=1 SV=2	2.13709e+08	2.15361e+08	1.95939e+08		248347790	3.55833e+08	3.02557e+08		2.45922e+08	2.08372e+08	2.12462e+08		3.37282e+08	2.69017e+08	2.64573e+08
Q8NHV4	NEDD1	Protein NEDD1 OS=Homo sapiens (Human) OX=9606 GN=NEDD1 PE=1 SV=1	2.38144e+07	2.41838e+07	8.40458e+06		60795992	5.96942e+07	5.96524e+07		3.84456e+06	3.87771e+07	4.90367e+06		9.12152e+06	1.17589e+07	5.00471e+07
Q9NRN7	AASDHPPT	L-aminoadipate-semialdehyde dehydrogenase-phosphopantetheinyl transferase OS=Homo sapiens (Human) OX=9606 GN=AASDHPPT PE=1 SV=2	1.07278e+08	1.46141e+08	1.15106e+08		8.40146e+07	6.4271e+07	6.8724e+07		7.67441e+07	9.38371e+07	5.08034e+07		4.10264e+07	5.70117e+07	4.75121e+07
O60885	BRD4	Bromodomain-containing protein 4 OS=Homo sapiens (Human) OX=9606 GN=BRD4 PE=1 SV=2	6.71879e+07	4.35978e+07	1.05436e+08		119193543	1.39717e+08	1.53282e+08		1.02428e+08	7.18627e+07	7.26998e+07		6.69545e+07	6.62613e+07	1.0085e+08
P42226	STAT6	Signal transducer and activator of transcription 6 OS=Homo sapiens (Human) OX=9606 GN=STAT6 PE=1 SV=1	5.11603e+08	4.87722e+08	5.16776e+08		715882825	6.6822e+08	7.27178e+08		3.56579e+08	3.32367e+08	3.533e+08		3.57096e+08	2.51875e+08	2.88319e+08
P04040	CAT	Catalase OS=Homo sapiens (Human) OX=9606 GN=CAT PE=1 SV=3	1.45027e+09	1.66027e+09	1.37656e+09		1232954788	1.09056e+09	1.26122e+09		1.40866e+09	1.57519e+09	1.40896e+09		1.60668e+09	1.45088e+09	1.49509e+09
Q9UEW8	STK39	STE20/SPS1-related proline-alanine-rich protein kinase OS=Homo sapiens (Human) OX=9606 GN=STK39 PE=1 SV=3	2.27629e+08	1.79497e+08	2.11985e+08		1.18526e+08	1.35773e+08	1.35488e+08		1.14479e+08	1.9496e+08	1.76202e+08		1.06168e+08	1.12401e+08	1.38889e+08
Q8TBA6	GOLGA5	Golgin subfamily A member 5 OS=Homo sapiens (Human) OX=9606 GN=GOLGA5 PE=1 SV=3	1.59253e+08	1.00263e+08	1.36398e+08		1.67705e+08	1.99155e+08	2.07974e+08		2.52364e+08	2.11098e+08	3.25014e+08		3.49604e+08	2.62811e+08	3.05082e+08
Q9BTW9	TBCD	Tubulin-specific chaperone D OS=Homo sapiens (Human) OX=9606 GN=TBCD PE=1 SV=2	8.66022e+08	7.52846e+08	7.85727e+08		812576410	8.33555e+08	8.76676e+08		7.86057e+08	8.16003e+08	7.81453e+08		8.55741e+08	8.1586e+08	7.97759e+08
P17050	NAGA	Alpha-N-acetylgalactosaminidase OS=Homo sapiens (Human) OX=9606 GN=NAGA PE=1 SV=2	2.95178e+07	1.72685e+07	2.00383e+07		14615773		8.97143e+06		3.45578e+07	4.1153e+07	4.31708e+07		3.13708e+07	5.72536e+07	1.27396e+07
O96005	CLPTM1	Cleft lip and palate transmembrane protein 1 OS=Homo sapiens (Human) OX=9606 GN=CLPTM1 PE=1 SV=1	4.88037e+08	1.65344e+08	1.72655e+08		2.64204e+08	2.59597e+08	2.27468e+08		1.49779e+08	1.60449e+08	1.50214e+08		1.30354e+08	1.21002e+08	1.79063e+08
P01112	HRAS	GTPase HRas OS=Homo sapiens (Human) OX=9606 GN=HRAS PE=1 SV=1	1.61064e+07	1.88436e+07	2.38789e+07		54132562	4.20972e+07	2.42709e+07		2.3269e+07	2.7443e+07	3.25546e+07		4.46252e+07	5.4979e+07	5.65803e+07
O60256	PRPSAP2	Phosphoribosyl pyrophosphate synthase-associated protein 2 OS=Homo sapiens (Human) OX=9606 GN=PRPSAP2 PE=1 SV=1	1.51881e+08	1.64129e+08	7.99774e+07		6.49732e+07	8.05039e+07	6.5843e+07		9.68888e+07	1.17361e+08	1.41817e+08		5.10089e+07	5.06227e+07	9.35889e+07
Q5VXT5	SYPL2	Synaptophysin-like protein 2 OS=Homo sapiens (Human) OX=9606 GN=SYPL2 PE=2 SV=1	3.14286e+07	3.46888e+07	3.60402e+07		19631522	2.83682e+07	1.57402e+07		1.95765e+07	3.59617e+07	3.73496e+07		1.51427e+07	4.39451e+07	1.56339e+07
P10109	FDX1	Adrenodoxin, mitochondrial OS=Homo sapiens (Human) OX=9606 GN=FDX1 PE=1 SV=1	6.98567e+06	4.73619e+06	4.10028e+07		19106762	1.42006e+07	2.20132e+07		2.60463e+07	4.22186e+07	2.64e+07		8.00944e+06	4.03127e+07	5.83714e+07
Q8IWB1	ITPRIP	Inositol 1,4,5-trisphosphate receptor-interacting protein OS=Homo sapiens (Human) OX=9606 GN=ITPRIP PE=1 SV=1	7.99959e+06	2.1254e+07	1.21863e+07		29961841	5.5147e+07	4.76267e+07		4.57339e+06	1.05998e+07	1.47922e+07		4.86385e+07	3.18636e+07	4.36223e+07
P35237	SERPINB6	Serpin B6 OS=Homo sapiens (Human) OX=9606 GN=SERPINB6 PE=1 SV=3	2.889e+09	2.86925e+09	2.54891e+09		2143183015	2.16726e+09	2.22186e+09		2.15074e+09	2.06903e+09	2.14833e+09		1.47448e+09	1.32383e+09	1.35008e+09
Q92665	MRPS31	28S ribosomal protein S31, mitochondrial OS=Homo sapiens (Human) OX=9606 GN=MRPS31 PE=1 SV=3	6.11214e+07	2.47917e+07	5.48854e+07		6.02245e+07	1.07414e+08	6.18288e+07		9.44543e+07	8.59057e+07	9.83724e+07		1.14122e+08	6.59752e+07	6.40759e+07
P15586	GNS	N-acetylglucosamine-6-sulfatase OS=Homo sapiens (Human) OX=9606 GN=GNS PE=1 SV=3	2.32379e+09	2.41842e+09	2.26742e+09		1866426946	2.01167e+09	1.96702e+09		2.06537e+09	1.88227e+09	2.05909e+09		2.04287e+09	2.24001e+09	2.24324e+09
Q04727	TLE4	Transducin-like enhancer protein 4 OS=Homo sapiens (Human) OX=9606 GN=TLE4 PE=1 SV=3	5.04621e+07	3.72962e+07	5.12235e+07		84441200	9.62076e+07	1.01409e+08		5.29392e+07	5.44202e+07	4.86935e+07		8.14633e+07	4.79317e+07	8.22527e+07
Q8N5M4	TTC9C	Tetratricopeptide repeat protein 9C OS=Homo sapiens (Human) OX=9606 GN=TTC9C PE=1 SV=1	2.56636e+07	6.21797e+07	4.60576e+07		69196360	4.31092e+07	8.79025e+07		4.36367e+07	2.48329e+07	4.65043e+07		3.89109e+07	2.85527e+07	3.54501e+07
P80723	BASP1	Brain acid soluble protein 1 OS=Homo sapiens (Human) OX=9606 GN=BASP1 PE=1 SV=2	4.58953e+08	7.0513e+08	4.63929e+08		7.5424e+08	1.2606e+09	3.83044e+08		6.16146e+08	5.68984e+08	1.01797e+09		7.69252e+08	6.74627e+08	1.2142e+09
O75976	CPD	Carboxypeptidase D OS=Homo sapiens (Human) OX=9606 GN=CPD PE=1 SV=2	2.75981e+07	4.29369e+07	3.4996e+07		7168892	6.1318e+06	4.50736e+06		1.95241e+07	1.60788e+07	1.71356e+07		5.17484e+06	7.30442e+06	6.40516e+06
Q08379	GOLGA2	Golgin subfamily A member 2 OS=Homo sapiens (Human) OX=9606 GN=GOLGA2 PE=1 SV=3	4.9218e+08	4.83442e+08	4.9782e+08		6.38025e+08	6.92124e+08	6.57124e+08		6.68723e+08	5.67202e+08	6.12854e+08		7.48428e+08	6.23927e+08	6.25675e+08
Q9BS26	ERP44	Endoplasmic reticulum resident protein 44 OS=Homo sapiens (Human) OX=9606 GN=ERP44 PE=1 SV=1	2.37658e+09	2.29737e+09	2.34157e+09		3017010724	2.95583e+09	2.87519e+09		2.57984e+09	2.56926e+09	2.58781e+09		3.51236e+09	3.45442e+09	3.21446e+09
P26885	FKBP2	Peptidyl-prolyl cis-trans isomerase FKBP2 OS=Homo sapiens (Human) OX=9606 GN=FKBP2 PE=1 SV=2	6.18483e+08	6.91565e+08	6.29096e+08		757765150	9.15703e+08	8.11591e+08		1.04487e+09	8.76022e+08	9.07829e+08		1.39874e+09	1.21052e+09	1.26025e+09
P55899	FCGRT	IgG receptor FcRn large subunit p51 OS=Homo sapiens (Human) OX=9606 GN=FCGRT PE=1 SV=1	3.52015e+07	5.94221e+07	4.75071e+07		25770712	1.91675e+07	3.28145e+07		9.61254e+06	1.67688e+07			1.43897e+07		7.70064e+06
P02533	KRT14	Keratin, type I cytoskeletal 14 OS=Homo sapiens (Human) OX=9606 GN=KRT14 PE=1 SV=4	2.378e+09	1.62389e+09	2.89159e+09		4.97416e+09	2.48419e+09	1.35099e+09		8.15721e+09	2.13989e+09	5.66845e+09		2.36463e+09	2.88286e+09	3.29082e+09
Q8N392	ARHGAP18	Rho GTPase-activating protein 18 OS=Homo sapiens (Human) OX=9606 GN=ARHGAP18 PE=1 SV=3	6.9152e+08	5.46574e+08	6.20686e+08		3.561e+08	4.1894e+08	4.38637e+08		5.40521e+08	4.73221e+08	5.12874e+08		3.40938e+08	3.52767e+08	3.74266e+08
O43760	SYNGR2	Synaptogyrin-2 OS=Homo sapiens (Human) OX=9606 GN=SYNGR2 PE=1 SV=1	1.32092e+07	2.16158e+07	2.30895e+07		65360506	3.21228e+07	6.23479e+07		5.45502e+07	2.03128e+07	1.81515e+07		2.77608e+07	5.4445e+07	4.91344e+07
Q05209	PTPN12	Tyrosine-protein phosphatase non-receptor type 12 OS=Homo sapiens (Human) OX=9606 GN=PTPN12 PE=1 SV=3	8.45851e+07	1.01998e+08	6.65094e+07		207414930	1.57261e+08	1.90985e+08		8.78931e+07	8.76814e+07	6.40529e+07		1.15358e+08	1.00751e+08	7.65766e+07
Q969H8	MYDGF	Myeloid-derived growth factor OS=Homo sapiens (Human) OX=9606 GN=MYDGF PE=1 SV=1	1.32022e+09	1.38378e+09	1.38412e+09		1724452520	1.64967e+09	1.72779e+09		1.77786e+09	1.72952e+09	1.82239e+09		2.13832e+09	2.1399e+09	2.16083e+09
P40261	NNMT	Nicotinamide N-methyltransferase OS=Homo sapiens (Human) OX=9606 GN=NNMT PE=1 SV=1	2.46028e+09	2.39856e+09	2.38047e+09		3131286734	2.73972e+09	2.94275e+09		1.75461e+09	2.04596e+09	2.18947e+09		1.6513e+09	1.54752e+09	1.45467e+09
Q07065	CKAP4	Cytoskeleton-associated protein 4 OS=Homo sapiens (Human) OX=9606 GN=CKAP4 PE=1 SV=2	2.0928e+10	2.06342e+10	2.03374e+10		2.47872e+10	2.56781e+10	2.55042e+10		2.31429e+10	2.24073e+10	2.2029e+10		2.76782e+10	2.70951e+10	2.75449e+10
P49841	GSK3B	Glycogen synthase kinase-3 beta OS=Homo sapiens (Human) OX=9606 GN=GSK3B PE=1 SV=2	3.38223e+08	3.27247e+08	2.8332e+08		425297357	4.41246e+08	4.09126e+08		4.60457e+08	2.89885e+08	3.29549e+08		2.59213e+08	1.7267e+08	3.19838e+08
P27824	CANX	Calnexin OS=Homo sapiens (Human) OX=9606 GN=CANX PE=1 SV=2	8.27361e+09	8.15933e+09	8.42779e+09		9848867840	1.05603e+10	1.03308e+10		1.29498e+10	1.2138e+10	1.24372e+10		1.58468e+10	1.51384e+10	1.57097e+10
O75874	IDH1	Isocitrate dehydrogenase [NADP] cytoplasmic OS=Homo sapiens (Human) OX=9606 GN=IDH1 PE=1 SV=2	2.83968e+09	2.8908e+09	2.8934e+09		2.05125e+09	2.09797e+09	2.30659e+09		2.65121e+09	2.73241e+09	2.80229e+09		1.78804e+09	1.69481e+09	1.81505e+09
Q96CW5	TUBGCP3	Gamma-tubulin complex component 3 OS=Homo sapiens (Human) OX=9606 GN=TUBGCP3 PE=1 SV=2	7.37048e+07	7.78366e+07	6.8273e+07		138129241	1.66116e+08	1.76482e+08		6.42517e+07	7.09465e+07	5.4931e+07		5.76055e+07	6.92932e+07	5.36967e+07
P35625	TIMP3	Metalloproteinase inhibitor 3 OS=Homo sapiens (Human) OX=9606 GN=TIMP3 PE=1 SV=2	3.36572e+08	3.27996e+08	2.62811e+08		441976844	4.68261e+08	4.92767e+08		9.82947e+08	1.05721e+09	1.19765e+09		8.46666e+08	9.04071e+08	9.09266e+08
Q9NX46	ADPRHL2	ADP-ribose glycohydrolase ARH3 OS=Homo sapiens (Human) OX=9606 GN=ADPRHL2 PE=1 SV=1	2.58778e+08	2.59947e+08	2.60489e+08		3.28041e+08	3.75486e+08	3.76888e+08		2.9779e+08	2.82479e+08	2.73128e+08		2.30985e+08	2.7515e+08	2.55523e+08
O60476	MAN1A2	Mannosyl-oligosaccharide 1,2-alpha-mannosidase IB OS=Homo sapiens (Human) OX=9606 GN=MAN1A2 PE=1 SV=1	5.63049e+06	7.5046e+06	3.3389e+07		31174116	1.40074e+07	1.24235e+07		1.03471e+07	1.62522e+07	2.2866e+07		4.1911e+07	1.61815e+07	5.20364e+07
Q6UVY6	MOXD1	DBH-like monooxygenase protein 1 OS=Homo sapiens (Human) OX=9606 GN=MOXD1 PE=1 SV=1	4.10703e+07	3.19995e+07	4.12318e+07		72032993	7.27043e+07	6.33768e+07		4.40422e+06	1.59227e+06	2.04592e+06		9.53349e+06	1.9382e+07	1.82091e+07
Q8NE71	ABCF1	ATP-binding cassette sub-family F member 1 OS=Homo sapiens (Human) OX=9606 GN=ABCF1 PE=1 SV=2	2.04813e+09	2.03582e+09	1.99615e+09		2.42427e+09	2.51639e+09	2.62318e+09		1.93857e+09	1.84413e+09	1.8799e+09		1.87866e+09	1.5899e+09	1.59868e+09
Q12884	FAP	Prolyl endopeptidase FAP OS=Homo sapiens (Human) OX=9606 GN=FAP PE=1 SV=5	2.5239e+09	2.73023e+09	2.88671e+09		2.30129e+09	3.68277e+09	1.92818e+09		1.37532e+09	1.33439e+09	1.63393e+09		1.56639e+09	1.41083e+09	1.3953e+09
O15460	P4HA2	Prolyl 4-hydroxylase subunit alpha-2 OS=Homo sapiens (Human) OX=9606 GN=P4HA2 PE=1 SV=1	4.22142e+09	4.04233e+09	4.28874e+09		4.85582e+09	5.09247e+09	5.27544e+09		2.79237e+09	2.33931e+09	2.47912e+09		2.80024e+09	2.31659e+09	2.62009e+09
P08237	PFKM	ATP-dependent 6-phosphofructokinase, muscle type OS=Homo sapiens (Human) OX=9606 GN=PFKM PE=1 SV=2	7.85137e+08	7.37911e+08	7.52189e+08		501976509	5.52319e+08	4.3747e+08		7.5582e+08	6.16026e+08	6.27902e+08		5.99484e+08	4.38586e+08	4.9921e+08
P36405	ARL3	ADP-ribosylation factor-like protein 3 OS=Homo sapiens (Human) OX=9606 GN=ARL3 PE=1 SV=2	5.98915e+08	7.21895e+08	6.47211e+08		425343382	4.52816e+08	5.14341e+08		6.9198e+08	6.7196e+08	7.47235e+08		5.82486e+08	4.91759e+08	6.43832e+08
O75131	CPNE3	Copine-3 OS=Homo sapiens (Human) OX=9606 GN=CPNE3 PE=1 SV=1	1.11784e+09	1.01982e+09	1.08537e+09		7.69091e+08	8.14358e+08	7.54732e+08		8.60376e+08	8.54036e+08	8.43251e+08		6.48783e+08	5.47646e+08	6.45058e+08
Q8IWJ2	GCC2	GRIP and coiled-coil domain-containing protein 2 OS=Homo sapiens (Human) OX=9606 GN=GCC2 PE=1 SV=4	2.16783e+07	1.33436e+07	1.486e+07		1.40911e+07	2.74647e+07	2.89384e+07		2.48953e+07	8.19059e+07	1.04233e+08		1.03097e+08	3.90653e+07	1.09912e+08
Q5VZE5	NAA35	N-alpha-acetyltransferase 35, NatC auxiliary subunit OS=Homo sapiens (Human) OX=9606 GN=NAA35 PE=1 SV=1	1.28311e+07	1.00853e+07	1.29528e+07		38745579	2.50065e+07	2.13497e+07		1.11616e+07	2.29011e+07	2.7211e+07			1.18815e+07	1.29922e+07
Q9NYL4	FKBP11	Peptidyl-prolyl cis-trans isomerase FKBP11 OS=Homo sapiens (Human) OX=9606 GN=FKBP11 PE=1 SV=1	6.34828e+08	5.80644e+08	5.60392e+08		7.65767e+08	8.34053e+08	6.95553e+08		8.49005e+08	7.0023e+08	7.37445e+08		9.37701e+08	9.70735e+08	9.69013e+08
Q32MZ4	LRRFIP1	Leucine-rich repeat flightless-interacting protein 1 OS=Homo sapiens (Human) OX=9606 GN=LRRFIP1 PE=1 SV=2	1.29668e+09	1.40753e+09	1.51626e+09		1537541078	1.73045e+09	1.75883e+09		2.28922e+09	2.40709e+09	2.17352e+09		2.59139e+09	2.50916e+09	2.7031e+09
Q96CN7	ISOC1	Isochorismatase domain-containing protein 1 OS=Homo sapiens (Human) OX=9606 GN=ISOC1 PE=1 SV=3	5.08813e+07	6.17392e+07	5.21188e+07		101508736	8.11546e+07	9.58961e+07		4.05522e+07	5.9344e+07	4.22365e+07		6.55382e+07	6.04005e+07	5.73819e+07
O94832	MYO1D	Unconventional myosin-Id OS=Homo sapiens (Human) OX=9606 GN=MYO1D PE=1 SV=2	8.31815e+09	8.29106e+09	8.77194e+09		7655829601	7.65693e+09	8.43999e+09		6.74475e+09	6.64893e+09	7.14489e+09		7.00616e+09	5.76543e+09	6.29478e+09
P68036	UBE2L3	Ubiquitin-conjugating enzyme E2 L3 OS=Homo sapiens (Human) OX=9606 GN=UBE2L3 PE=1 SV=1	1.89906e+09	1.76305e+09	1.72295e+09		1.34254e+09	1.30611e+09	1.43257e+09		1.30759e+09	1.19783e+09	1.3383e+09		8.95856e+08	9.42826e+08	9.94219e+08
Q96EK9	KTI12	Protein KTI12 homolog OS=Homo sapiens (Human) OX=9606 GN=KTI12 PE=1 SV=1	2.70858e+07	2.66068e+07	1.20992e+07		30000196	1.5407e+06	1.30753e+07		1.80797e+06	1.28484e+07	2.63221e+07		1.73014e+07		7.70363e+06
Q9NQ88	TIGAR	Fructose-2,6-bisphosphatase TIGAR OS=Homo sapiens (Human) OX=9606 GN=TIGAR PE=1 SV=1	9.23764e+07	1.14198e+08	8.19893e+07		48780957	6.01804e+07	6.79935e+07		7.04519e+07	3.97004e+07	7.98115e+07		3.91944e+07	3.36544e+07	5.36696e+07
Q9UPT8	ZC3H4	Zinc finger CCCH domain-containing protein 4 OS=Homo sapiens (Human) OX=9606 GN=ZC3H4 PE=1 SV=3	3.20083e+07	3.51375e+07	1.81821e+07		35271214	3.93122e+07	2.81331e+07		2.07277e+07	3.04323e+07	2.19872e+07		2.92834e+07	6.2054e+06	3.52777e+07
P49773	HINT1	Histidine triad nucleotide-binding protein 1 OS=Homo sapiens (Human) OX=9606 GN=HINT1 PE=1 SV=2	1.17747e+09	1.64272e+09	1.20345e+09		910241086	9.17089e+08	9.63986e+08		9.66592e+08	1.0024e+09	8.82624e+08		6.64728e+08	5.91292e+08	5.91591e+08
P35475	IDUA	Alpha-L-iduronidase OS=Homo sapiens (Human) OX=9606 GN=IDUA PE=1 SV=2	8.07321e+07	7.70909e+07	9.50132e+07		41671658	5.77888e+07	3.74297e+07		4.62027e+07	5.01325e+07	6.48847e+07		6.96241e+07	4.99306e+07	3.44056e+07
P30038	ALDH4A1	Delta-1-pyrroline-5-carboxylate dehydrogenase, mitochondrial OS=Homo sapiens (Human) OX=9606 GN=ALDH4A1 PE=1 SV=3	3.90598e+08	3.86629e+08	3.66427e+08		443884496	4.81971e+08	5.13612e+08		3.95638e+08	3.8735e+08	3.55086e+08		3.66476e+08	4.2615e+08	3.44108e+08
Q06323	PSME1	Proteasome activator complex subunit 1 OS=Homo sapiens (Human) OX=9606 GN=PSME1 PE=1 SV=1	2.04304e+09	2.1382e+09	1.76134e+09		2.60629e+09	2.61279e+09	2.37178e+09		1.44871e+09	1.58248e+09	1.62066e+09		1.44843e+09	1.44562e+09	1.68777e+09
Q14789	GOLGB1	Golgin subfamily B member 1 OS=Homo sapiens (Human) OX=9606 GN=GOLGB1 PE=1 SV=2	5.07523e+08	5.92347e+08	5.32215e+08		8.61617e+08	1.05737e+09	8.47701e+08		1.0424e+09	7.25648e+08	8.24355e+08		1.34785e+09	1.29194e+09	1.31155e+09
Q15746	MYLK	Myosin light chain kinase, smooth muscle OS=Homo sapiens (Human) OX=9606 GN=MYLK PE=1 SV=4	4.64968e+09	4.6497e+09	4.73308e+09		3523209410	3.57121e+09	3.29915e+09		3.52919e+09	3.67569e+09	3.66127e+09		3.67758e+09	3.44803e+09	3.49884e+09
O15084	ANKRD28	Serine/threonine-protein phosphatase 6 regulatory ankyrin repeat subunit A OS=Homo sapiens (Human) OX=9606 GN=ANKRD28 PE=1 SV=5	1.10967e+08	1.19838e+08	4.76798e+07		16132544	8.61761e+07	4.63616e+07		6.04166e+07	4.00887e+07	6.33272e+07		1.03771e+08	1.22391e+08	4.40026e+07
O00178	GTPBP1	GTP-binding protein 1 OS=Homo sapiens (Human) OX=9606 GN=GTPBP1 PE=1 SV=3	7.5481e+07	6.13722e+07	7.3685e+07		2.82652e+09	1.2684e+08	1.42628e+08		1.18191e+08	8.91213e+07	6.30874e+07		7.53242e+07	4.34077e+07	8.08608e+07
Q9HAV7	GRPEL1	GrpE protein homolog 1, mitochondrial OS=Homo sapiens (Human) OX=9606 GN=GRPEL1 PE=1 SV=2	7.86254e+07	8.41493e+07	5.44451e+07		61513724	1.30659e+08	9.43367e+07		1.35451e+08	1.27392e+08	1.39692e+08		2.03945e+08	1.78792e+08	3.4002e+08
O95373	IPO7	Importin-7 OS=Homo sapiens (Human) OX=9606 GN=IPO7 PE=1 SV=1	2.9299e+09	3.10152e+09	2.86872e+09		2.38958e+09	2.49012e+09	2.37706e+09		2.65988e+09	2.55636e+09	2.71061e+09		2.27338e+09	2.07035e+09	2.28096e+09
P00325	ADH1B	All-trans-retinol dehydrogenase [NAD(+)] ADH1B OS=Homo sapiens (Human) OX=9606 GN=ADH1B PE=1 SV=2	3.20626e+08	2.56197e+08	2.65171e+08		213072322	8.18376e+07	5.0115e+07		1.28967e+08	1.30538e+08	2.08802e+08		7.11315e+07	5.67744e+07	3.21458e+07
P06396	GSN	Gelsolin OS=Homo sapiens (Human) OX=9606 GN=GSN PE=1 SV=1	1.07262e+10	1.0967e+10	1.07629e+10		7961346873	8.10356e+09	8.66217e+09		7.62824e+09	7.80883e+09	7.97426e+09		6.00044e+09	5.44343e+09	5.52862e+09
P28300	LOX	Protein-lysine 6-oxidase OS=Homo sapiens (Human) OX=9606 GN=LOX PE=1 SV=2	1.66215e+08	1.71192e+08	1.65054e+08		63355695	7.89544e+07	1.37308e+08		1.67875e+08	2.8085e+08	2.28099e+08		2.11235e+08	3.47915e+08	2.91638e+08
Q92542	NCSTN	Nicastrin OS=Homo sapiens (Human) OX=9606 GN=NCSTN PE=1 SV=2	1.7647e+08	1.91027e+08	1.80312e+08		241205019	3.87579e+08	2.55626e+08		1.54383e+08	1.50208e+08	1.74932e+08		1.56712e+08	1.49208e+08	1.78958e+08
Q15628	TRADD	Tumor necrosis factor receptor type 1-associated DEATH domain protein OS=Homo sapiens (Human) OX=9606 GN=TRADD PE=1 SV=2	5.14331e+07	6.6338e+07	9.27398e+07		105704415	9.15431e+07	1.11172e+08		3.53452e+07	4.86466e+07	2.93477e+07		3.75494e+07	1.68427e+07	4.82036e+07
O75907	DGAT1	Diacylglycerol O-acyltransferase 1 OS=Homo sapiens (Human) OX=9606 GN=DGAT1 PE=1 SV=2	6.6489e+06	8.65463e+06	9.80635e+06		4.59195e+06	5.19526e+06	3.74845e+06		7.79883e+06		1.68431e+07		1.9576e+07	2.24739e+07	1.48911e+07
Q9H444	CHMP4B	Charged multivesicular body protein 4b OS=Homo sapiens (Human) OX=9606 GN=CHMP4B PE=1 SV=1	4.44075e+08	4.26696e+08	4.45737e+08		5.65033e+08	6.2937e+08	5.66429e+08		4.10941e+08	4.06169e+08	3.73125e+08		4.39195e+08	3.53039e+08	4.40358e+08
O95832	CLDN1	Claudin-1 OS=Homo sapiens (Human) OX=9606 GN=CLDN1 PE=1 SV=1	2.49005e+07		2.25457e+07		59388150	5.45e+07	6.74773e+07		2.24333e+07	2.22291e+07	2.92545e+07		1.70012e+08	1.63605e+08	1.77232e+08
O14737	PDCD5	Programmed cell death protein 5 OS=Homo sapiens (Human) OX=9606 GN=PDCD5 PE=1 SV=3	1.50986e+08	2.05975e+08	1.87716e+08		242512813	3.04034e+08	1.25256e+08		1.76928e+08	1.77426e+08	2.40429e+08		1.70042e+08	2.134e+08	3.15003e+08
P18433	PTPRA	Receptor-type tyrosine-protein phosphatase alpha OS=Homo sapiens (Human) OX=9606 GN=PTPRA PE=1 SV=3	4.52561e+06	2.45402e+07	6.81868e+06		39860720	1.90572e+07	3.47547e+07		1.56359e+07	1.37868e+07	5.05473e+06		2.36021e+07	1.58367e+07	2.20684e+07
P49753	ACOT2	Acyl-coenzyme A thioesterase 2, mitochondrial OS=Homo sapiens (Human) OX=9606 GN=ACOT2 PE=1 SV=6	1.84889e+08	1.99318e+08	1.44644e+08		240554489	2.25147e+08	2.73663e+08		2.68063e+08	2.77424e+08	1.64944e+08		2.24393e+08	2.37401e+08	3.31162e+08
P61604	HSPE1	10 kDa heat shock protein, mitochondrial OS=Homo sapiens (Human) OX=9606 GN=HSPE1 PE=1 SV=2	3.71383e+09	3.89299e+09	3.77048e+09		3.9081e+09	4.51457e+09	4.73325e+09		5.80359e+09	4.51861e+09	4.7164e+09		5.76183e+09	5.70363e+09	6.12468e+09
P62256	UBE2H	Ubiquitin-conjugating enzyme E2 H OS=Homo sapiens (Human) OX=9606 GN=UBE2H PE=1 SV=1	7.31367e+07	9.49146e+07	6.57995e+07		51490224	5.30913e+07	3.74632e+07		5.16207e+07	5.26252e+07	5.57204e+07		3.27526e+07	5.38269e+07	7.43204e+07
O94813	SLIT2	Slit homolog 2 protein OS=Homo sapiens (Human) OX=9606 GN=SLIT2 PE=1 SV=1	1.1225e+08	3.97116e+07	1.59109e+08		2.13741e+08	1.59978e+08	2.17026e+08		1.32746e+08	1.02209e+08	7.29115e+07		1.97549e+08	1.55854e+08	1.6998e+08
Q06787	FMR1	Synaptic functional regulator FMR1 OS=Homo sapiens (Human) OX=9606 GN=FMR1 PE=1 SV=1	6.89892e+07	5.05953e+07	1.27689e+08		81850147	9.5664e+07	1.85089e+08		7.71741e+07	2.64385e+07	7.13668e+06		7.47494e+07	7.23858e+07	5.00655e+07
Q9Y4K4	MAP4K5	Mitogen-activated protein kinase kinase kinase kinase 5 OS=Homo sapiens (Human) OX=9606 GN=MAP4K5 PE=1 SV=2	3.61633e+07	4.65354e+07	1.9937e+07		2.03847e+07	4.15917e+07	2.12024e+07		3.08662e+07	3.599e+07	3.43865e+07		2.80532e+07	2.79214e+07	3.51158e+07
Q5JSL3	DOCK11	Dedicator of cytokinesis protein 11 OS=Homo sapiens (Human) OX=9606 GN=DOCK11 PE=1 SV=2	3.36611e+07	2.22961e+07	5.13891e+07		2.13315e+07	1.35035e+07	9.25615e+06		3.91282e+07	3.18175e+07	1.67754e+07		2.71062e+07		1.52451e+07
Q6NYC1	JMJD6	Bifunctional arginine demethylase and lysyl-hydroxylase JMJD6 OS=Homo sapiens (Human) OX=9606 GN=JMJD6 PE=1 SV=1	3.27172e+07	4.07428e+07	3.11451e+07		60307690	6.37874e+07	6.59463e+07		3.64545e+07	3.61151e+07	3.21611e+07		5.31825e+07	3.09496e+07	3.92594e+07
P20908	COL5A1	Collagen alpha-1(V) chain OS=Homo sapiens (Human) OX=9606 GN=COL5A1 PE=1 SV=3	1.91252e+09	2.04869e+09	2.07445e+09		1.49364e+09	1.59811e+09	1.45042e+09		4.19462e+08	3.6843e+08	5.17222e+08		3.37896e+08	3.13662e+08	3.15922e+08
Q16698	DECR1	2,4-dienoyl-CoA reductase, mitochondrial OS=Homo sapiens (Human) OX=9606 GN=DECR1 PE=1 SV=1	1.15655e+09	1.13568e+09	1.07916e+09		1441824691	1.40031e+09	1.49242e+09		1.39234e+09	1.23703e+09	1.44929e+09		1.44429e+09	1.50054e+09	1.68942e+09
P49736	MCM2	DNA replication licensing factor MCM2 OS=Homo sapiens (Human) OX=9606 GN=MCM2 PE=1 SV=4	3.65601e+08	3.83272e+08	4.22403e+08		223766816	2.92869e+08	2.75347e+08		2.97388e+08	3.2797e+08	3.14287e+08		2.29663e+08	2.49999e+08	2.78242e+08
Q7Z2W4	ZC3HAV1	Zinc finger CCCH-type antiviral protein 1 OS=Homo sapiens (Human) OX=9606 GN=ZC3HAV1 PE=1 SV=3	3.26609e+08	2.88213e+08	3.17353e+08		389242667	3.63651e+08	4.31783e+08		3.21945e+08	2.71837e+08	3.18871e+08		3.61684e+08	2.52344e+08	2.03791e+08
P23458	JAK1	Tyrosine-protein kinase JAK1 OS=Homo sapiens (Human) OX=9606 GN=JAK1 PE=1 SV=2	1.30334e+08	1.80618e+08	1.7079e+08		156340113	2.19113e+08	2.11056e+08		1.03503e+08	1.21842e+08	8.49038e+07		1.22307e+08	8.05719e+07	1.22593e+08
Q9HD45	TM9SF3	Transmembrane 9 superfamily member 3 OS=Homo sapiens (Human) OX=9606 GN=TM9SF3 PE=1 SV=2	6.0909e+08	5.48515e+08	6.78304e+08		663855454	9.11309e+08	8.68053e+08		7.1145e+08	7.09164e+08	7.74693e+08		1.04574e+09	1.01971e+09	8.60423e+08
Q96BY6	DOCK10	Dedicator of cytokinesis protein 10 OS=Homo sapiens (Human) OX=9606 GN=DOCK10 PE=1 SV=3	9.07757e+07	8.62514e+07	8.48021e+07		226269945	1.89881e+08	3.06949e+08		1.59841e+08	1.29351e+08	1.73097e+08		1.60684e+08	2.62407e+08	2.5857e+08
Q96NE9	FRMD6	FERM domain-containing protein 6 OS=Homo sapiens (Human) OX=9606 GN=FRMD6 PE=1 SV=1	1.11231e+08	1.26422e+08	1.98364e+08		4.87121e+08	1.74134e+08	1.90594e+08		1.2762e+08	4.99545e+07	7.61324e+07		8.48929e+07	7.65486e+07	6.40533e+07
Q86X55	CARM1	Histone-arginine methyltransferase CARM1 OS=Homo sapiens (Human) OX=9606 GN=CARM1 PE=1 SV=3	3.54739e+08	4.41902e+08	4.62529e+08		345800778	2.32079e+08	3.64289e+08		3.62276e+08	4.87054e+08	3.78055e+08		2.70616e+08	2.77818e+08	3.00492e+08
A1X283	SH3PXD2B	SH3 and PX domain-containing protein 2B OS=Homo sapiens (Human) OX=9606 GN=SH3PXD2B PE=1 SV=3	2.09991e+08	1.69009e+08	1.69939e+08		247637978	2.13606e+08	2.40009e+08		1.73267e+08	1.30522e+08	1.31188e+08		1.72594e+08	1.70906e+08	1.83736e+08
Q6DKJ4	NXN	Nucleoredoxin OS=Homo sapiens (Human) OX=9606 GN=NXN PE=1 SV=2	2.53517e+08	2.43469e+08	2.78259e+08		264882669	1.42842e+08	1.66178e+08		2.12048e+08	1.6406e+08	1.96825e+08		1.87736e+08	1.88393e+08	1.8509e+08
O00571	DDX3X	ATP-dependent RNA helicase DDX3X OS=Homo sapiens (Human) OX=9606 GN=DDX3X PE=1 SV=3	2.93198e+09	3.03774e+09	3.13772e+09		3458859300	3.60936e+09	3.7403e+09		2.83209e+09	2.91304e+09	3.00659e+09		3.20814e+09	2.99696e+09	3.18108e+09
P47985	UQCRFS1	Cytochrome b-c1 complex subunit Rieske, mitochondrial OS=Homo sapiens (Human) OX=9606 GN=UQCRFS1 PE=1 SV=2	3.89336e+08	4.06998e+08	4.19389e+08		476748813	8.88154e+08	5.19938e+08		5.45448e+08	5.25299e+08	5.50583e+08		5.57032e+08	5.73002e+08	5.97393e+08
Q96AT9	RPE	Ribulose-phosphate 3-epimerase OS=Homo sapiens (Human) OX=9606 GN=RPE PE=1 SV=1	9.78498e+07	8.4764e+07	7.34194e+07		60053710	6.19862e+07	7.82616e+07		5.9239e+07	7.454e+07	9.49674e+07		5.02406e+07	4.31745e+07	4.92428e+07
Q9Y243	AKT3	RAC-gamma serine/threonine-protein kinase OS=Homo sapiens (Human) OX=9606 GN=AKT3 PE=1 SV=1	2.85947e+07	1.64475e+07	2.71167e+07		48546179	5.05136e+07	4.29864e+07		1.84463e+07	2.78775e+07	9.07681e+06		1.72542e+07		1.36901e+07
P33947	KDELR2	ER lumen protein-retaining receptor 2 OS=Homo sapiens (Human) OX=9606 GN=KDELR2 PE=1 SV=1	4.93388e+08	4.13128e+08	4.16912e+08		567971114	5.80969e+08	5.45336e+08		5.83834e+08	5.12732e+08	6.29396e+08		5.47331e+08	6.33954e+08	5.48748e+08
P51572	BCAP31	B-cell receptor-associated protein 31 OS=Homo sapiens (Human) OX=9606 GN=BCAP31 PE=1 SV=3	1.29939e+09	1.36437e+09	1.28675e+09		1526670387	1.54382e+09	1.51715e+09		1.63329e+09	1.51506e+09	1.30361e+09		1.8325e+09	1.83306e+09	1.77718e+09
Q15555	MAPRE2	Microtubule-associated protein RP/EB family member 2 OS=Homo sapiens (Human) OX=9606 GN=MAPRE2 PE=1 SV=1	2.70551e+08	2.55313e+08	2.67469e+08		1.82561e+08	1.84697e+08	1.92908e+08		1.69833e+08	1.78222e+08	2.04257e+08		1.21027e+08	1.24006e+08	1.57072e+08
Q9NYL2	MAP3K20	Mitogen-activated protein kinase kinase kinase 20 OS=Homo sapiens (Human) OX=9606 GN=MAP3K20 PE=1 SV=3	1.52585e+08	1.50898e+08	1.50747e+08		9.94444e+07	6.19884e+07	1.02959e+08		1.24586e+08	1.49542e+08	1.09952e+08		7.24259e+07	4.12914e+07	3.56573e+07
P49662	CASP4	Caspase-4 OS=Homo sapiens (Human) OX=9606 GN=CASP4 PE=1 SV=1	8.5505e+06	1.7153e+07	2.06575e+07		66874649	8.24918e+07	7.03698e+07		3.13002e+07	2.72718e+07	1.09963e+07		2.55784e+07	2.32886e+07	1.59844e+07
P48147	PREP	Prolyl endopeptidase OS=Homo sapiens (Human) OX=9606 GN=PREP PE=1 SV=2	1.50744e+10	1.44985e+10	1.51565e+10		14876346385	1.55062e+10	1.58757e+10		1.62825e+10	1.40576e+10	1.56723e+10		1.64646e+10	1.59455e+10	1.77871e+10
Q96DG6	CMBL	Carboxymethylenebutenolidase homolog OS=Homo sapiens (Human) OX=9606 GN=CMBL PE=1 SV=1	3.48817e+08	3.23781e+08	3.02336e+08		222663496	2.27178e+08	2.57982e+08		2.62233e+08	2.31758e+08	2.24606e+08		1.41681e+08	6.00154e+07	1.14227e+08
Q9GZX9	TWSG1	Twisted gastrulation protein homolog 1 OS=Homo sapiens (Human) OX=9606 GN=TWSG1 PE=1 SV=1	2.9126e+07					3.75047e+07	1.04868e+07		2.30599e+07	3.36785e+07	2.48111e+07		4.96083e+07	2.34802e+07	4.21042e+07
Q9H6B4	CLMP	CXADR-like membrane protein OS=Homo sapiens (Human) OX=9606 GN=CLMP PE=1 SV=1	7.33252e+07	9.24072e+07	1.01087e+08		1.92905e+08	9.23832e+07	1.52043e+08		5.89792e+07	7.09383e+07	2.89113e+07		5.62136e+07	6.54647e+07	8.7073e+07
Q9BVC6	TMEM109	Transmembrane protein 109 OS=Homo sapiens (Human) OX=9606 GN=TMEM109 PE=1 SV=1	5.32911e+08	5.29216e+08	5.18843e+08		583270138	6.24849e+08	5.90551e+08		5.78474e+08	5.66074e+08	5.70455e+08		6.62339e+08	8.43379e+08	6.41198e+08
Q9BZV1	UBXN6	UBX domain-containing protein 6 OS=Homo sapiens (Human) OX=9606 GN=UBXN6 PE=1 SV=1	1.69765e+08	1.63465e+08	1.81188e+08		9.31349e+07	8.25791e+07	1.39618e+08		1.30553e+08	2.08525e+08	1.60608e+08		6.06424e+07	1.1001e+08	1.16549e+08
P78316	NOP14	Nucleolar protein 14 OS=Homo sapiens (Human) OX=9606 GN=NOP14 PE=1 SV=3	2.80434e+07	1.825e+07			10960260	7.90393e+06	3.53142e+07		4.15854e+07	2.03941e+07	3.26716e+07		3.83024e+07	3.10417e+07	2.89075e+07
P09960	LTA4H	Leukotriene A-4 hydrolase OS=Homo sapiens (Human) OX=9606 GN=LTA4H PE=1 SV=2	2.61012e+09	2.5014e+09	2.55781e+09		2.01762e+09	1.90933e+09	2.02923e+09		1.8304e+09	2.09064e+09	2.05573e+09		1.43659e+09	1.47172e+09	1.50515e+09
Q9UHB6	LIMA1	LIM domain and actin-binding protein 1 OS=Homo sapiens (Human) OX=9606 GN=LIMA1 PE=1 SV=1	2.28196e+09	2.20648e+09	2.27919e+09		2693466992	2.69567e+09	2.83594e+09		2.52593e+09	2.44902e+09	2.36688e+09		2.54942e+09	2.36688e+09	2.54521e+09
Q9BV57	ADI1	1,2-dihydroxy-3-keto-5-methylthiopentene dioxygenase OS=Homo sapiens (Human) OX=9606 GN=ADI1 PE=1 SV=1	3.07335e+08	3.50444e+08	3.29567e+08		257088694	2.70911e+08	2.48487e+08		2.3106e+08	2.78326e+08	2.60552e+08		2.26751e+08	1.72712e+08	2.20258e+08
P36915	GNL1	Guanine nucleotide-binding protein-like 1 OS=Homo sapiens (Human) OX=9606 GN=GNL1 PE=1 SV=2	3.52034e+08	3.35432e+08	4.47587e+08		322631154	3.2555e+08	3.01403e+08		3.20785e+08	2.89318e+08	3.41451e+08		3.08656e+08	3.17795e+08	2.99601e+08
P17252	PRKCA	Protein kinase C alpha type OS=Homo sapiens (Human) OX=9606 GN=PRKCA PE=1 SV=4	1.05609e+09	9.40341e+08	1.01579e+09		7.99089e+08	8.52665e+08	7.82532e+08		8.49582e+08	9.23941e+08	9.02614e+08		6.80411e+08	7.03483e+08	6.59764e+08
Q92530	PSMF1	Proteasome inhibitor PI31 subunit OS=Homo sapiens (Human) OX=9606 GN=PSMF1 PE=1 SV=2	4.28394e+07	3.59705e+07	3.52086e+07		41444352	3.72569e+07	6.8154e+07		2.75855e+07	1.78911e+07	3.06326e+07		1.99131e+07	2.91522e+07	3.49011e+07
Q15007	WTAP	Pre-mRNA-splicing regulator WTAP OS=Homo sapiens (Human) OX=9606 GN=WTAP PE=1 SV=2	2.09595e+07	2.05483e+07	3.05234e+07		2.59497e+07	3.71276e+07	3.21533e+07		2.38059e+07	2.35063e+07	3.12179e+07		2.00181e+07	4.4908e+07	4.95021e+07
P49588	AARS	Alanine--tRNA ligase, cytoplasmic OS=Homo sapiens (Human) OX=9606 GN=AARS PE=1 SV=2	5.81234e+09	5.70954e+09	5.70455e+09		5.12103e+09	4.84624e+09	5.1926e+09		5.88991e+09	6.15639e+09	6.30572e+09		4.65327e+09	4.28969e+09	4.32811e+09
Q5VW32	BROX	BRO1 domain-containing protein BROX OS=Homo sapiens (Human) OX=9606 GN=BROX PE=1 SV=1	2.05434e+08	1.56508e+08	1.52413e+08		9.96451e+07	8.54191e+07	1.19896e+08		1.68993e+08	1.58683e+08	1.36428e+08		7.14073e+07	9.01553e+07	3.36512e+08
Q9H1E5	TMX4	Thioredoxin-related transmembrane protein 4 OS=Homo sapiens (Human) OX=9606 GN=TMX4 PE=1 SV=1	1.44843e+08	1.52223e+08	1.32158e+08		118879816	9.27941e+07	8.55714e+07		9.83787e+07	9.14984e+07	9.7635e+07		1.24087e+08	9.42815e+07	7.83096e+07
P04264	KRT1	Keratin, type II cytoskeletal 1 OS=Homo sapiens (Human) OX=9606 GN=KRT1 PE=1 SV=6	6.6501e+10	3.68383e+10	4.93453e+10		8.22654e+10	3.59479e+10	2.00551e+10		9.07684e+10	6.16967e+10	5.90962e+10		5.0168e+10	7.58952e+10	8.51426e+10
P06132	UROD	Uroporphyrinogen decarboxylase OS=Homo sapiens (Human) OX=9606 GN=UROD PE=1 SV=2	4.26029e+08	4.45356e+08	3.73541e+08		247341060	3.19995e+08	3.17063e+08		2.39899e+08	2.76187e+08	2.13923e+08		1.89716e+08	1.6687e+08	1.88041e+08
Q10469	MGAT2	Alpha-1,6-mannosyl-glycoprotein 2-beta-N-acetylglucosaminyltransferase OS=Homo sapiens (Human) OX=9606 GN=MGAT2 PE=1 SV=1	4.84434e+07	2.86594e+07	1.11402e+07		41097923	6.87928e+07	6.67431e+07		2.71274e+07	1.49964e+07	7.7924e+07		7.13332e+07	6.74996e+07	6.93478e+07
Q8NHP8	PLBD2	Putative phospholipase B-like 2 OS=Homo sapiens (Human) OX=9606 GN=PLBD2 PE=1 SV=2	4.61855e+08	3.48222e+08	5.24182e+08		3.38012e+08	3.19039e+08	3.13829e+08		1.8536e+08	1.63555e+08	2.19304e+08		2.21891e+08	2.72681e+08	2.84397e+08
P50452	SERPINB8	Serpin B8 OS=Homo sapiens (Human) OX=9606 GN=SERPINB8 PE=1 SV=2	3.7507e+08	3.0986e+08	3.32573e+08		476219971	4.20415e+08	4.32787e+08		2.98446e+08	3.14791e+08	3.18093e+08		3.00006e+08	2.71304e+08	3.26293e+08
Q6IAN0	DHRS7B	Dehydrogenase/reductase SDR family member 7B OS=Homo sapiens (Human) OX=9606 GN=DHRS7B PE=1 SV=2	6.41364e+07	1.2331e+07	1.86003e+07		3.86431e+07	5.71112e+07	7.54452e+07		3.57182e+07	5.40869e+07	8.23824e+07		6.55779e+07	5.20355e+07	7.77835e+07
P37268	FDFT1	Squalene synthase OS=Homo sapiens (Human) OX=9606 GN=FDFT1 PE=1 SV=1	2.8659e+08	1.15882e+08	3.24728e+08		74966201	1.56354e+08	1.16756e+08		2.32512e+08	2.83126e+08	1.88495e+08		1.08252e+08	2.01344e+08	2.18523e+08
Q8TEX9	IPO4	Importin-4 OS=Homo sapiens (Human) OX=9606 GN=IPO4 PE=1 SV=2	5.10057e+08	5.4595e+08	4.6587e+08		292090235	3.21927e+08	3.66747e+08		4.77684e+08	4.45714e+08	4.45309e+08		3.82033e+08	3.79494e+08	3.65038e+08
Q15599	SLC9A3R2	Na(+)/H(+) exchange regulatory cofactor NHE-RF2 OS=Homo sapiens (Human) OX=9606 GN=SLC9A3R2 PE=1 SV=2	2.35765e+07	1.75296e+07	3.79587e+07		35617712	4.9398e+07	5.49673e+07		2.17683e+07	3.53039e+07	3.02665e+07		1.87284e+07	1.57608e+07	3.38555e+07
Q15800	MSMO1	Methylsterol monooxygenase 1 OS=Homo sapiens (Human) OX=9606 GN=MSMO1 PE=1 SV=1	2.45497e+07	1.63819e+07	1.51582e+07				2.65134e+07		6.03623e+07	6.36864e+07	5.5956e+07		5.65036e+07	4.31528e+07	7.54631e+07
Q8TDQ7	GNPDA2	Glucosamine-6-phosphate isomerase 2 OS=Homo sapiens (Human) OX=9606 GN=GNPDA2 PE=1 SV=1	1.42832e+08	8.72636e+07	1.48527e+08		85628334	1.26622e+08	1.42538e+08		1.13241e+08	8.40772e+07	1.18525e+08		4.3278e+07		2.86797e+07
P15289	ARSA	Arylsulfatase A OS=Homo sapiens (Human) OX=9606 GN=ARSA PE=1 SV=3	1.41228e+09	1.42935e+09	1.43978e+09		1605798408	1.65085e+09	1.60691e+09		1.82255e+09	1.83328e+09	1.79122e+09		2.26484e+09	2.46e+09	2.5283e+09
Q9NPE3	NOP10	H/ACA ribonucleoprotein complex subunit 3 OS=Homo sapiens (Human) OX=9606 GN=NOP10 PE=1 SV=1	3.9909e+07	6.78856e+07	4.54544e+07		38228869	4.984e+07	2.47528e+07		7.08237e+07		3.92745e+07		5.89574e+07	4.17921e+07	3.91264e+07
Q13740	ALCAM	CD166 antigen OS=Homo sapiens (Human) OX=9606 GN=ALCAM PE=1 SV=2	2.77373e+09	2.83355e+09	2.90057e+09		3023211726	3.25465e+09	3.32104e+09		3.68611e+09	3.251e+09	3.24216e+09		3.71083e+09	4.16723e+09	3.96281e+09
Q9NP77	SSU72	RNA polymerase II subunit A C-terminal domain phosphatase SSU72 OS=Homo sapiens (Human) OX=9606 GN=SSU72 PE=1 SV=1	3.76831e+07	4.38618e+07	1.89072e+07		15433419	3.54336e+07	2.37054e+07		1.7278e+07	6.23886e+06	1.77986e+07		8.16331e+06	7.58723e+06	3.15129e+07
P78559	MAP1A	Microtubule-associated protein 1A OS=Homo sapiens (Human) OX=9606 GN=MAP1A PE=1 SV=6	2.59488e+09	2.60736e+09	2.60253e+09		1.82778e+09	1.7571e+09	2.08721e+09		2.83659e+09	2.60316e+09	2.62847e+09		2.26559e+09	1.90859e+09	2.11763e+09
Q14166	TTLL12	Tubulin--tyrosine ligase-like protein 12 OS=Homo sapiens (Human) OX=9606 GN=TTLL12 PE=1 SV=2	4.70422e+08	4.38558e+08	4.43548e+08		321684509	3.49121e+08	3.21646e+08		3.85479e+08	3.58134e+08	4.40862e+08		2.80497e+08	2.87554e+08	2.30365e+08
Q9Y237	PIN4	Peptidyl-prolyl cis-trans isomerase NIMA-interacting 4 OS=Homo sapiens (Human) OX=9606 GN=PIN4 PE=1 SV=1	3.95924e+07	4.44324e+07	1.64389e+07		1.79745e+07	5.45855e+06	1.24131e+07		1.42806e+07	3.29782e+07	2.62581e+07				7.96592e+06
Q8N2H3	PYROXD2	Pyridine nucleotide-disulfide oxidoreductase domain-containing protein 2 OS=Homo sapiens (Human) OX=9606 GN=PYROXD2 PE=1 SV=2	2.15782e+07	2.73819e+07	3.79479e+07			2.54774e+07	5.64856e+06		3.50054e+07	3.12452e+07	2.32949e+07		1.85453e+07	4.58169e+06	6.14804e+06
O75475	PSIP1	PC4 and SFRS1-interacting protein OS=Homo sapiens (Human) OX=9606 GN=PSIP1 PE=1 SV=1	5.87874e+08	5.85026e+08	5.56941e+08		453036733	4.13449e+08	4.72188e+08		6.01973e+08	5.38688e+08	5.83414e+08		4.42794e+08	5.57953e+08	5.30139e+08
P30740	SERPINB1	Leukocyte elastase inhibitor OS=Homo sapiens (Human) OX=9606 GN=SERPINB1 PE=1 SV=1	2.65352e+08	3.08691e+08	2.4215e+08		230311144	2.47565e+08	2.81535e+08		2.18153e+08	2.38367e+08	2.18349e+08		1.16333e+08	7.21571e+07	1.43972e+08
P17655	CAPN2	Calpain-2 catalytic subunit OS=Homo sapiens (Human) OX=9606 GN=CAPN2 PE=1 SV=6	4.65357e+09	4.44801e+09	4.48506e+09		3456743193	3.39133e+09	3.50427e+09		4.09143e+09	4.27789e+09	3.98047e+09		2.92673e+09	2.87101e+09	2.88672e+09
P11216	PYGB	Glycogen phosphorylase, brain form OS=Homo sapiens (Human) OX=9606 GN=PYGB PE=1 SV=5	2.81276e+09	2.69611e+09	2.66821e+09		2.17637e+09	2.10902e+09	2.2023e+09		3.05672e+09	3.08459e+09	3.13703e+09		2.15926e+09	2.09132e+09	2.04842e+09
P07237	P4HB	Protein disulfide-isomerase OS=Homo sapiens (Human) OX=9606 GN=P4HB PE=1 SV=3	3.29826e+10	3.42913e+10	3.38729e+10		3.83498e+10	4.06829e+10	3.90581e+10		4.00945e+10	3.82203e+10	3.90877e+10		4.88268e+10	4.93899e+10	4.92591e+10
P62745	RHOB	Rho-related GTP-binding protein RhoB OS=Homo sapiens (Human) OX=9606 GN=RHOB PE=1 SV=1	3.18717e+07	1.54339e+07	2.57766e+07		22878401	4.93967e+07	5.77399e+07		7.09191e+07	6.9377e+07	6.3814e+07		6.1303e+07	1.17046e+08	9.66709e+07
P33121	ACSL1	Long-chain-fatty-acid--CoA ligase 1 OS=Homo sapiens (Human) OX=9606 GN=ACSL1 PE=1 SV=1	8.40506e+07	2.31282e+08	6.11684e+07		1.74309e+08	1.95835e+08	1.0835e+08		3.0069e+08	1.6404e+08	1.15814e+08		2.54893e+08	1.89999e+08	1.98116e+08
Q9NRQ2	PLSCR4	Phospholipid scramblase 4 OS=Homo sapiens (Human) OX=9606 GN=PLSCR4 PE=1 SV=2	2.77916e+07	1.65066e+07	2.21728e+07		39259040	4.14243e+07	3.92313e+07		2.90346e+07	1.69184e+07	3.45726e+07		3.71455e+07	2.40173e+07	2.27632e+07
P00491	PNP	Purine nucleoside phosphorylase OS=Homo sapiens (Human) OX=9606 GN=PNP PE=1 SV=2	5.17952e+08	5.46276e+08	5.05714e+08		368955726	2.49343e+08	3.32773e+08		4.36516e+08	3.84614e+08	3.78838e+08		3.21576e+08	2.44711e+08	3.24982e+08
P06865	HEXA	Beta-hexosaminidase subunit alpha OS=Homo sapiens (Human) OX=9606 GN=HEXA PE=1 SV=2	8.99854e+08	9.17447e+08	9.29957e+08		781295721	6.83837e+08	6.97032e+08		7.52543e+08	6.72473e+08	6.93047e+08		8.09411e+08	5.8073e+08	6.06156e+08
P11021	HSPA5	Endoplasmic reticulum chaperone BiP OS=Homo sapiens (Human) OX=9606 GN=HSPA5 PE=1 SV=2	5.42413e+10	5.28029e+10	5.37353e+10		6.218e+10	6.29111e+10	6.43787e+10		1.59429e+11	1.684e+11	1.64603e+11		2.19481e+11	2.32802e+11	2.281e+11
Q00403	GTF2B	Transcription initiation factor IIB OS=Homo sapiens (Human) OX=9606 GN=GTF2B PE=1 SV=1	1.77674e+07	7.0454e+06	4.19824e+07		1.19661e+08	4.06788e+07	3.85511e+07		1.03497e+07	9.17003e+06			6.76172e+07	1.00754e+07	1.53719e+07
Q9Y696	CLIC4	Chloride intracellular channel protein 4 OS=Homo sapiens (Human) OX=9606 GN=CLIC4 PE=1 SV=4	6.47259e+09	6.82091e+09	6.25259e+09		7.99071e+09	8.12034e+09	8.24964e+09		5.20014e+09	5.11049e+09	5.47694e+09		4.81632e+09	4.14576e+09	4.35519e+09
P53602	MVD	Diphosphomevalonate decarboxylase OS=Homo sapiens (Human) OX=9606 GN=MVD PE=1 SV=1	2.38786e+07	2.43232e+07	2.22843e+07			1.17565e+07	3.6892e+07		3.59096e+07	5.9643e+07	4.53319e+07		5.58216e+06
O60927	PPP1R11	E3 ubiquitin-protein ligase PPP1R11 OS=Homo sapiens (Human) OX=9606 GN=PPP1R11 PE=1 SV=1		3.68134e+07	2.15911e+07		16913064	1.15368e+07	1.35382e+07		8.04922e+06	1.54362e+07	1.68027e+07		2.85062e+07	2.56703e+07	1.43969e+07
P40121	CAPG	Macrophage-capping protein OS=Homo sapiens (Human) OX=9606 GN=CAPG PE=1 SV=2	4.32402e+08	4.11822e+08	4.3513e+08		340397775	2.86364e+08	3.55555e+08		3.22684e+08	3.65204e+08	3.45512e+08		1.99053e+08	2.38005e+08	2.24948e+08
P41567	EIF1	Eukaryotic translation initiation factor 1 OS=Homo sapiens (Human) OX=9606 GN=EIF1 PE=1 SV=1	2.37444e+08	3.49983e+08	2.79886e+08		358560424	5.20551e+08	3.96618e+08		2.24132e+08	1.79468e+08	2.31546e+08		3.80753e+08	3.17635e+08	3.51047e+08
Q8WWM7	ATXN2L	Ataxin-2-like protein OS=Homo sapiens (Human) OX=9606 GN=ATXN2L PE=1 SV=2	8.24512e+08	8.74336e+08	8.38227e+08		804612867	8.21604e+08	7.21099e+08		8.30929e+08	7.67984e+08	7.92688e+08		8.20163e+08	7.71409e+08	8.05177e+08
Q9NYP7	ELOVL5	Elongation of very long chain fatty acids protein 5 OS=Homo sapiens (Human) OX=9606 GN=ELOVL5 PE=1 SV=1	6.72277e+07	8.25209e+07	8.00319e+07		111637361	6.14168e+07	1.36723e+08		7.18304e+07	7.36288e+07	8.16969e+07		7.26414e+07	9.07329e+07	6.41476e+07
P16070	CD44	CD44 antigen OS=Homo sapiens (Human) OX=9606 GN=CD44 PE=1 SV=3	8.48454e+09	8.72359e+09	9.32018e+09		10256594188	1.06024e+10	1.0056e+10		9.52909e+09	8.60756e+09	8.78141e+09		1.03226e+10	9.618e+09	9.52647e+09
P09493	TPM1	Tropomyosin alpha-1 chain OS=Homo sapiens (Human) OX=9606 GN=TPM1 PE=1 SV=2	4.47422e+09	5.03291e+09	5.39442e+09		5057266866	5.84273e+09	6.03139e+09		5.29723e+09	6.67969e+09	6.3687e+09		6.34041e+09	6.69454e+09	6.66385e+09
Q00534	CDK6	Cyclin-dependent kinase 6 OS=Homo sapiens (Human) OX=9606 GN=CDK6 PE=1 SV=1	4.37223e+07	7.19562e+07	5.93188e+07		135482131	1.33878e+08	1.21622e+08		5.1406e+07	4.0652e+07	6.21907e+07		9.89735e+07	6.49987e+07	8.34889e+07
Q6XZF7	DNMBP	Dynamin-binding protein OS=Homo sapiens (Human) OX=9606 GN=DNMBP PE=1 SV=1	3.22567e+08	3.32557e+08	3.37924e+08		215515860	2.48762e+08	2.69162e+08		2.76715e+08	2.79444e+08	2.93373e+08		1.96263e+08	2.11549e+08	1.90982e+08
Q9BY32	ITPA	Inosine triphosphate pyrophosphatase OS=Homo sapiens (Human) OX=9606 GN=ITPA PE=1 SV=2	3.14323e+08	2.86788e+08	2.43431e+08		286274392	2.06229e+08	2.11665e+08		1.76008e+08	1.90565e+08	1.67225e+08		1.48156e+08	1.67664e+08	9.58933e+07
Q01459	CTBS	Di-N-acetylchitobiase OS=Homo sapiens (Human) OX=9606 GN=CTBS PE=1 SV=1	5.30823e+07	6.97076e+07	5.43276e+07		37175342	4.24299e+07	3.73305e+07		1.80645e+07	1.94828e+07	4.84459e+07		5.07158e+07	3.3576e+07	1.06434e+08
P22695	UQCRC2	Cytochrome b-c1 complex subunit 2, mitochondrial OS=Homo sapiens (Human) OX=9606 GN=UQCRC2 PE=1 SV=3	8.89656e+08	1.10801e+09	8.87325e+08		1082803728	1.36146e+09	1.25906e+09		1.34643e+09	1.26806e+09	1.23745e+09		1.41928e+09	1.46821e+09	1.67251e+09
Q03001	DST	Dystonin OS=Homo sapiens (Human) OX=9606 GN=DST PE=1 SV=4	6.62202e+08	6.43668e+08	7.26134e+08		3.74632e+08	4.67741e+08	5.48025e+08		7.15876e+08	6.75047e+08	8.11285e+08		6.9234e+08	6.73319e+08	6.53637e+08
P25205	MCM3	DNA replication licensing factor MCM3 OS=Homo sapiens (Human) OX=9606 GN=MCM3 PE=1 SV=3	6.56678e+08	6.527e+08	7.21773e+08		9.19488e+08	9.78141e+08	1.16783e+09		4.95327e+08	4.38483e+08	3.24647e+08		4.4838e+08	5.2394e+08	4.98558e+08
Q9Y646	CPQ	Carboxypeptidase Q OS=Homo sapiens (Human) OX=9606 GN=CPQ PE=1 SV=1	1.1636e+08	1.39044e+08	1.64476e+08		134185950	1.0169e+08	7.44153e+07		6.21941e+07	5.1504e+07	9.72577e+07		8.67007e+07	7.524e+07	7.86155e+07
P07948	LYN	Tyrosine-protein kinase Lyn OS=Homo sapiens (Human) OX=9606 GN=LYN PE=1 SV=3	5.47821e+06	1.06847e+07	1.61642e+07		31756773	2.93641e+07	2.87404e+07		1.59121e+07		1.69554e+07		3.70433e+07	8.6889e+06	4.06545e+07
O60784	TOM1	Target of Myb protein 1 OS=Homo sapiens (Human) OX=9606 GN=TOM1 PE=1 SV=2	2.59975e+08	2.27377e+08	3.45636e+08		3.48488e+08	3.23441e+08	3.50481e+08		2.3645e+08	2.37794e+08	2.1129e+08		2.81862e+08	2.18236e+08	1.61727e+08
Q13642	FHL1	Four and a half LIM domains protein 1 OS=Homo sapiens (Human) OX=9606 GN=FHL1 PE=1 SV=4	3.48339e+09	3.72185e+09	3.70492e+09		3048999500	2.8447e+09	3.01922e+09		2.84383e+09	3.09928e+09	3.1584e+09		2.29158e+09	2.4778e+09	2.09882e+09
Q96EK5	KIFBP	KIF-binding protein OS=Homo sapiens (Human) OX=9606 GN=KIFBP PE=1 SV=1	4.39771e+07	4.77138e+07	3.85143e+07		38567525	5.2648e+07	3.75556e+07		8.10064e+07	3.72181e+07	6.32895e+07		1.99764e+07	2.16927e+07
Q96C19	EFHD2	EF-hand domain-containing protein D2 OS=Homo sapiens (Human) OX=9606 GN=EFHD2 PE=1 SV=1	4.27215e+08	4.34402e+08	4.45036e+08		509263590	5.40021e+08	5.44302e+08		3.95693e+08	3.76774e+08	3.52148e+08		3.11923e+08	4.19334e+08	3.87849e+08
Q96P48	ARAP1	Arf-GAP with Rho-GAP domain, ANK repeat and PH domain-containing protein 1 OS=Homo sapiens (Human) OX=9606 GN=ARAP1 PE=1 SV=3	6.44062e+07	3.61869e+07	4.31642e+07		11349108	5.01795e+07	3.34242e+07		2.36558e+07	3.4341e+07	1.88594e+07		3.42667e+07	1.13999e+07	1.26805e+07
Q9P000	COMMD9	COMM domain-containing protein 9 OS=Homo sapiens (Human) OX=9606 GN=COMMD9 PE=1 SV=2	6.19297e+07	5.64719e+07	3.5036e+07		14720080	1.03243e+07	2.31068e+07		5.11614e+07	5.12228e+07	4.83389e+07		1.56291e+07	7.07971e+06	8.71666e+06
Q96MU7	YTHDC1	YTH domain-containing protein 1 OS=Homo sapiens (Human) OX=9606 GN=YTHDC1 PE=1 SV=3	6.38703e+07	2.8781e+07	4.49649e+07		63254773	5.76337e+07	6.0429e+07		8.15013e+07	5.84775e+07	5.28196e+07		9.03531e+07	7.43926e+07	6.90635e+07
P82094	TMF1	TATA element modulatory factor OS=Homo sapiens (Human) OX=9606 GN=TMF1 PE=1 SV=2	1.20733e+08	9.46199e+07	5.9398e+07		1.44746e+08	1.88637e+08	1.30083e+08		1.01238e+08	1.05838e+08	9.35409e+07		1.31959e+08	1.0899e+08	1.31678e+08
Q9UMS6	SYNPO2	Synaptopodin-2 OS=Homo sapiens (Human) OX=9606 GN=SYNPO2 PE=1 SV=2	1.01945e+09	1.08663e+09	1.0625e+09		1202862678	1.19724e+09	1.30322e+09		9.33818e+08	1.04329e+09	1.03313e+09		1.0101e+09	1.11514e+09	9.28251e+08
O43395	PRPF3	U4/U6 small nuclear ribonucleoprotein Prp3 OS=Homo sapiens (Human) OX=9606 GN=PRPF3 PE=1 SV=2	9.31754e+07	1.23941e+08	9.94786e+07		182838123	1.663e+08	1.45684e+08		1.61948e+08	1.58718e+08	1.66536e+08		1.59092e+08	2.84036e+08	1.78592e+08
Q9Y316	MEMO1	Protein MEMO1 OS=Homo sapiens (Human) OX=9606 GN=MEMO1 PE=1 SV=1	2.45062e+08	2.57389e+08	1.45991e+08		135925051	1.06605e+08	1.57742e+08		1.30467e+08	8.57091e+07	1.34232e+08		7.64181e+07	8.23221e+07	6.76991e+07
Q8NEU8	APPL2	DCC-interacting protein 13-beta OS=Homo sapiens (Human) OX=9606 GN=APPL2 PE=1 SV=3	8.08876e+08	9.75768e+08	9.4827e+08		636055864	7.1298e+08	6.09421e+08		5.86797e+08	6.88389e+08	7.84932e+08		4.19764e+08	4.03454e+08	5.58434e+08
P19022	CDH2	Cadherin-2 OS=Homo sapiens (Human) OX=9606 GN=CDH2 PE=1 SV=4	2.18664e+08	2.73801e+08	2.95513e+08		290575558	4.05958e+08	3.36998e+08		4.09958e+08	3.83527e+08	2.98379e+08		4.38531e+08	3.68148e+08	5.03739e+08
P17844	DDX5	Probable ATP-dependent RNA helicase DDX5 OS=Homo sapiens (Human) OX=9606 GN=DDX5 PE=1 SV=1	1.78123e+09	1.76163e+09	1.7201e+09		2039003568	2.08606e+09	2.03262e+09		1.33108e+09	1.29967e+09	1.43089e+09		1.70373e+09	1.61507e+09	1.55308e+09
Q8WWI5	SLC44A1	Choline transporter-like protein 1 OS=Homo sapiens (Human) OX=9606 GN=SLC44A1 PE=1 SV=1	5.28721e+07	6.21527e+07	8.78983e+07		5.61765e+07	6.80024e+07	4.49302e+07		7.84338e+07	3.32812e+07	3.6312e+07		9.06002e+07	4.7909e+07	5.01922e+07
Q15257	PTPA	Serine/threonine-protein phosphatase 2A activator OS=Homo sapiens (Human) OX=9606 GN=PTPA PE=1 SV=3	9.24334e+08	8.34884e+08	7.60477e+08		561536910	6.54386e+08	6.23289e+08		5.60254e+08	5.03473e+08	5.35573e+08		3.16399e+08	4.35383e+08	4.43565e+08
Q8IWB7	WDFY1	WD repeat and FYVE domain-containing protein 1 OS=Homo sapiens (Human) OX=9606 GN=WDFY1 PE=1 SV=1	2.1729e+08	2.06891e+08	3.80525e+08		285678823	3.22826e+08	4.53791e+08		3.86654e+08	2.44886e+08	2.04737e+08		1.23867e+08	1.49122e+08	1.57552e+08
Q8WUH6	TMEM263	Transmembrane protein 263 OS=Homo sapiens (Human) OX=9606 GN=TMEM263 PE=1 SV=1	1.17971e+08	1.0938e+08	1.29839e+08		60709611	1.02487e+08	5.61437e+07		5.73875e+07	8.95692e+07	1.47092e+08		8.75818e+07	5.281e+07	6.5675e+07
P63172	DYNLT1	Dynein light chain Tctex-type 1 OS=Homo sapiens (Human) OX=9606 GN=DYNLT1 PE=1 SV=1	1.9644e+08	2.69585e+08	1.94599e+08		190889512	3.5649e+08	3.13895e+08		2.786e+08	3.28254e+08	2.56797e+08		3.00663e+08	1.9165e+08	2.37819e+08
Q92615	LARP4B	La-related protein 4B OS=Homo sapiens (Human) OX=9606 GN=LARP4B PE=1 SV=3	7.66361e+06	1.35493e+07			41589506	1.17372e+07	3.42598e+07			2.54535e+07	1.22559e+07		2.40753e+07	7.12633e+06	3.59129e+06
O95236	APOL3	Apolipoprotein L3 OS=Homo sapiens (Human) OX=9606 GN=APOL3 PE=1 SV=3	5.93609e+06	6.90134e+06	5.67467e+06		22165009	1.85978e+07	1.55131e+07		5.02616e+06	4.35866e+06			5.40477e+06	1.70462e+07
P38571	LIPA	Lysosomal acid lipase/cholesteryl ester hydrolase OS=Homo sapiens (Human) OX=9606 GN=LIPA PE=1 SV=2	1.19331e+08	1.49196e+08	9.70192e+07		106983374	5.26496e+07	9.50882e+07		2.06069e+07	1.83375e+07	1.44812e+07		2.40747e+07	7.40366e+07	2.32485e+07
P29373	CRABP2	Cellular retinoic acid-binding protein 2 OS=Homo sapiens (Human) OX=9606 GN=CRABP2 PE=1 SV=2	1.33867e+09	1.30483e+09	1.28765e+09		997813018	8.69088e+08	1.11209e+09		6.98849e+08	5.53632e+08	6.28254e+08		4.04653e+08	3.77284e+08	4.65805e+08
O60264	SMARCA5	SWI/SNF-related matrix-associated actin-dependent regulator of chromatin subfamily A member 5 OS=Homo sapiens (Human) OX=9606 GN=SMARCA5 PE=1 SV=1	3.72016e+08	3.93235e+08	4.30306e+08		426584412	5.00919e+08	4.59119e+08		3.64832e+08	3.4505e+08	3.34756e+08		4.76129e+08	3.8298e+08	4.09034e+08
Q9UBI6	GNG12	Guanine nucleotide-binding protein G(I)/G(S)/G(O) subunit gamma-12 OS=Homo sapiens (Human) OX=9606 GN=GNG12 PE=1 SV=3	1.6022e+08	2.61765e+08	2.68201e+08		282624846	4.18824e+08	2.25567e+08		3.13281e+08	2.9486e+08	3.88356e+08		4.28123e+08	3.63398e+08	4.63904e+08
Q16850	CYP51A1	Lanosterol 14-alpha demethylase OS=Homo sapiens (Human) OX=9606 GN=CYP51A1 PE=1 SV=3	1.56206e+08	1.20671e+08	1.22479e+08		7.92341e+07	9.03168e+07	9.99555e+07		1.34784e+08	1.90797e+08	1.75161e+08		2.26763e+08	9.05065e+07	1.82847e+08
P27361	MAPK3	Mitogen-activated protein kinase 3 OS=Homo sapiens (Human) OX=9606 GN=MAPK3 PE=1 SV=4	8.16102e+08	7.89289e+08	8.46026e+08		6.90562e+08	7.68736e+08	7.72747e+08		8.34602e+08	8.10459e+08	8.19247e+08		8.83477e+08	7.85861e+08	8.21517e+08
Q9P016	THYN1	Thymocyte nuclear protein 1 OS=Homo sapiens (Human) OX=9606 GN=THYN1 PE=1 SV=1	2.95932e+08	3.0881e+08	3.30653e+08		212123105	2.25287e+08	1.95698e+08		2.54483e+08	2.34511e+08	2.22121e+08		2.71944e+08	2.97965e+08	2.49185e+08
Q5TFE4	NT5DC1	5'-nucleotidase domain-containing protein 1 OS=Homo sapiens (Human) OX=9606 GN=NT5DC1 PE=1 SV=1	1.99737e+07	1.61502e+07	1.53874e+07		32446354	4.02179e+07	5.30941e+07		2.6753e+07	3.78194e+07	1.71222e+07		2.05971e+07	3.5562e+07	1.26583e+07
P53990	IST1	IST1 homolog OS=Homo sapiens (Human) OX=9606 GN=IST1 PE=1 SV=1	3.16175e+08	2.49674e+08	2.17172e+08		216063016	1.61892e+08	1.90603e+08		2.71989e+08	2.08245e+08	2.44496e+08		1.67894e+08	1.88459e+08	1.81595e+08
Q99536	VAT1	Synaptic vesicle membrane protein VAT-1 homolog OS=Homo sapiens (Human) OX=9606 GN=VAT1 PE=1 SV=2	3.82262e+09	3.947e+09	3.88473e+09		3127827348	3.10495e+09	3.29144e+09		3.71389e+09	3.62238e+09	3.49704e+09		3.09894e+09	3.30035e+09	3.50057e+09
P51858	HDGF	Hepatoma-derived growth factor OS=Homo sapiens (Human) OX=9606 GN=HDGF PE=1 SV=1	3.59124e+09	3.26106e+09	3.74731e+09		4.25065e+09	4.06203e+09	4.03729e+09		3.49264e+09	3.26617e+09	3.52508e+09		4.01411e+09	3.38931e+09	3.29625e+09
Q99519	NEU1	Sialidase-1 OS=Homo sapiens (Human) OX=9606 GN=NEU1 PE=1 SV=1	8.78692e+07	9.08289e+07	7.55607e+07		2.4884e+07	6.37482e+07	4.00583e+07		4.60547e+07	5.37423e+07	5.44381e+07		4.66349e+07	3.0495e+07	1.72443e+07
Q9NZN3	EHD3	EH domain-containing protein 3 OS=Homo sapiens (Human) OX=9606 GN=EHD3 PE=1 SV=2	3.51649e+08	3.11195e+08	2.96845e+08		300550040	2.73489e+08	2.89415e+08		2.33661e+08	2.53765e+08	2.49262e+08		2.17945e+08	2.20072e+08	1.71851e+08
Q8WUM4	PDCD6IP	Programmed cell death 6-interacting protein OS=Homo sapiens (Human) OX=9606 GN=PDCD6IP PE=1 SV=1	4.4899e+09	4.14799e+09	4.43366e+09		3228458716	3.44514e+09	3.5533e+09		3.89502e+09	4.11603e+09	3.89269e+09		2.94747e+09	2.75683e+09	2.95696e+09
Q3KQU3	MAP7D1	MAP7 domain-containing protein 1 OS=Homo sapiens (Human) OX=9606 GN=MAP7D1 PE=1 SV=1	6.21164e+07	8.14931e+07	5.94302e+07		1.06263e+08	1.05425e+08	1.08984e+08		4.59456e+07	4.03898e+07	2.12282e+07		6.1791e+07	7.0554e+07	7.67681e+07
P51570	GALK1	Galactokinase OS=Homo sapiens (Human) OX=9606 GN=GALK1 PE=1 SV=1	4.14243e+08	4.69031e+08	3.65185e+08		298918559	2.73669e+08	3.32773e+08		2.17216e+08	2.4621e+08	2.46986e+08		1.62889e+08	1.63408e+08	1.25261e+08
Q8WUY1	THEM6	Protein THEM6 OS=Homo sapiens (Human) OX=9606 GN=THEM6 PE=1 SV=2	7.75875e+06				9818557	3.31954e+07	2.04617e+07		2.05314e+07	2.68897e+07	2.14965e+07		4.085e+07	1.5844e+07	3.40039e+07
Q13151	HNRNPA0	Heterogeneous nuclear ribonucleoprotein A0 OS=Homo sapiens (Human) OX=9606 GN=HNRNPA0 PE=1 SV=1	1.41642e+09	1.42393e+09	1.39951e+09		1233659859	1.22034e+09	1.20999e+09		1.30558e+09	1.28843e+09	1.31621e+09		1.29968e+09	1.24186e+09	1.24635e+09
Q02880	TOP2B	DNA topoisomerase 2-beta OS=Homo sapiens (Human) OX=9606 GN=TOP2B PE=1 SV=3	7.11437e+08	7.62856e+08	6.81249e+08		3.9151e+08	4.62801e+08	3.59083e+08		5.25871e+08	5.4519e+08	6.71753e+08		7.17475e+08	7.50172e+08	7.35936e+08
P05155	SERPING1	Plasma protease C1 inhibitor OS=Homo sapiens (Human) OX=9606 GN=SERPING1 PE=1 SV=2	7.36577e+07	8.2477e+07	7.48282e+07		121904022	1.37159e+08	1.00801e+08		8.75112e+07	1.21261e+08	1.25867e+08		8.48859e+07	9.4818e+07	8.34022e+07
O14530	TXNDC9	Thioredoxin domain-containing protein 9 OS=Homo sapiens (Human) OX=9606 GN=TXNDC9 PE=1 SV=2	5.12867e+07	2.16275e+07	2.69567e+07		16169781	3.08563e+07	2.69378e+07		2.90019e+07	3.02905e+07	1.56201e+07		1.7717e+07	4.18799e+07	2.11851e+07
Q14571	ITPR2	Inositol 1,4,5-trisphosphate receptor type 2 OS=Homo sapiens (Human) OX=9606 GN=ITPR2 PE=1 SV=2	2.2178e+08	2.59507e+08	2.5531e+08		315767818	2.94118e+08	2.63713e+08		3.27605e+08	3.63551e+08	3.17565e+08		4.24151e+08	3.96957e+08	5.12099e+08
Q15742	NAB2	NGFI-A-binding protein 2 OS=Homo sapiens (Human) OX=9606 GN=NAB2 PE=1 SV=1	2.63962e+07	2.03483e+07	9.52783e+06		13316831	1.43615e+07	1.23466e+07		2.13848e+07	1.09383e+07	1.1743e+07		3.20458e+06
P13647	KRT5	Keratin, type II cytoskeletal 5 OS=Homo sapiens (Human) OX=9606 GN=KRT5 PE=1 SV=3	2.09698e+09	1.32097e+09	1.64238e+09		2620767053	1.22688e+09	6.28034e+08		3.18067e+09	1.91305e+09	2.32736e+09		1.48298e+09	2.10807e+09	2.72219e+09
Q9UIJ7	AK3	GTP:AMP phosphotransferase AK3, mitochondrial OS=Homo sapiens (Human) OX=9606 GN=AK3 PE=1 SV=4	8.7243e+08	9.23546e+08	9.06427e+08		1068368907	1.07256e+09	1.14446e+09		9.77566e+08	9.10746e+08	6.67306e+08		1.10009e+09	1.05806e+09	9.54129e+08
O15258	RER1	Protein RER1 OS=Homo sapiens (Human) OX=9606 GN=RER1 PE=1 SV=1	3.01498e+08	3.16598e+08	2.87499e+08		358177182	3.77556e+08	3.73513e+08		4.21381e+08	3.64597e+08	3.46215e+08		4.07359e+08	3.57178e+08	3.91236e+08
P11766	ADH5	Alcohol dehydrogenase class-3 OS=Homo sapiens (Human) OX=9606 GN=ADH5 PE=1 SV=4	4.5516e+09	4.82624e+09	4.29286e+09		3493301624	3.41769e+09	3.35073e+09		3.62479e+09	3.81931e+09	3.64369e+09		2.68318e+09	2.45585e+09	2.43334e+09
Q92466	DDB2	DNA damage-binding protein 2 OS=Homo sapiens (Human) OX=9606 GN=DDB2 PE=1 SV=1	3.92565e+07	1.86536e+07	2.60763e+07		7112955		1.31397e+07		2.47454e+07	2.52444e+07	2.74113e+07		2.2151e+07	1.91054e+07	2.28579e+07
P30101	PDIA3	Protein disulfide-isomerase A3 OS=Homo sapiens (Human) OX=9606 GN=PDIA3 PE=1 SV=4	2.47659e+10	2.46304e+10	2.54767e+10		2.87675e+10	2.97492e+10	3.01622e+10		3.41369e+10	3.38488e+10	3.4693e+10		4.28585e+10	4.26042e+10	4.33768e+10
Q6ZRP7	QSOX2	Sulfhydryl oxidase 2 OS=Homo sapiens (Human) OX=9606 GN=QSOX2 PE=1 SV=3	2.951e+07	2.47578e+07	3.37633e+07		4.23135e+07	5.5406e+07	3.3627e+07		2.23661e+07	2.17713e+07	2.87651e+07		7.96182e+07	5.56189e+07	5.42786e+07
Q2NL82	TSR1	Pre-rRNA-processing protein TSR1 homolog OS=Homo sapiens (Human) OX=9606 GN=TSR1 PE=1 SV=1	5.30682e+08	5.09823e+08	5.85473e+08		533723218	5.06526e+08	3.56487e+08		6.45238e+08	4.28552e+08	5.29195e+08		6.98614e+08	6.21461e+08	7.15204e+08
Q8N5I4	DHRSX	Dehydrogenase/reductase SDR family member on chromosome X OS=Homo sapiens (Human) OX=9606 GN=DHRSX PE=1 SV=2	2.09222e+06		2.25914e+06		3.77786e+06	4.23281e+06	2.88603e+06		1.26851e+07	1.00079e+07	1.46387e+07		3.0371e+06	2.59124e+06	3.34819e+06
Q15477	SKIV2L	Helicase SKI2W OS=Homo sapiens (Human) OX=9606 GN=SKIV2L PE=1 SV=3	2.14996e+08	1.8282e+08	2.14898e+08		1.12479e+08	1.21862e+08	1.23155e+08		1.72827e+08	1.89529e+08	1.89667e+08		1.3321e+08	1.93368e+08	1.11688e+08
Q7Z794	KRT77	Keratin, type II cytoskeletal 1b OS=Homo sapiens (Human) OX=9606 GN=KRT77 PE=2 SV=3	5.26509e+08	6.12725e+07	3.79161e+07		172238833	5.36687e+06	1.96924e+07		1.91533e+08	7.30378e+07	4.90944e+07		7.20023e+07	3.80585e+07	1.81882e+07
Q7Z4I7	LIMS2	LIM and senescent cell antigen-like-containing domain protein 2 OS=Homo sapiens (Human) OX=9606 GN=LIMS2 PE=1 SV=1	2.1416e+08	2.59058e+08	2.09892e+08		241908777	2.50409e+08	2.19476e+08		2.16741e+08	1.87701e+08	2.21981e+08		2.6993e+08	2.48081e+08	2.35608e+08
P14174	MIF	Macrophage migration inhibitory factor OS=Homo sapiens (Human) OX=9606 GN=MIF PE=1 SV=4	2.3688e+09	3.02779e+09	2.33044e+09		1922623099	2.22719e+09	2.06609e+09		1.69848e+09	2.33334e+09	2.10576e+09		1.42648e+09	1.43978e+09	1.44903e+09
Q9UII2	ATP5IF1	ATPase inhibitor, mitochondrial OS=Homo sapiens (Human) OX=9606 GN=ATP5IF1 PE=1 SV=1	5.23219e+08	4.77784e+08	4.88884e+08		5.71993e+08	5.58703e+08	5.43872e+08		5.85428e+08	5.84284e+08	5.52208e+08		5.97731e+08	6.3823e+08	7.49825e+08
P27797	CALR	Calreticulin OS=Homo sapiens (Human) OX=9606 GN=CALR PE=1 SV=1	3.51191e+10	3.29465e+10	3.34702e+10		3.90337e+10	4.03087e+10	4.12143e+10		4.95797e+10	4.59757e+10	4.78202e+10		5.69482e+10	5.6374e+10	5.72676e+10
Q9Y5Q0	FADS3	Fatty acid desaturase 3 OS=Homo sapiens (Human) OX=9606 GN=FADS3 PE=1 SV=1	7.55181e+07	7.75161e+07	7.75413e+07		105163233	1.00657e+08	1.17464e+08		1.75087e+08	1.11406e+08	1.09783e+08		1.16131e+08	1.55434e+08	9.55886e+07
Q96I59	NARS2	Probable asparagine--tRNA ligase, mitochondrial OS=Homo sapiens (Human) OX=9606 GN=NARS2 PE=1 SV=3	4.27084e+06	9.07456e+07	7.3386e+07		4.07629e+07	7.01712e+07	5.16578e+07		7.72547e+07	3.0811e+07	7.86729e+07		7.60803e+07	4.56423e+07	9.40861e+07
P14625	HSP90B1	Endoplasmin OS=Homo sapiens (Human) OX=9606 GN=HSP90B1 PE=1 SV=1	3.85929e+10	3.7526e+10	3.86234e+10		4.29361e+10	4.38297e+10	4.47798e+10		7.10307e+10	7.03011e+10	7.11937e+10		8.90509e+10	8.86483e+10	8.93783e+10
O00142	TK2	Thymidine kinase 2, mitochondrial OS=Homo sapiens (Human) OX=9606 GN=TK2 PE=1 SV=4	2.65498e+07		6.12327e+06			1.34714e+07	1.09257e+07		2.36304e+07	1.85831e+07	2.74758e+07		2.14515e+07	7.05936e+06	3.45164e+07
P35658	NUP214	Nuclear pore complex protein Nup214 OS=Homo sapiens (Human) OX=9606 GN=NUP214 PE=1 SV=2	8.79083e+08	7.11922e+08	8.19733e+08		1133413415	4.85729e+08	5.13094e+08		1.09277e+09	8.31078e+08	6.57266e+08		8.01202e+08	1.33231e+09	1.04928e+09
Q6RW13	AGTRAP	Type-1 angiotensin II receptor-associated protein OS=Homo sapiens (Human) OX=9606 GN=AGTRAP PE=1 SV=1	1.66058e+07	1.87486e+07	8.3551e+06		13122829	4.01242e+07	3.49773e+07		3.04098e+07	1.4755e+07	1.14529e+07		5.4136e+07	3.22273e+07
Q9UI14	RABAC1	Prenylated Rab acceptor protein 1 OS=Homo sapiens (Human) OX=9606 GN=RABAC1 PE=1 SV=1	3.15936e+07	5.47834e+07	1.65255e+07		69008992	7.54612e+07	8.22304e+07		6.60891e+07	3.33345e+07	3.68527e+07		6.78417e+07	5.04242e+07	7.1437e+07
Q9Y4E8	USP15	Ubiquitin carboxyl-terminal hydrolase 15 OS=Homo sapiens (Human) OX=9606 GN=USP15 PE=1 SV=3	2.1238e+08	1.83037e+08	2.15844e+08		242889720	2.82003e+08	2.51263e+08		1.27874e+08	1.5465e+08	1.83075e+08		1.56975e+08	1.56254e+08	1.60437e+08
P57764	GSDMD	Gasdermin-D OS=Homo sapiens (Human) OX=9606 GN=GSDMD PE=1 SV=1	7.17329e+07	5.16218e+07	6.40411e+07		82385813	6.97387e+07	1.09939e+08		2.87393e+07	6.41037e+07	6.40347e+07		4.27893e+07	3.20804e+07	4.30447e+07
Q8IVU3	HERC6	Probable E3 ubiquitin-protein ligase HERC6 OS=Homo sapiens (Human) OX=9606 GN=HERC6 PE=1 SV=2	8.92636e+07	1.0151e+08	9.63673e+07		2.37439e+08	2.91908e+08	2.89304e+08		8.15728e+07	9.18227e+07	9.82512e+07		1.16298e+08	9.42976e+07	8.85714e+07
Q9H553	ALG2	Alpha-1,3/1,6-mannosyltransferase ALG2 OS=Homo sapiens (Human) OX=9606 GN=ALG2 PE=1 SV=1	1.59571e+08	1.69825e+08	1.50916e+08		167687458	2.62233e+08	2.49371e+08		2.52126e+08	2.42359e+08	2.4878e+08		3.65012e+08	4.29232e+08	3.54937e+08
P29372	MPG	DNA-3-methyladenine glycosylase OS=Homo sapiens (Human) OX=9606 GN=MPG PE=1 SV=3	7.33843e+07	8.13104e+07	5.82317e+07		31823309	2.84588e+07	5.29139e+07		5.64951e+07	3.80499e+07	4.3904e+07		2.72226e+07	6.70407e+07	4.7676e+07
Q13563	PKD2	Polycystin-2 OS=Homo sapiens (Human) OX=9606 GN=PKD2 PE=1 SV=3	1.03305e+08	2.11976e+08	1.44947e+08		1.7227e+08	2.03322e+08	1.79522e+08		1.59857e+08	1.41233e+08	1.5195e+08		1.88671e+08	2.78614e+08	2.08785e+08
P31939	ATIC	Bifunctional purine biosynthesis protein PURH OS=Homo sapiens (Human) OX=9606 GN=ATIC PE=1 SV=3	4.00333e+09	4.01849e+09	3.70628e+09		3136290603	3.09501e+09	3.21788e+09		3.49378e+09	3.44685e+09	3.29112e+09		2.54252e+09	2.48627e+09	2.48957e+09
Q9Y5Z4	HEBP2	Heme-binding protein 2 OS=Homo sapiens (Human) OX=9606 GN=HEBP2 PE=1 SV=1	4.83357e+08	4.5073e+08	4.55342e+08		3.98207e+08	3.41298e+08	4.66263e+08		1.44511e+08	2.50123e+08	2.84543e+08		1.48294e+08	1.91737e+08	1.07909e+08
Q9NRY4	ARHGAP35	Rho GTPase-activating protein 35 OS=Homo sapiens (Human) OX=9606 GN=ARHGAP35 PE=1 SV=3	9.74485e+07	9.05026e+07	8.90106e+07		39857479	3.75575e+07	2.9365e+07		7.65171e+07	8.81381e+07	9.00469e+07		1.04978e+08	1.29872e+07	1.84815e+08
O15427	SLC16A3	Monocarboxylate transporter 4 OS=Homo sapiens (Human) OX=9606 GN=SLC16A3 PE=1 SV=1	8.86533e+08	9.41037e+08	9.58613e+08		1057439108	1.22277e+09	1.09521e+09		1.1189e+09	1.09327e+09	1.05985e+09		1.20483e+09	1.21759e+09	1.12e+09
Q15366	PCBP2	Poly(rC)-binding protein 2 OS=Homo sapiens (Human) OX=9606 GN=PCBP2 PE=1 SV=1	2.77199e+09	3.01694e+09	2.83162e+09		2362677911	2.38897e+09	2.43233e+09		2.17109e+09	2.0839e+09	2.32724e+09		2.12615e+09	2.28515e+09	2.1839e+09
P14209	CD99	CD99 antigen OS=Homo sapiens (Human) OX=9606 GN=CD99 PE=1 SV=1	1.44951e+07	4.95318e+07	1.93524e+07		20528430	8.72936e+07	3.28157e+07		5.28169e+07	2.04936e+07	6.26133e+07		4.18073e+07	1.73228e+07	1.6741e+08
Q5R3I4	TTC38	Tetratricopeptide repeat protein 38 OS=Homo sapiens (Human) OX=9606 GN=TTC38 PE=1 SV=1	5.34062e+07	3.87314e+07	1.51319e+07		18316353	2.17736e+07	3.63437e+07		4.1331e+07	1.14216e+07	1.9907e+07		2.10255e+07	1.96994e+07	1.74539e+07
O15327	INPP4B	Inositol polyphosphate 4-phosphatase type II OS=Homo sapiens (Human) OX=9606 GN=INPP4B PE=1 SV=4	5.1897e+07	1.73595e+07	3.2531e+07		2.735e+07	1.18621e+07	1.99621e+07		3.33138e+07	4.05719e+07	4.39041e+07		3.41416e+06	2.23779e+07	1.49556e+07
P17174	GOT1	Aspartate aminotransferase, cytoplasmic OS=Homo sapiens (Human) OX=9606 GN=GOT1 PE=1 SV=3	1.29004e+09	1.37085e+09	1.3451e+09		1058955418	1.02323e+09	1.17614e+09		1.24391e+09	1.50098e+09	1.34579e+09		1.03501e+09	7.57057e+08	9.85916e+08
Q15046	KARS1	Lysine--tRNA ligase OS=Homo sapiens (Human) OX=9606 GN=KARS1 PE=1 SV=3	1.83456e+09	1.96524e+09	1.80686e+09		2677246093	2.60795e+09	2.70817e+09		2.02637e+09	1.94403e+09	2.0197e+09		1.91489e+09	1.95886e+09	2.0662e+09
P35270	SPR	Sepiapterin reductase OS=Homo sapiens (Human) OX=9606 GN=SPR PE=1 SV=1	1.24486e+08	1.13573e+08	4.15243e+07		7.71545e+07	7.5052e+07	1.11938e+08		7.87117e+07	5.11914e+07	1.16656e+08		7.42344e+07	6.07459e+07	6.70168e+07
Q8IVL5	P3H2	Prolyl 3-hydroxylase 2 OS=Homo sapiens (Human) OX=9606 GN=P3H2 PE=1 SV=1	3.70447e+07	3.94407e+07	2.6828e+07		5.08582e+07	7.52732e+07	1.1013e+08		5.26596e+06	3.77771e+07	1.33131e+07		1.53561e+07	1.31053e+07	4.09492e+07
Q9Y287	ITM2B	Integral membrane protein 2B OS=Homo sapiens (Human) OX=9606 GN=ITM2B PE=1 SV=1	5.1973e+07	4.37593e+07	5.18304e+07		60130170	6.02161e+07	7.00949e+07		4.83114e+07	4.31534e+07	2.99008e+07		2.64444e+07	2.60278e+07	1.98996e+07
Q53T59	HS1BP3	HCLS1-binding protein 3 OS=Homo sapiens (Human) OX=9606 GN=HS1BP3 PE=1 SV=1	7.07288e+07	8.3752e+07	8.21491e+07		2.77368e+07	4.23688e+07	3.46884e+07		3.91141e+07	7.04567e+07	4.21404e+07		3.62017e+07	6.03357e+07	4.14146e+07
Q9BV79	MECR	Enoyl-[acyl-carrier-protein] reductase, mitochondrial OS=Homo sapiens (Human) OX=9606 GN=MECR PE=1 SV=2	1.39429e+07	2.13251e+07	1.00245e+07			5.89244e+07	3.31676e+07		3.67362e+07	2.4765e+07	3.13882e+07		4.10151e+07	2.72112e+07	4.72568e+07
P53794	SLC5A3	Sodium/myo-inositol cotransporter OS=Homo sapiens (Human) OX=9606 GN=SLC5A3 PE=1 SV=2	4.61441e+07	4.03335e+07	4.23529e+07				1.49927e+07		1.1234e+07	1.55523e+07	9.80395e+06		5.74156e+06	1.71704e+07	1.61555e+07
P09936	UCHL1	Ubiquitin carboxyl-terminal hydrolase isozyme L1 OS=Homo sapiens (Human) OX=9606 GN=UCHL1 PE=1 SV=2	6.95268e+09	7.46747e+09	6.67435e+09		5589098901	5.67649e+09	6.18663e+09		6.21467e+09	6.52665e+09	6.44621e+09		4.59701e+09	4.47832e+09	4.33609e+09
P09488	GSTM1	Glutathione S-transferase Mu 1 OS=Homo sapiens (Human) OX=9606 GN=GSTM1 PE=1 SV=3	1.7472e+09	1.80328e+09	1.75458e+09		1517778330	1.37544e+09	1.50673e+09		1.4606e+09	1.64923e+09	1.59541e+09		1.14976e+09	1.0078e+09	1.0623e+09
Q8IXI1	RHOT2	Mitochondrial Rho GTPase 2 OS=Homo sapiens (Human) OX=9606 GN=RHOT2 PE=1 SV=2	8.6406e+08	9.26577e+08	9.49179e+08		768932362	8.29742e+08	6.57167e+08		9.50116e+08	8.47723e+08	8.63901e+08		9.21079e+08	1.00768e+09	9.23241e+08
Q9Y3B3	TMED7	Transmembrane emp24 domain-containing protein 7 OS=Homo sapiens (Human) OX=9606 GN=TMED7 PE=1 SV=2	1.32594e+09	1.26106e+09	1.32436e+09		1544237793	1.58978e+09	1.62756e+09		1.77222e+09	1.70927e+09	1.80051e+09		2.08281e+09	1.82478e+09	1.78785e+09
P18084	ITGB5	Integrin beta-5 OS=Homo sapiens (Human) OX=9606 GN=ITGB5 PE=1 SV=1	2.38605e+08	2.65384e+08	2.73844e+08		1.02185e+08	2.13421e+08	1.5942e+08		1.75571e+08	1.5317e+08	1.81275e+08		1.56856e+08	1.15073e+08	1.6878e+08
Q9Y676	MRPS18B	28S ribosomal protein S18b, mitochondrial OS=Homo sapiens (Human) OX=9606 GN=MRPS18B PE=1 SV=1	5.83305e+07	4.23179e+07	7.44403e+07		5.71107e+07	8.71696e+07	2.31917e+07		7.38961e+07	8.00827e+07	4.96889e+07		8.15198e+07	1.13605e+08	1.31509e+08
Q9UI26	IPO11	Importin-11 OS=Homo sapiens (Human) OX=9606 GN=IPO11 PE=1 SV=1	6.8938e+07	2.7443e+07	2.50356e+07		2.12147e+07	1.39201e+07	1.52779e+07		1.77737e+07	1.30665e+07	2.54418e+07		1.80434e+07	1.58273e+07	1.85531e+07
Q9Y3C0	WASHC3	WASH complex subunit 3 OS=Homo sapiens (Human) OX=9606 GN=WASHC3 PE=1 SV=1	1.18642e+07	4.61341e+07	1.19916e+07		7.33291e+06	2.55531e+07	3.7308e+07		3.55544e+07	5.82826e+07	3.48519e+07		1.02884e+07	1.19345e+07	4.38488e+07
Q14240	EIF4A2	Eukaryotic initiation factor 4A-II OS=Homo sapiens (Human) OX=9606 GN=EIF4A2 PE=1 SV=2	8.36192e+08	7.58971e+08	6.79373e+08		7.54599e+08	6.67265e+08	7.01267e+08		5.49603e+08	6.24846e+08	5.76066e+08		4.14433e+08	4.19737e+08	4.69623e+08
P33993	MCM7	DNA replication licensing factor MCM7 OS=Homo sapiens (Human) OX=9606 GN=MCM7 PE=1 SV=4	2.57833e+08	3.11987e+08	3.06855e+08		142465387	1.74223e+08	1.87427e+08		1.98401e+08	2.11442e+08	2.31042e+08		1.74317e+08	1.28625e+09	9.79456e+08
P08240	SRPRA	Signal recognition particle receptor subunit alpha OS=Homo sapiens (Human) OX=9606 GN=SRPRA PE=1 SV=2	8.51755e+08	8.23467e+08	8.27871e+08		1019901332	1.10211e+09	1.11145e+09		8.05751e+08	9.26116e+08	8.77583e+08		1.25202e+09	1.25959e+09	1.38397e+09
P07093	SERPINE2	Glia-derived nexin OS=Homo sapiens (Human) OX=9606 GN=SERPINE2 PE=1 SV=1	1.3632e+08	1.39877e+08	1.71898e+08		218456566	2.02086e+08	2.12509e+08		2.06821e+08	1.8185e+08	2.03454e+08		2.07857e+08	2.08398e+08	2.26783e+08
P51159	RAB27A	Ras-related protein Rab-27A OS=Homo sapiens (Human) OX=9606 GN=RAB27A PE=1 SV=3	2.32637e+07	2.02816e+07			14422493	3.22691e+07			2.75242e+07	9.66257e+06			2.26225e+07	1.17138e+07	1.55225e+07
P20936	RASA1	Ras GTPase-activating protein 1 OS=Homo sapiens (Human) OX=9606 GN=RASA1 PE=1 SV=1	3.27898e+08	3.55143e+08	3.45828e+08		231219232	2.2039e+08	2.93558e+08		3.31473e+08	2.62944e+08	3.2457e+08		2.78765e+08	1.9676e+08	2.2202e+08
O43598	DNPH1	2'-deoxynucleoside 5'-phosphate N-hydrolase 1 OS=Homo sapiens (Human) OX=9606 GN=DNPH1 PE=1 SV=1	2.18243e+08	1.54966e+08	1.78705e+08		154783249	1.19195e+08	1.33774e+08		1.72637e+08	1.67413e+08	1.59998e+08		1.28333e+08	1.40485e+08	1.50275e+08
Q4J6C6	PREPL	Prolyl endopeptidase-like OS=Homo sapiens (Human) OX=9606 GN=PREPL PE=1 SV=1	1.57169e+07	4.14972e+07	1.04177e+07		6.49649e+06	4.90024e+07	3.44602e+07		4.94153e+06	7.57299e+06	3.53983e+07		4.00134e+07	8.75067e+06	4.0255e+06
Q86Y82	STX12	Syntaxin-12 OS=Homo sapiens (Human) OX=9606 GN=STX12 PE=1 SV=1	2.50931e+08	2.07656e+08	2.43814e+08		322713757	3.36953e+08	2.55479e+08		2.70361e+08	2.58511e+08	2.09531e+08		2.8199e+08	2.83415e+08	2.45434e+08
Q96PU8	QKI	Protein quaking OS=Homo sapiens (Human) OX=9606 GN=QKI PE=1 SV=1	6.10263e+08	6.36077e+08	5.78536e+08		647792356	6.92804e+08	6.6041e+08		4.91877e+08	3.40348e+08	4.44645e+08		5.32553e+08	5.2733e+08	4.54992e+08
Q9H7C9	AAMDC	Mth938 domain-containing protein OS=Homo sapiens (Human) OX=9606 GN=AAMDC PE=1 SV=1	4.6184e+07	3.1494e+07	5.46983e+07		20934146	3.32682e+07	3.49985e+07		2.64191e+07	3.83086e+07	2.1956e+07
Q7Z417	NUFIP2	Nuclear fragile X mental retardation-interacting protein 2 OS=Homo sapiens (Human) OX=9606 GN=NUFIP2 PE=1 SV=1	1.10086e+08	9.3604e+06	1.04727e+08		1.41319e+08	1.40961e+08	1.6036e+08		1.25134e+08	1.40356e+08	9.13949e+07		1.74688e+08	2.27088e+08	1.79401e+08
Q5JSH3	WDR44	WD repeat-containing protein 44 OS=Homo sapiens (Human) OX=9606 GN=WDR44 PE=1 SV=1	1.2617e+08	5.23734e+07	9.02536e+07		97771897	1.29948e+08	1.07444e+08		6.41336e+07	8.93163e+07	1.0262e+08		1.11949e+08	6.18806e+07	5.41821e+07
Q15102	PAFAH1B3	Platelet-activating factor acetylhydrolase IB subunit gamma OS=Homo sapiens (Human) OX=9606 GN=PAFAH1B3 PE=1 SV=1	3.38188e+08	3.64839e+08	2.95944e+08		290769997	2.68644e+08	2.56778e+08		2.65838e+08	2.58083e+08	3.00017e+08		2.1914e+08	1.61324e+08	2.01034e+08
Q9BWD1	ACAT2	Acetyl-CoA acetyltransferase, cytosolic OS=Homo sapiens (Human) OX=9606 GN=ACAT2 PE=1 SV=2	9.28332e+08	9.34554e+08	8.46888e+08		603301573	7.04099e+08	7.02616e+08		7.38609e+08	7.51708e+08	6.79791e+08		5.21729e+08	5.40518e+08	6.12241e+08
Q8TB61	SLC35B2	Adenosine 3'-phospho 5'-phosphosulfate transporter 1 OS=Homo sapiens (Human) OX=9606 GN=SLC35B2 PE=1 SV=1	1.93852e+08	2.02929e+08	1.5223e+08		226378103	2.52722e+08	2.44576e+08		2.16547e+08	2.35471e+08	2.04534e+08		2.2569e+08	2.49281e+08	2.64194e+08
Q9NZW5	MPP6	MAGUK p55 subfamily member 6 OS=Homo sapiens (Human) OX=9606 GN=MPP6 PE=1 SV=2	4.18132e+07	4.81783e+07	6.15401e+07		43739462	2.41478e+07	3.20386e+07		9.77937e+07	6.27653e+07	5.74747e+07		9.04769e+07	9.78261e+07	6.43844e+07
Q96D15	RCN3	Reticulocalbin-3 OS=Homo sapiens (Human) OX=9606 GN=RCN3 PE=1 SV=1	1.61717e+09	2.10301e+09	1.62032e+09		1963326813	2.35062e+09	1.85915e+09		1.66941e+09	1.54812e+09	1.78275e+09		1.94045e+09	1.64469e+09	1.6871e+09
Q14376	GALE	UDP-glucose 4-epimerase OS=Homo sapiens (Human) OX=9606 GN=GALE PE=1 SV=2	1.68167e+08	1.57622e+08	1.54556e+08		1.24731e+08	1.16435e+08	1.21288e+08		1.08042e+08	1.6159e+08	1.34122e+08		8.72521e+07	6.75143e+07	7.09663e+07
Q09666	AHNAK	Neuroblast differentiation-associated protein AHNAK OS=Homo sapiens (Human) OX=9606 GN=AHNAK PE=1 SV=2	1.54026e+11	1.57748e+11	1.54265e+11		1.24412e+11	1.26134e+11	1.25238e+11		1.35415e+11	1.48156e+11	1.369e+11		1.40975e+11	1.61565e+11	1.51566e+11
Q15208	STK38	Serine/threonine-protein kinase 38 OS=Homo sapiens (Human) OX=9606 GN=STK38 PE=1 SV=1	9.05131e+07	7.89256e+07	7.19125e+07		62890071	4.11629e+07	6.34871e+07		6.6389e+07	3.04876e+07	5.90285e+07		2.76952e+07	1.04535e+07	5.96966e+07
P16930	FAH	Fumarylacetoacetase OS=Homo sapiens (Human) OX=9606 GN=FAH PE=1 SV=2	2.67432e+08	3.08573e+08	2.16572e+08		212503738	1.61313e+08	1.82876e+08		2.75292e+08	2.32404e+08	2.44724e+08		1.85041e+08	1.79793e+08	1.50455e+08
Q6YHK3	CD109	CD109 antigen OS=Homo sapiens (Human) OX=9606 GN=CD109 PE=1 SV=2	1.86432e+09	1.94722e+09	2.01777e+09		1.59821e+09	1.32323e+09	1.70572e+09		1.38132e+09	1.03195e+09	1.05213e+09		1.02928e+09	1.15972e+09	1.17293e+09
P07108	DBI	Acyl-CoA-binding protein OS=Homo sapiens (Human) OX=9606 GN=DBI PE=1 SV=2	3.94694e+07	9.32534e+07	3.54916e+07		53376686	7.57229e+07	5.0715e+07		1.96407e+07	3.08727e+07	4.32514e+07		1.78685e+08		3.72099e+07
P43897	TSFM	Elongation factor Ts, mitochondrial OS=Homo sapiens (Human) OX=9606 GN=TSFM PE=1 SV=2	2.31766e+08	3.10051e+08	3.70119e+08		202206951	3.1792e+08	3.18406e+08		3.4278e+08	3.2659e+08	2.42001e+08		3.13691e+08	3.07985e+08	4.19227e+08
Q9H008	LHPP	Phospholysine phosphohistidine inorganic pyrophosphate phosphatase OS=Homo sapiens (Human) OX=9606 GN=LHPP PE=1 SV=2	6.21936e+07	5.15542e+07	5.41372e+07		47424040	2.32076e+07	3.94136e+07		3.61248e+07	4.25813e+07	1.88589e+07		1.58753e+07	2.36393e+07	6.3728e+07
Q13505	MTX1	Metaxin-1 OS=Homo sapiens (Human) OX=9606 GN=MTX1 PE=1 SV=3	4.92988e+08	2.90526e+08	1.82518e+08		310795936	2.64267e+08	2.69877e+08		3.51857e+08	3.50373e+08	2.36074e+08		3.77587e+08	2.88963e+08	2.79182e+08
Q9P253	VPS18	Vacuolar protein sorting-associated protein 18 homolog OS=Homo sapiens (Human) OX=9606 GN=VPS18 PE=1 SV=2	1.29823e+09	1.286e+09	1.3404e+09		1246756812	1.26521e+09	1.23012e+09		1.19366e+09	1.259e+09	1.30942e+09		1.25853e+09	1.11822e+09	1.18111e+09
Q7L5N1	COPS6	COP9 signalosome complex subunit 6 OS=Homo sapiens (Human) OX=9606 GN=COPS6 PE=1 SV=1	7.23108e+08	7.43825e+08	6.69681e+08		4.89671e+08	5.9709e+08	6.0273e+08		7.21936e+08	6.7612e+08	6.04194e+08		6.23223e+08	5.04441e+08	5.3548e+08
P40123	CAP2	Adenylyl cyclase-associated protein 2 OS=Homo sapiens (Human) OX=9606 GN=CAP2 PE=1 SV=1	6.34525e+08	6.6793e+08	5.89398e+08		639131364	7.67576e+08	7.50458e+08		5.93796e+08	7.18597e+08	6.13307e+08		4.53059e+08	5.40948e+08	6.00804e+08
O95372	LYPLA2	Acyl-protein thioesterase 2 OS=Homo sapiens (Human) OX=9606 GN=LYPLA2 PE=1 SV=1	1.34434e+08	1.16502e+08	9.65795e+07		108287113	7.49462e+07	8.50339e+07		8.08634e+07	5.65014e+07	9.22033e+07		5.66607e+07	1.12949e+07	3.44847e+07
P17096	HMGA1	High mobility group protein HMG-I/HMG-Y OS=Homo sapiens (Human) OX=9606 GN=HMGA1 PE=1 SV=3	3.80494e+09	3.91284e+09	3.95622e+09		4539137406	4.66161e+09	4.38318e+09		3.98266e+09	3.84506e+09	3.99014e+09		4.8704e+09	4.91107e+09	4.87965e+09
Q9NQ55	PPAN	Suppressor of SWI4 1 homolog OS=Homo sapiens (Human) OX=9606 GN=PPAN PE=2 SV=1	1.37779e+08	1.20428e+08	1.09003e+08		82601960	8.55499e+07	1.26144e+08		9.60688e+07	9.66664e+07	1.05533e+08		1.20864e+08	1.06491e+08	9.37152e+07
P41240	CSK	Tyrosine-protein kinase CSK OS=Homo sapiens (Human) OX=9606 GN=CSK PE=1 SV=1	4.15444e+08	2.91341e+08	2.89803e+08		3.85732e+08	2.1892e+08	2.35594e+08		3.642e+08	2.56476e+08	2.68123e+08		1.9362e+08	2.32099e+08	2.79216e+08
Q9HA72	CALHM2	Calcium homeostasis modulator protein 2 OS=Homo sapiens (Human) OX=9606 GN=CALHM2 PE=2 SV=1	5.93256e+06	1.76444e+07	1.69544e+07		5.12193e+06	4.04974e+06	5.52598e+06		1.11077e+07	1.0425e+07	1.67307e+07		9.8802e+06	8.05003e+06	1.40378e+07
O14880	MGST3	Microsomal glutathione S-transferase 3 OS=Homo sapiens (Human) OX=9606 GN=MGST3 PE=1 SV=1	5.71025e+08	6.54047e+08	5.20986e+08		484001426	4.99356e+08	4.35684e+08		7.88272e+08	5.1284e+08	6.31157e+08		8.81928e+08	8.6632e+08	7.21659e+08
P16615	ATP2A2	Sarcoplasmic/endoplasmic reticulum calcium ATPase 2 OS=Homo sapiens (Human) OX=9606 GN=ATP2A2 PE=1 SV=1	6.73411e+09	6.75013e+09	6.54703e+09		5.45127e+09	5.63642e+09	5.73033e+09		8.88052e+09	8.35316e+09	8.8006e+09		9.63816e+09	1.04292e+10	9.66637e+09
P35914	HMGCL	Hydroxymethylglutaryl-CoA lyase, mitochondrial OS=Homo sapiens (Human) OX=9606 GN=HMGCL PE=1 SV=2	2.31254e+08	3.02807e+08	2.07216e+08		337492006	3.13805e+08	4.26296e+08		2.59507e+08	3.55181e+08	3.28167e+08		3.11034e+08	3.54264e+08	4.60393e+08
Q9BVI4	NOC4L	Nucleolar complex protein 4 homolog OS=Homo sapiens (Human) OX=9606 GN=NOC4L PE=1 SV=1	1.88617e+07	4.23016e+07	2.97185e+07		29877558	1.49619e+07	2.96952e+07		1.16979e+07	3.76151e+07	3.62257e+07		3.04723e+07	2.92971e+07	4.86788e+07
Q9P2E9	RRBP1	Ribosome-binding protein 1 OS=Homo sapiens (Human) OX=9606 GN=RRBP1 PE=1 SV=5	1.29131e+10	1.23947e+10	1.28751e+10		1.4345e+10	1.50425e+10	1.43945e+10		1.36725e+10	1.37474e+10	1.40412e+10		1.55843e+10	1.60996e+10	1.44406e+10
O00273	DFFA	DNA fragmentation factor subunit alpha OS=Homo sapiens (Human) OX=9606 GN=DFFA PE=1 SV=1	2.70005e+08	2.6457e+08	2.55656e+08		1.95896e+08	1.79795e+08	2.36257e+08		2.44649e+08	2.36358e+08	2.11458e+08		1.7183e+08	1.88924e+08	2.02979e+08
P14314	PRKCSH	Glucosidase 2 subunit beta OS=Homo sapiens (Human) OX=9606 GN=PRKCSH PE=1 SV=2	7.14742e+09	6.9454e+09	6.96806e+09		7906304735	8.38499e+09	8.11709e+09		7.88421e+09	7.95144e+09	7.95022e+09		8.88198e+09	8.61217e+09	8.68748e+09
Q86YB8	ERO1B	ERO1-like protein beta OS=Homo sapiens (Human) OX=9606 GN=ERO1B PE=1 SV=2	7.16862e+07	4.40874e+07	4.38393e+07		76606692	7.48238e+07	3.77057e+07		9.64416e+07	8.43723e+07	7.83697e+07		1.25129e+08	1.26097e+08	7.78047e+07
P42566	EPS15	Epidermal growth factor receptor substrate 15 OS=Homo sapiens (Human) OX=9606 GN=EPS15 PE=1 SV=2	9.87474e+07	8.94975e+07	1.30965e+08		7.72956e+07	6.31008e+07	9.75377e+07		6.22204e+07	1.33495e+08	8.33332e+07		4.93307e+07	5.2756e+07	6.14308e+07
Q8N0X7	SPART	Spartin OS=Homo sapiens (Human) OX=9606 GN=SPART PE=1 SV=1	7.39543e+07	9.85053e+07	1.32833e+08		165360856	1.96134e+08	1.96948e+08		1.20553e+08	1.52781e+08	1.11301e+08		1.32396e+08	1.6848e+08	1.76581e+08
Q96IU4	ABHD14B	Protein ABHD14B OS=Homo sapiens (Human) OX=9606 GN=ABHD14B PE=1 SV=1	2.7034e+08	2.83227e+08	2.64206e+08		199876968	1.83396e+08	1.66853e+08		1.41162e+08	1.45213e+08	2.0158e+08		7.48756e+07	7.44472e+07	5.32952e+07
P09234	SNRPC	U1 small nuclear ribonucleoprotein C OS=Homo sapiens (Human) OX=9606 GN=SNRPC PE=1 SV=1	7.88096e+08	8.55487e+08	8.31973e+08		1050828816	8.24997e+08	9.4561e+08		7.78207e+08	1.0282e+09	9.33951e+08		8.68262e+08	7.21461e+08	6.75131e+08
P13645	KRT10	Keratin, type I cytoskeletal 10 OS=Homo sapiens (Human) OX=9606 GN=KRT10 PE=1 SV=6	3.92947e+10	1.98866e+10	2.04373e+10		3.79996e+10	1.84521e+10	9.68013e+09		4.26032e+10	3.16099e+10	2.39986e+10		2.32748e+10	2.92877e+10	4.2348e+10
Q8TED0	UTP15	U3 small nucleolar RNA-associated protein 15 homolog OS=Homo sapiens (Human) OX=9606 GN=UTP15 PE=1 SV=3	4.86438e+07	4.88414e+07	3.18206e+07		33364091	3.51496e+07	2.33827e+07		5.51796e+07	3.94567e+07	3.20853e+07		4.98375e+07	5.26959e+07	6.77823e+07
Q13217	DNAJC3	DnaJ homolog subfamily C member 3 OS=Homo sapiens (Human) OX=9606 GN=DNAJC3 PE=1 SV=1	4.14382e+09	2.71191e+09	3.56724e+09		5001578624	3.02341e+09	2.14993e+09		6.4513e+09	5.12289e+09	4.83932e+09		4.88813e+09	6.68485e+09	6.83868e+09
P01023	A2M	Alpha-2-macroglobulin OS=Homo sapiens (Human) OX=9606 GN=A2M PE=1 SV=3	3.31236e+07	3.19535e+07	5.70512e+07		1.83347e+07	1.95836e+07	1.30068e+07		1.03497e+07	2.82765e+07	7.63931e+07		7.40063e+07	8.34532e+07	6.76052e+07
O43795	MYO1B	Unconventional myosin-Ib OS=Homo sapiens (Human) OX=9606 GN=MYO1B PE=1 SV=3	3.74921e+09	4.10152e+09	3.8562e+09		4766127608	4.4623e+09	4.56455e+09		4.30026e+09	4.52233e+09	4.4475e+09		5.37431e+09	5.38014e+09	5.10409e+09
O43166	SIPA1L1	Signal-induced proliferation-associated 1-like protein 1 OS=Homo sapiens (Human) OX=9606 GN=SIPA1L1 PE=1 SV=4	4.10721e+06	8.19916e+06	1.55843e+07		7237548	2.8735e+07	7.95927e+06		5.39295e+06	1.40842e+07	5.57007e+06		5.2447e+06	1.94727e+07	2.14807e+07
Q02218	OGDH	2-oxoglutarate dehydrogenase, mitochondrial OS=Homo sapiens (Human) OX=9606 GN=OGDH PE=1 SV=3	3.27487e+08	3.62344e+08	2.57357e+08		345523122	4.88452e+08	3.00908e+08		5.07093e+08	4.52613e+08	4.84059e+08		5.76276e+08	8.96591e+08	6.70979e+08
Q9H4M9	EHD1	EH domain-containing protein 1 OS=Homo sapiens (Human) OX=9606 GN=EHD1 PE=1 SV=2	3.60961e+09	3.74494e+09	3.68535e+09		4418345006	4.15294e+09	4.5047e+09		3.28622e+09	3.52865e+09	3.28751e+09		3.25334e+09	3.10197e+09	3.13563e+09
A6NDG6	PGP	Glycerol-3-phosphate phosphatase OS=Homo sapiens (Human) OX=9606 GN=PGP PE=1 SV=1	2.62317e+08	2.27808e+08	2.97276e+08		177500970	1.68906e+08	1.89394e+08		2.52755e+08	2.66641e+08	2.16247e+08		1.93039e+08	2.01536e+08	2.84914e+08
Q9NQ29	LUC7L	Putative RNA-binding protein Luc7-like 1 OS=Homo sapiens (Human) OX=9606 GN=LUC7L PE=1 SV=1	3.03408e+07	3.66359e+07	2.96561e+07		40373222	4.50446e+07	4.70134e+07		2.10959e+07	1.80532e+07	3.03283e+07		3.62649e+07	2.38262e+07	2.00289e+07
P42336	PIK3CA	Phosphatidylinositol 4,5-bisphosphate 3-kinase catalytic subunit alpha isoform OS=Homo sapiens (Human) OX=9606 GN=PIK3CA PE=1 SV=2	1.92986e+07	1.00015e+07	2.04406e+07		1.60672e+07	1.46956e+07	1.58381e+07		7.03655e+06	1.56458e+07	2.21211e+07		2.17601e+07		9.02484e+06
P60033	CD81	CD81 antigen OS=Homo sapiens (Human) OX=9606 GN=CD81 PE=1 SV=1	2.04493e+09	2.19999e+09	2.12468e+09		1686194210	2.00023e+09	1.74734e+09		2.0145e+09	1.85282e+09	2.05782e+09		2.03401e+09	1.92251e+09	1.899e+09
P13667	PDIA4	Protein disulfide-isomerase A4 OS=Homo sapiens (Human) OX=9606 GN=PDIA4 PE=1 SV=2	9.47561e+09	9.5234e+09	9.54199e+09		1.04782e+10	1.10143e+10	1.18722e+10		1.91785e+10	1.87808e+10	1.86186e+10		2.31275e+10	2.40787e+10	2.34152e+10
Q9UKI2	CDC42EP3	Cdc42 effector protein 3 OS=Homo sapiens (Human) OX=9606 GN=CDC42EP3 PE=1 SV=1	1.18852e+08	1.44118e+08	1.57599e+08		111045500	9.76986e+07	1.03707e+08		9.83983e+07	1.41239e+08	1.12605e+08		6.02452e+07	5.79682e+07	7.20992e+07
P06737	PYGL	Glycogen phosphorylase, liver form OS=Homo sapiens (Human) OX=9606 GN=PYGL PE=1 SV=4	7.49583e+08	7.15485e+08	6.33046e+08		517485483	4.69802e+08	6.20224e+08		6.04167e+08	6.40052e+08	5.80633e+08		4.59471e+08	4.54718e+08	5.22999e+08
Q13425	SNTB2	Beta-2-syntrophin OS=Homo sapiens (Human) OX=9606 GN=SNTB2 PE=1 SV=1	1.12687e+09	1.05691e+09	1.03097e+09		7.71531e+08	7.55197e+08	8.47273e+08		9.90494e+08	1.0687e+09	1.06194e+09		9.3956e+08	1.08062e+09	1.09173e+09
Q9Y281	CFL2	Cofilin-2 OS=Homo sapiens (Human) OX=9606 GN=CFL2 PE=1 SV=1	1.02373e+09	1.00032e+09	9.61584e+08		964414043	7.66077e+08	1.04969e+09		8.49893e+08	9.22507e+08	8.30302e+08		6.3716e+08	5.94466e+08	6.86525e+08
P00568	AK1	Adenylate kinase isoenzyme 1 OS=Homo sapiens (Human) OX=9606 GN=AK1 PE=1 SV=3	5.15618e+08	4.9213e+08	5.03153e+08		409295539	4.09285e+08	3.88366e+08		3.5073e+08	3.15017e+08	3.09563e+08		2.17626e+08	1.78895e+08	2.91378e+08
P27708	CAD	CAD protein OS=Homo sapiens (Human) OX=9606 GN=CAD PE=1 SV=3	1.53686e+09	1.48654e+09	1.42683e+09		984071582	9.94368e+08	1.19048e+09		1.35412e+09	1.49972e+09	1.39552e+09		1.09925e+09	1.16377e+09	1.14658e+09
Q9UBR2	CTSZ	Cathepsin Z OS=Homo sapiens (Human) OX=9606 GN=CTSZ PE=1 SV=1	9.06025e+08	9.06013e+08	1.01122e+09		673065658	8.25945e+08	7.05712e+08		8.67843e+08	7.74396e+08	8.0549e+08		9.09782e+08	7.23677e+08	8.10905e+08
Q9NXH8	TOR4A	Torsin-4A OS=Homo sapiens (Human) OX=9606 GN=TOR4A PE=1 SV=2	3.32109e+08	2.93671e+08	3.22617e+08		407864709	4.33723e+08	4.50327e+08		3.94093e+08	2.83749e+08	3.18372e+08		3.54276e+08	3.35944e+08	3.4354e+08
P54619	PRKAG1	5'-AMP-activated protein kinase subunit gamma-1 OS=Homo sapiens (Human) OX=9606 GN=PRKAG1 PE=1 SV=1	1.32794e+08	1.55108e+08	1.45499e+08		1.73822e+08	1.14604e+08	1.36823e+08		2.08197e+08	2.13374e+08	1.56519e+08		7.03463e+07	1.30014e+08	1.30026e+08
Q9H0X4	FAM234A	Protein FAM234A OS=Homo sapiens (Human) OX=9606 GN=FAM234A PE=1 SV=1	4.16545e+07	4.07209e+07	4.49314e+07		1.92905e+07	2.92566e+07	3.01882e+07		3.89681e+07	3.0114e+07	2.44935e+07		3.10836e+07	9.71865e+06	2.28415e+07
P14927	UQCRB	Cytochrome b-c1 complex subunit 7 OS=Homo sapiens (Human) OX=9606 GN=UQCRB PE=1 SV=2	1.496e+08	1.74156e+08	1.38378e+08		169942502	2.2849e+08	2.3561e+08		2.00001e+08	2.0441e+08	1.56911e+08		2.27969e+08	2.43425e+08	2.48979e+08
P53634	CTSC	Dipeptidyl peptidase 1 OS=Homo sapiens (Human) OX=9606 GN=CTSC PE=1 SV=2	1.33684e+09	1.38027e+09	1.46905e+09		1087057645	1.11543e+09	1.05552e+09		1.11185e+09	1.00844e+09	1.01547e+09		1.29086e+09	1.01656e+09	9.91779e+08
Q5JRA6	MIA3	Transport and Golgi organization protein 1 homolog OS=Homo sapiens (Human) OX=9606 GN=MIA3 PE=1 SV=1	2.59646e+08	4.12185e+08	2.19473e+08		4.06383e+08	3.86587e+08	3.27245e+08		5.04126e+08	4.12109e+08	4.58442e+08		7.2677e+08	8.03822e+08	8.05133e+08
O60879	DIAPH2	Protein diaphanous homolog 2 OS=Homo sapiens (Human) OX=9606 GN=DIAPH2 PE=1 SV=1		8.08789e+06	1.44048e+07		26326278	1.25776e+07	1.90947e+07		1.79973e+07	1.3981e+07			8.14275e+06	8.56087e+06
P31930	UQCRC1	Cytochrome b-c1 complex subunit 1, mitochondrial OS=Homo sapiens (Human) OX=9606 GN=UQCRC1 PE=1 SV=3	3.06421e+09	3.1747e+09	3.00395e+09		3.27643e+09	3.1561e+09	3.11282e+09		3.41524e+09	3.10676e+09	3.32314e+09		3.90876e+09	3.40312e+09	2.57512e+09
Q68CZ2	TNS3	Tensin-3 OS=Homo sapiens (Human) OX=9606 GN=TNS3 PE=1 SV=2	1.53808e+09	1.5386e+09	1.39171e+09		1307643204	1.35617e+09	1.36155e+09		8.72054e+08	9.75635e+08	9.76717e+08		8.40062e+08	8.42221e+08	8.63733e+08
P61224	RAP1B	Ras-related protein Rap-1b OS=Homo sapiens (Human) OX=9606 GN=RAP1B PE=1 SV=1	2.96462e+09	2.89715e+09	3.05633e+09		3.55045e+09	3.60597e+09	3.44666e+09		3.41143e+09	2.87749e+09	3.20385e+09		4.07725e+09	3.44643e+09	3.68963e+09
Q9Y4F1	FARP1	FERM, ARHGEF and pleckstrin domain-containing protein 1 OS=Homo sapiens (Human) OX=9606 GN=FARP1 PE=1 SV=1	4.73566e+08	5.65698e+08	6.22672e+08		447230038	4.33882e+08	3.99102e+08		4.81154e+08	4.59074e+08	4.81763e+08		5.33813e+08	4.99572e+08	4.8006e+08
P49327	FASN	Fatty acid synthase OS=Homo sapiens (Human) OX=9606 GN=FASN PE=1 SV=3	7.13316e+09	6.34037e+09	6.69282e+09		4.7253e+09	5.3398e+09	6.08832e+09		5.57059e+09	5.95066e+09	5.40252e+09		4.20614e+09	4.30471e+09	4.77494e+09
Q9ULX9	MAFF	Transcription factor MafF OS=Homo sapiens (Human) OX=9606 GN=MAFF PE=1 SV=2	3.01585e+07	2.87018e+07	2.3208e+07		74306598	8.35648e+07	4.35686e+07		3.33374e+07	1.68776e+07	2.77206e+07		9.32506e+07	8.7796e+07	9.27592e+07
Q96AY4	TTC28	Tetratricopeptide repeat protein 28 OS=Homo sapiens (Human) OX=9606 GN=TTC28 PE=1 SV=4	4.32912e+06	1.30476e+07	1.45386e+06		1.37896e+07	2.73702e+06	1.163e+07			1.40636e+06	7.48055e+06		2.14207e+06		4.57797e+06
P0DMV9	HSPA1B	Heat shock 70 kDa protein 1B OS=Homo sapiens (Human) OX=9606 GN=HSPA1B PE=1 SV=1	6.44932e+09	6.38078e+09	6.34725e+09		7595709608	7.25329e+09	7.53082e+09		5.46307e+09	5.73871e+09	6.01764e+09		5.18827e+09	5.95033e+09	4.94233e+09
Q9C0C2	TNKS1BP1	182 kDa tankyrase-1-binding protein OS=Homo sapiens (Human) OX=9606 GN=TNKS1BP1 PE=1 SV=4	2.56572e+09	2.75156e+09	2.42392e+09		2.79113e+09	2.6686e+09	3.17278e+09		2.36845e+09	2.6331e+09	2.44031e+09		2.38551e+09	2.82001e+09	2.17379e+09
P40616	ARL1	ADP-ribosylation factor-like protein 1 OS=Homo sapiens (Human) OX=9606 GN=ARL1 PE=1 SV=1	6.48444e+08	7.06275e+08	6.63538e+08		807050952	8.21034e+08	8.00987e+08		8.25091e+08	8.61946e+08	8.29e+08		9.77192e+08	9.5721e+08	9.90412e+08
O43310	CTIF	CBP80/20-dependent translation initiation factor OS=Homo sapiens (Human) OX=9606 GN=CTIF PE=1 SV=1	5.4168e+07	5.46171e+07	4.24036e+07		3.31211e+07	2.34304e+07	1.97523e+07		1.11589e+07	4.6726e+07	4.2525e+07		2.99156e+07	1.00245e+07	1.76456e+07
Q9HD26	GOPC	Golgi-associated PDZ and coiled-coil motif-containing protein OS=Homo sapiens (Human) OX=9606 GN=GOPC PE=1 SV=1	1.96803e+08	1.73715e+08	1.94378e+08		344688309	3.06766e+08	3.72696e+08		2.02829e+08	2.72677e+08	1.51933e+08		3.45828e+08	1.56355e+08	2.08806e+08
P42765	ACAA2	3-ketoacyl-CoA thiolase, mitochondrial OS=Homo sapiens (Human) OX=9606 GN=ACAA2 PE=1 SV=2	7.53239e+08	7.78879e+08	8.25484e+08		6.30781e+08	6.25978e+08	6.76521e+08		7.49599e+08	7.57832e+08	8.19972e+08		8.57288e+08	9.05669e+08	8.03695e+08
P39060	COL18A1	Collagen alpha-1(XVIII) chain OS=Homo sapiens (Human) OX=9606 GN=COL18A1 PE=1 SV=5	2.38442e+08	2.76815e+08	2.55046e+08		81492202	1.64811e+08	8.59387e+07		3.37664e+07	1.98371e+07	3.97806e+06		1.36677e+07	2.89851e+07	2.17315e+07
Q86UU1	PHLDB1	Pleckstrin homology-like domain family B member 1 OS=Homo sapiens (Human) OX=9606 GN=PHLDB1 PE=1 SV=1	5.53359e+08	4.99053e+08	5.75216e+08		493587272	3.85437e+08	3.94523e+08		4.41506e+08	4.62537e+08	3.51696e+08		4.64705e+08	5.25845e+08	3.40962e+08
Q13190	STX5	Syntaxin-5 OS=Homo sapiens (Human) OX=9606 GN=STX5 PE=1 SV=2	5.34187e+08	5.02138e+08	4.72511e+08		561138747	5.27618e+08	6.36573e+08		6.38029e+08	6.35588e+08	6.06849e+08		6.90168e+08	6.79316e+08	4.82543e+08
O00115	DNASE2	Deoxyribonuclease-2-alpha OS=Homo sapiens (Human) OX=9606 GN=DNASE2 PE=1 SV=2	1.6056e+08	1.5622e+08	1.72063e+08		117488664	1.21531e+08	1.33568e+08		1.21658e+08	8.30284e+07	1.14703e+08		1.16242e+08	8.09142e+07	1.0552e+08
Q9BU23	LMF2	Lipase maturation factor 2 OS=Homo sapiens (Human) OX=9606 GN=LMF2 PE=1 SV=2	3.58212e+08	2.91579e+08	3.05659e+08		375012703	4.35269e+08	4.53655e+08		2.88514e+08	3.14705e+08	3.05867e+08		3.68654e+08	2.43359e+08	2.97333e+08
O60701	UGDH	UDP-glucose 6-dehydrogenase OS=Homo sapiens (Human) OX=9606 GN=UGDH PE=1 SV=1	7.66226e+09	7.51839e+09	7.55578e+09		6804507131	6.44902e+09	6.70299e+09		8.48609e+09	9.13415e+09	9.24444e+09		7.7619e+09	7.3462e+09	7.79693e+09
Q86YZ3	HRNR	Hornerin OS=Homo sapiens (Human) OX=9606 GN=HRNR PE=1 SV=2	3.28853e+08	1.60942e+08	4.4965e+08		7.705e+08	3.64728e+08	1.73024e+08		6.71806e+08	3.87368e+08	4.31536e+08		2.54726e+08	4.80251e+08	6.05076e+08
P10768	ESD	S-formylglutathione hydrolase OS=Homo sapiens (Human) OX=9606 GN=ESD PE=1 SV=2	1.74122e+09	1.74551e+09	1.69634e+09		1.38161e+09	1.43121e+09	1.46135e+09		1.37401e+09	1.45822e+09	1.38927e+09		1.07612e+09	1.01241e+09	9.20654e+08
O00470	MEIS1	Homeobox protein Meis1 OS=Homo sapiens (Human) OX=9606 GN=MEIS1 PE=1 SV=1	4.66236e+07	7.56818e+07	5.98573e+07		42658061	5.7172e+07	9.10694e+07		1.92564e+07	2.45823e+07			2.43739e+07	1.47978e+07	2.83508e+07
O75368	SH3BGRL	SH3 domain-binding glutamic acid-rich-like protein OS=Homo sapiens (Human) OX=9606 GN=SH3BGRL PE=1 SV=1	5.15053e+08	6.14766e+08	5.13363e+08		431959689	4.60466e+08	5.01174e+08		2.8474e+08	3.31384e+08	3.18872e+08		2.16844e+08	1.26286e+08	1.89788e+08
P35611	ADD1	Alpha-adducin OS=Homo sapiens (Human) OX=9606 GN=ADD1 PE=1 SV=2	1.05204e+09	1.01811e+09	1.03879e+09		1170211916	1.21924e+09	1.31514e+09		8.3364e+08	6.83873e+08	7.84869e+08		8.38448e+08	7.21257e+08	8.1479e+08
Q969X1	TMBIM1	Protein lifeguard 3 OS=Homo sapiens (Human) OX=9606 GN=TMBIM1 PE=1 SV=2	5.93336e+07	4.88501e+07	6.08941e+07		70292184	6.62092e+07	8.84363e+07		7.03619e+07	7.74751e+07	7.60549e+07		9.49632e+07	1.0472e+08	8.06303e+07
P04632	CAPNS1	Calpain small subunit 1 OS=Homo sapiens (Human) OX=9606 GN=CAPNS1 PE=1 SV=1	2.76024e+09	2.78184e+09	2.83177e+09		2214229302	2.08614e+09	2.23064e+09		2.49878e+09	2.42068e+09	2.55756e+09		1.95548e+09	1.7161e+09	1.71623e+09
Q9UDW1	UQCR10	Cytochrome b-c1 complex subunit 9 OS=Homo sapiens (Human) OX=9606 GN=UQCR10 PE=1 SV=3	1.72144e+08	1.22997e+08	2.01184e+08		180933827	2.68141e+08	3.44785e+08		2.86824e+08	2.41505e+08	2.16821e+08		3.73273e+08	3.69718e+08	2.74684e+08
Q9UKL0	RCOR1	REST corepressor 1 OS=Homo sapiens (Human) OX=9606 GN=RCOR1 PE=1 SV=2	6.78117e+06	5.95012e+07	6.18568e+07		95627461	8.45362e+07	7.87463e+07		4.52461e+07	3.7391e+07	4.23911e+07		6.70208e+07	1.40001e+07
Q96T76	MMS19	MMS19 nucleotide excision repair protein homolog OS=Homo sapiens (Human) OX=9606 GN=MMS19 PE=1 SV=2	2.17218e+08	1.85853e+08	2.32785e+08		1.82301e+08	1.98982e+08	1.87102e+08		2.00265e+08	2.17686e+08	2.1048e+08		1.84598e+08	2.24684e+08	1.85752e+08
Q9BXI6	TBC1D10A	TBC1 domain family member 10A OS=Homo sapiens (Human) OX=9606 GN=TBC1D10A PE=1 SV=1	7.73686e+06	1.46188e+07	1.21769e+07		3.47908e+07	5.34336e+07	5.62208e+07		1.43448e+07	9.36785e+06	7.88296e+06		1.8154e+07	2.20676e+07	2.00688e+07
P20290	BTF3	Transcription factor BTF3 OS=Homo sapiens (Human) OX=9606 GN=BTF3 PE=1 SV=1	4.95023e+08	4.63535e+08	5.23735e+08		375417002	3.94071e+08	4.70149e+08		4.11442e+08	4.1145e+08	4.58135e+08		3.43741e+08	3.14721e+08	2.82652e+08
Q9NP72	RAB18	Ras-related protein Rab-18 OS=Homo sapiens (Human) OX=9606 GN=RAB18 PE=1 SV=1	2.22037e+08	2.555e+08	2.56729e+08		285143576	2.71153e+08	3.33924e+08		4.00103e+08	4.20729e+08	3.91292e+08		4.40473e+08	4.25895e+08	4.35523e+08
Q13951	CBFB	Core-binding factor subunit beta OS=Homo sapiens (Human) OX=9606 GN=CBFB PE=1 SV=2	6.30604e+07	1.0357e+08	8.68411e+07		6.05282e+07	5.11918e+07	3.35285e+07		5.45744e+07	3.84866e+07	4.98022e+07		8.8023e+07	5.3215e+08	5.4532e+07
P07602	PSAP	Prosaposin OS=Homo sapiens (Human) OX=9606 GN=PSAP PE=1 SV=2	7.04741e+08	6.46548e+08	7.07465e+08		1082895733	1.39973e+09	6.76219e+08		2.00306e+09	1.85395e+09	1.8976e+09		2.19023e+09	1.86201e+09	2.53988e+09
O43708	GSTZ1	Maleylacetoacetate isomerase OS=Homo sapiens (Human) OX=9606 GN=GSTZ1 PE=1 SV=3	4.60259e+07	3.38639e+07	3.99937e+07		2.32072e+07	3.70973e+07	2.25163e+07		2.80656e+07	4.65017e+07	2.64752e+07		1.69928e+07		3.63108e+07
Q8IXB1	DNAJC10	DnaJ homolog subfamily C member 10 OS=Homo sapiens (Human) OX=9606 GN=DNAJC10 PE=1 SV=2	2.62057e+08	2.88844e+08	2.81059e+08		4.47104e+08	2.92601e+08	3.62495e+08		4.24631e+08	3.72501e+08	4.13404e+08		5.70511e+08	6.3354e+08	6.15519e+08
Q9NZ32	ACTR10	Actin-related protein 10 OS=Homo sapiens (Human) OX=9606 GN=ACTR10 PE=1 SV=1	3.49143e+08	3.11392e+08	5.20696e+08		5.08677e+08	2.75266e+08	1.97309e+08		5.13688e+08	3.6932e+08	3.41636e+08		2.67905e+08	5.05392e+08	3.96283e+08
Q8N684	CPSF7	Cleavage and polyadenylation specificity factor subunit 7 OS=Homo sapiens (Human) OX=9606 GN=CPSF7 PE=1 SV=1	1.82188e+08	1.97386e+08	1.83478e+08		2.89318e+08	2.62154e+08	2.81218e+08		1.95246e+08	1.89408e+08	1.63485e+08		2.49694e+08	2.01815e+08	2.14707e+08
P20645	M6PR	Cation-dependent mannose-6-phosphate receptor OS=Homo sapiens (Human) OX=9606 GN=M6PR PE=1 SV=1	5.04822e+08	5.36669e+08	5.54677e+08		606292074	6.4251e+08	6.53803e+08		6.58729e+08	6.11679e+08	6.66319e+08		7.61558e+08	7.22263e+08	7.54328e+08
O43837	IDH3B	Isocitrate dehydrogenase [NAD] subunit beta, mitochondrial OS=Homo sapiens (Human) OX=9606 GN=IDH3B PE=1 SV=2	2.86488e+08	2.5232e+08	3.60715e+08		344990225	4.06077e+08	3.76305e+08		4.38031e+08	3.75942e+08	3.55511e+08		4.75166e+08	4.25172e+08	4.96589e+08
P06703	S100A6	Protein S100-A6 OS=Homo sapiens (Human) OX=9606 GN=S100A6 PE=1 SV=1	3.6476e+08	4.10998e+08	3.25961e+08		442053754	1.97591e+09	3.18637e+08		4.82238e+08	3.69087e+08	1.09725e+09		6.56392e+08	2.08555e+08	2.24751e+09
Q00535	CDK5	Cyclin-dependent-like kinase 5 OS=Homo sapiens (Human) OX=9606 GN=CDK5 PE=1 SV=3	8.23169e+07	5.04968e+07	3.92626e+07		51531362	4.06197e+07	3.26556e+07		8.56048e+07	3.21034e+07	7.07703e+07		7.15816e+07	2.75616e+07	7.41314e+07
P10619	CTSA	Lysosomal protective protein OS=Homo sapiens (Human) OX=9606 GN=CTSA PE=1 SV=2	1.46423e+09	1.49554e+09	1.53351e+09		1212224474	1.23891e+09	1.12955e+09		9.55594e+08	8.92747e+08	9.40831e+08		1.10215e+09	9.96442e+08	1.0427e+09
Q13510	ASAH1	Acid ceramidase OS=Homo sapiens (Human) OX=9606 GN=ASAH1 PE=1 SV=5	2.61913e+08	2.28164e+08	2.64202e+08		169778532	1.77828e+08	1.62327e+08		1.9425e+08	1.5189e+08	1.55131e+08		1.84621e+08	2.33297e+08	1.68185e+08
P30085	CMPK1	UMP-CMP kinase OS=Homo sapiens (Human) OX=9606 GN=CMPK1 PE=1 SV=3	1.05761e+09	1.04768e+09	1.00489e+09		913295269	7.13754e+08	9.02223e+08		8.28536e+08	8.13963e+08	8.32162e+08		5.69922e+08	5.62847e+08	5.55166e+08
Q99715	COL12A1	Collagen alpha-1(XII) chain OS=Homo sapiens (Human) OX=9606 GN=COL12A1 PE=1 SV=2	2.88482e+10	2.80606e+10	2.77333e+10		23666003537	2.38769e+10	2.5118e+10		1.00315e+10	1.02586e+10	1.01876e+10		9.11026e+09	1.01473e+10	1.04571e+10
P35221	CTNNA1	Catenin alpha-1 OS=Homo sapiens (Human) OX=9606 GN=CTNNA1 PE=1 SV=1	2.83057e+09	2.94787e+09	2.77052e+09		3.58971e+09	3.80599e+09	3.88266e+09		2.91288e+09	3.37131e+09	2.80672e+09		2.92892e+09	3.69205e+09	3.39524e+09
Q9Y2H6	FNDC3A	Fibronectin type-III domain-containing protein 3A OS=Homo sapiens (Human) OX=9606 GN=FNDC3A PE=1 SV=4	3.83206e+08	4.34791e+08	3.4427e+08		486213030	4.79826e+08	4.79377e+08		4.26228e+08	4.66399e+08	3.82251e+08		4.6985e+08	5.445e+08	5.15261e+08
Q9NZD8	SPG21	Maspardin OS=Homo sapiens (Human) OX=9606 GN=SPG21 PE=1 SV=1	3.91696e+07	5.19685e+07	3.96526e+07		14628828	1.82168e+07	4.60022e+07		7.89302e+06	3.07683e+07	3.28268e+07		2.025e+07	1.6212e+07	2.22508e+07
Q9Y4L1	HYOU1	Hypoxia up-regulated protein 1 OS=Homo sapiens (Human) OX=9606 GN=HYOU1 PE=1 SV=1	7.06408e+09	6.90488e+09	7.49249e+09		7.54686e+09	7.95014e+09	8.23867e+09		1.30697e+10	1.28782e+10	1.3321e+10		1.67221e+10	1.6714e+10	1.66654e+10
Q9NRW3	APOBEC3C	DNA dC->dU-editing enzyme APOBEC-3C OS=Homo sapiens (Human) OX=9606 GN=APOBEC3C PE=1 SV=2	1.66191e+08	1.86539e+08	1.5514e+08		130271144	1.26496e+08	2.37058e+08		1.53545e+08	1.04054e+08	1.22167e+08		1.31911e+08	8.85153e+07	9.90259e+07
Q8WU90	ZC3H15	Zinc finger CCCH domain-containing protein 15 OS=Homo sapiens (Human) OX=9606 GN=ZC3H15 PE=1 SV=1	1.73385e+08	2.32988e+08	2.6253e+08		176157975	1.70365e+08	3.48869e+08		2.16382e+08	1.93905e+08	2.28682e+08		1.34924e+08	7.67544e+07	1.09799e+08
O00505	KPNA3	Importin subunit alpha-4 OS=Homo sapiens (Human) OX=9606 GN=KPNA3 PE=1 SV=2	3.82551e+08	4.10106e+08	3.17044e+08		333380696	2.97287e+08	2.95349e+08		3.0744e+08	2.7859e+08	3.28592e+08		2.66657e+08	2.43514e+08	2.2011e+08
P50213	IDH3A	Isocitrate dehydrogenase [NAD] subunit alpha, mitochondrial OS=Homo sapiens (Human) OX=9606 GN=IDH3A PE=1 SV=1	7.96573e+08	6.42532e+08	7.26233e+08		8.37145e+08	7.79172e+08	7.98505e+08		9.13569e+08	8.09482e+08	9.11637e+08		1.00712e+09	1.05984e+09	1.12437e+09
Q9HC38	GLOD4	Glyoxalase domain-containing protein 4 OS=Homo sapiens (Human) OX=9606 GN=GLOD4 PE=1 SV=1	1.57164e+09	1.63729e+09	1.5025e+09		1494133960	1.32981e+09	1.35746e+09		1.32379e+09	1.30206e+09	1.2024e+09		8.3286e+08	6.81475e+08	9.15132e+08
Q15434	RBMS2	RNA-binding motif, single-stranded-interacting protein 2 OS=Homo sapiens (Human) OX=9606 GN=RBMS2 PE=1 SV=1	9.52536e+07	3.52086e+07	4.80576e+07		59271052	6.89944e+07	4.95954e+07		3.32581e+07	8.35246e+07	9.9101e+07		4.69323e+07	9.4514e+07	5.11081e+07
P48449	LSS	Lanosterol synthase OS=Homo sapiens (Human) OX=9606 GN=LSS PE=1 SV=1	4.91542e+08	4.86254e+08	5.23352e+08		590298801	6.43522e+08	6.36801e+08		5.40306e+08	5.28716e+08	5.15137e+08		6.8583e+08	6.92536e+08	7.53919e+08
P31949	S100A11	Protein S100-A11 OS=Homo sapiens (Human) OX=9606 GN=S100A11 PE=1 SV=2	1.21988e+09	1.38753e+09	1.27768e+09		1402604296	1.80614e+09	1.41969e+09		1.07425e+09	1.15004e+09	1.43292e+09		1.22846e+09	9.20357e+08	1.62182e+09
Q13308	PTK7	Inactive tyrosine-protein kinase 7 OS=Homo sapiens (Human) OX=9606 GN=PTK7 PE=1 SV=2	2.63281e+09	2.88418e+09	3.02884e+09		2240800545	2.44199e+09	2.22667e+09		2.35753e+09	2.30847e+09	2.61927e+09		2.06482e+09	1.88765e+09	1.70136e+09
P17568	NDUFB7	NADH dehydrogenase [ubiquinone] 1 beta subcomplex subunit 7 OS=Homo sapiens (Human) OX=9606 GN=NDUFB7 PE=1 SV=4	3.23123e+07	4.39402e+07	2.90541e+07		24354566	1.85192e+07	2.69172e+07		1.75409e+07				2.22724e+07		3.37726e+07
Q13813	SPTAN1	Spectrin alpha chain, non-erythrocytic 1 OS=Homo sapiens (Human) OX=9606 GN=SPTAN1 PE=1 SV=3	9.00514e+09	9.5379e+09	8.91205e+09		1.00349e+10	1.02659e+10	1.04625e+10		8.72954e+09	8.19708e+09	8.03912e+09		9.15326e+09	9.03132e+09	8.97792e+09
P53801	PTTG1IP	Pituitary tumor-transforming gene 1 protein-interacting protein OS=Homo sapiens (Human) OX=9606 GN=PTTG1IP PE=1 SV=1	8.01846e+07	7.8896e+07	9.26666e+07		99525850	1.16557e+08	1.03681e+08		1.20585e+08	1.03771e+08	9.02663e+07		1.24055e+08	1.39866e+08	1.02706e+08
Q14156	EFR3A	Protein EFR3 homolog A OS=Homo sapiens (Human) OX=9606 GN=EFR3A PE=1 SV=2	5.55075e+07	5.63224e+07	4.94675e+07		1.50528e+07	4.06947e+07	4.32324e+07		2.71148e+07	3.64744e+07	4.90669e+07		1.20413e+08	1.25194e+08	4.25505e+07
Q4VC31	CCDC58	Coiled-coil domain-containing protein 58 OS=Homo sapiens (Human) OX=9606 GN=CCDC58 PE=1 SV=1	1.86777e+07	3.9625e+07	2.63266e+07		58926448	4.66398e+07	6.75287e+07		6.4729e+07	2.48785e+07	2.51072e+07		6.18284e+07	4.12017e+07	6.37531e+07
Q3LXA3	TKFC	Triokinase/FMN cyclase OS=Homo sapiens (Human) OX=9606 GN=TKFC PE=1 SV=2	1.79001e+08	1.79872e+08	1.85974e+08		1.04747e+08	1.32706e+08	1.11203e+08		1.01253e+08	1.75874e+08	1.43143e+08		6.86854e+07	1.00411e+08	8.37995e+07
Q2TAL8	QRICH1	Glutamine-rich protein 1 OS=Homo sapiens (Human) OX=9606 GN=QRICH1 PE=1 SV=1	1.48676e+08	1.31021e+08	1.73477e+08		112281608	1.08172e+08	8.78039e+07		1.00793e+08	1.34136e+08	1.22023e+08		1.21691e+08	1.33715e+08	8.20421e+07
P62330	ARF6	ADP-ribosylation factor 6 OS=Homo sapiens (Human) OX=9606 GN=ARF6 PE=1 SV=2	9.3209e+08	1.02541e+09	9.7455e+08		758944814	9.37786e+08	8.61221e+08		8.29393e+08	9.0562e+08	1.04323e+09		8.61619e+08	8.49937e+08	6.85419e+08
Q7L775	EPM2AIP1	EPM2A-interacting protein 1 OS=Homo sapiens (Human) OX=9606 GN=EPM2AIP1 PE=1 SV=1	8.79923e+06	2.81758e+07	3.00793e+07		11304069	7.2704e+06	7.41423e+06		1.6094e+07	1.00749e+07	1.49203e+07		5.35403e+06		8.01101e+06
Q96TA1	NIBAN2	Protein Niban 2 OS=Homo sapiens (Human) OX=9606 GN=NIBAN2 PE=1 SV=3	3.80705e+09	3.63839e+09	3.8361e+09		3156849856	3.02255e+09	3.08552e+09		3.02671e+09	2.90198e+09	3.03611e+09		2.49464e+09	2.57818e+09	2.37984e+09
Q14185	DOCK1	Dedicator of cytokinesis protein 1 OS=Homo sapiens (Human) OX=9606 GN=DOCK1 PE=1 SV=2	1.09686e+08	1.41693e+08	7.96252e+07		115515097	8.00885e+07	6.76141e+07		4.14103e+07	5.10256e+07	4.79649e+07		7.29183e+07	1.88918e+07	3.10818e+07
Q13404	UBE2V1	Ubiquitin-conjugating enzyme E2 variant 1 OS=Homo sapiens (Human) OX=9606 GN=UBE2V1 PE=1 SV=2	1.83534e+09	1.93148e+09	1.87542e+09		1698618290	1.48585e+09	1.64628e+09		1.43094e+09	1.39277e+09	1.49014e+09		1.13016e+09	1.14437e+09	1.117e+09
P62070	RRAS2	Ras-related protein R-Ras2 OS=Homo sapiens (Human) OX=9606 GN=RRAS2 PE=1 SV=1	3.41398e+08	4.09505e+08	4.5394e+08		467680549	4.31532e+08	4.70136e+08		4.99838e+08	5.43916e+08	5.28789e+08		5.9253e+08	5.3823e+08	6.07162e+08
Q9NWV4	CZIB	CXXC motif containing zinc binding protein OS=Homo sapiens (Human) OX=9606 GN=CZIB PE=1 SV=1	2.99912e+08	3.31027e+08	2.65491e+08		235699142	2.56331e+08	2.39203e+08		2.61652e+08	2.46548e+08	2.47871e+08		2.02306e+08	1.61057e+08	1.82634e+08
P67936	TPM4	Tropomyosin alpha-4 chain OS=Homo sapiens (Human) OX=9606 GN=TPM4 PE=1 SV=3	2.37233e+10	2.29274e+10	2.63856e+10		2.54731e+10	2.91102e+10	2.75598e+10		2.49326e+10	2.94475e+10	2.9906e+10		2.76088e+10	3.07887e+10	3.05672e+10
P38646	HSPA9	Stress-70 protein, mitochondrial OS=Homo sapiens (Human) OX=9606 GN=HSPA9 PE=1 SV=2	5.3287e+09	5.45462e+09	5.24061e+09		5.94532e+09	5.99336e+09	6.1612e+09		8.46943e+09	7.47475e+09	7.88175e+09		9.38583e+09	1.00583e+10	1.01631e+10
P32322	PYCR1	Pyrroline-5-carboxylate reductase 1, mitochondrial OS=Homo sapiens (Human) OX=9606 GN=PYCR1 PE=1 SV=2	4.04494e+08	3.59137e+08	3.17211e+08		336227785	3.7264e+08	2.91105e+08		7.09705e+08	7.64311e+08	6.47109e+08		7.265e+08	8.01771e+08	7.84775e+08
Q15084	PDIA6	Protein disulfide-isomerase A6 OS=Homo sapiens (Human) OX=9606 GN=PDIA6 PE=1 SV=1	1.0561e+10	1.05119e+10	1.02863e+10		1.1266e+10	1.21487e+10	1.2193e+10		1.46374e+10	1.37972e+10	1.41082e+10		1.73962e+10	1.938e+10	1.96183e+10
Q00537	CDK17	Cyclin-dependent kinase 17 OS=Homo sapiens (Human) OX=9606 GN=CDK17 PE=1 SV=2	3.64558e+07	4.09773e+07	5.63773e+07		85790892	4.93771e+07	2.26848e+07		1.14577e+08	4.71915e+07	9.40919e+07		1.14611e+07	5.74113e+07
Q9BTZ2	DHRS4	Dehydrogenase/reductase SDR family member 4 OS=Homo sapiens (Human) OX=9606 GN=DHRS4 PE=1 SV=3	5.87708e+07	1.4467e+08	8.67758e+07		149599805	1.30893e+08	1.53745e+08		1.73987e+08	1.49859e+08	1.84023e+08		1.79122e+08	1.42341e+08	1.82508e+08
Q14696	MESD	LRP chaperone MESD OS=Homo sapiens (Human) OX=9606 GN=MESD PE=1 SV=2	7.40976e+08	6.22138e+08	6.30547e+08		949375235	7.56097e+08	8.45023e+08		1.12369e+09	9.11231e+08	8.76633e+08		1.07366e+09	8.01796e+08	8.97751e+08
P33527	ABCC1	Multidrug resistance-associated protein 1 OS=Homo sapiens (Human) OX=9606 GN=ABCC1 PE=1 SV=3	6.31869e+08	7.11283e+08	7.43001e+08		8.87719e+08	8.61028e+08	8.85329e+08		9.30187e+08	8.27472e+08	8.86244e+08		1.10189e+09	1.1636e+09	1.08555e+09
Q96EE3	SEH1L	Nucleoporin SEH1 OS=Homo sapiens (Human) OX=9606 GN=SEH1L PE=1 SV=3	3.04766e+08	3.62612e+08	2.83132e+08		2.19628e+08	1.64323e+08	2.00834e+08		4.2746e+08	3.55585e+08	3.08526e+08		3.9566e+08	2.90461e+08	3.55938e+08
Q7Z2Z2	EFL1	Elongation factor-like GTPase 1 OS=Homo sapiens (Human) OX=9606 GN=EFL1 PE=1 SV=2	2.12259e+08	1.77155e+08	2.06139e+08		2.7836e+08	2.74709e+08	2.37824e+08		1.56969e+08	2.02891e+08	1.88461e+08		2.20759e+08	2.29714e+08	2.41442e+08
Q6NUK1	SLC25A24	Calcium-binding mitochondrial carrier protein SCaMC-1 OS=Homo sapiens (Human) OX=9606 GN=SLC25A24 PE=1 SV=2	1.20026e+09	1.29943e+09	1.29976e+09		1.48641e+09	1.56472e+09	1.46404e+09		1.80457e+09	1.65488e+09	1.62235e+09		1.96425e+09	1.65494e+09	1.82617e+09
P61009	SPCS3	Signal peptidase complex subunit 3 OS=Homo sapiens (Human) OX=9606 GN=SPCS3 PE=1 SV=1	5.64507e+08	5.81456e+08	5.34737e+08		692238032	6.51286e+08	6.88858e+08		5.91076e+08	5.24665e+08	6.08227e+08		6.86224e+08	6.08622e+08	6.38222e+08
Q9H2P9	DPH5	Diphthine methyl ester synthase OS=Homo sapiens (Human) OX=9606 GN=DPH5 PE=1 SV=2	2.71806e+07	2.71377e+07	2.56291e+07		8.34514e+06	1.75975e+07	1.29064e+07		5.66277e+06	7.17656e+06	5.58059e+06				1.0955e+07
P55145	MANF	Mesencephalic astrocyte-derived neurotrophic factor OS=Homo sapiens (Human) OX=9606 GN=MANF PE=1 SV=3	1.17805e+09	1.29864e+09	1.23813e+09		1423763987	1.48037e+09	1.41589e+09		2.76528e+09	2.8794e+09	2.73736e+09		3.94335e+09	3.70088e+09	3.59222e+09
Q9UHD2	TBK1	Serine/threonine-protein kinase TBK1 OS=Homo sapiens (Human) OX=9606 GN=TBK1 PE=1 SV=1	2.45038e+08	2.67647e+08	2.45256e+08		2.05424e+08	2.10071e+08	2.07664e+08		2.4465e+08	2.69161e+08	3.05092e+08		2.16717e+08	1.85982e+08	2.24768e+08
Q96SU4	OSBPL9	Oxysterol-binding protein-related protein 9 OS=Homo sapiens (Human) OX=9606 GN=OSBPL9 PE=1 SV=2	2.1411e+07	6.28501e+07	3.36637e+07		34720853	3.91416e+07	4.84011e+07		3.25626e+07	1.63256e+07	2.37772e+07		4.33854e+07	3.46113e+07	2.17106e+07
P10599	TXN	Thioredoxin OS=Homo sapiens (Human) OX=9606 GN=TXN PE=1 SV=3	9.74214e+09	9.47904e+09	8.38938e+09		7.66257e+09	7.42176e+09	8.26666e+09		7.92042e+09	7.3774e+09	7.57282e+09		5.42728e+09	4.94567e+09	5.34926e+09
Q96JP5	ZFP91	E3 ubiquitin-protein ligase ZFP91 OS=Homo sapiens (Human) OX=9606 GN=ZFP91 PE=1 SV=1		1.22163e+07	1.30358e+07			8.66354e+06	8.11439e+06		1.00532e+07		2.47203e+07		1.79326e+07	9.85919e+06	1.36358e+07
P83436	COG7	Conserved oligomeric Golgi complex subunit 7 OS=Homo sapiens (Human) OX=9606 GN=COG7 PE=1 SV=1	5.98407e+07	5.95203e+07	8.17515e+07		6.31609e+07	2.24009e+07	6.27815e+07		7.59927e+07	5.99584e+07	5.56195e+07		6.90629e+07	5.37319e+07	7.07133e+07
P35222	CTNNB1	Catenin beta-1 OS=Homo sapiens (Human) OX=9606 GN=CTNNB1 PE=1 SV=1	1.41174e+09	1.45518e+09	1.37647e+09		1.51652e+09	1.57616e+09	1.87778e+09		1.81163e+09	1.6998e+09	1.69102e+09		1.87673e+09	1.82888e+09	1.80943e+09
P07996	THBS1	Thrombospondin-1 OS=Homo sapiens (Human) OX=9606 GN=THBS1 PE=1 SV=2	3.69993e+09	3.53437e+09	3.64296e+09		3.8757e+09	4.11662e+09	4.55831e+09		5.41546e+09	5.38417e+09	5.44238e+09		3.18857e+09	3.84885e+09	6.05822e+09
Q5JTV8	TOR1AIP1	Torsin-1A-interacting protein 1 OS=Homo sapiens (Human) OX=9606 GN=TOR1AIP1 PE=1 SV=2	9.64895e+08	8.78776e+08	9.42452e+08		1142384302	1.07816e+09	1.15234e+09		1.10347e+09	1.09663e+09	1.1087e+09		1.25809e+09	1.28757e+09	1.26741e+09
P29353	SHC1	SHC-transforming protein 1 OS=Homo sapiens (Human) OX=9606 GN=SHC1 PE=1 SV=4	3.73088e+07	2.02129e+07	3.22544e+07		8.28091e+06	1.80981e+07	1.98888e+07		4.77276e+07	4.26307e+07	4.67948e+07		3.90501e+07	4.14658e+07	3.16893e+07
P13995	MTHFD2	Bifunctional methylenetetrahydrofolate dehydrogenase/cyclohydrolase, mitochondrial OS=Homo sapiens (Human) OX=9606 GN=MTHFD2 PE=1 SV=2	1.0646e+08	3.97984e+07	5.26662e+07		50732380	5.26921e+07	2.8709e+07		5.6843e+07	5.72101e+07	1.16554e+08		1.69267e+08	1.67565e+08	1.14099e+08
P54802	NAGLU	Alpha-N-acetylglucosaminidase OS=Homo sapiens (Human) OX=9606 GN=NAGLU PE=1 SV=2	9.15619e+07	9.04898e+07	8.78131e+07		6.79262e+07	6.7321e+07	6.00767e+07		5.17921e+07	4.4399e+07	4.874e+07		3.66464e+07	6.6717e+07	4.19022e+07
Q96BI1	SLC22A18	Solute carrier family 22 member 18 OS=Homo sapiens (Human) OX=9606 GN=SLC22A18 PE=1 SV=3	1.80565e+07	2.35881e+07	2.03e+07		30326777	2.8686e+07	2.95042e+07		2.87232e+07	1.51937e+07			2.82906e+07	1.65207e+07	3.52106e+07
Q07960	ARHGAP1	Rho GTPase-activating protein 1 OS=Homo sapiens (Human) OX=9606 GN=ARHGAP1 PE=1 SV=1	3.02349e+09	2.92008e+09	2.99025e+09		2.74404e+09	2.74526e+09	2.94644e+09		2.54737e+09	2.57482e+09	2.63848e+09		2.04728e+09	2.09773e+09	2.14763e+09
Q9UDT6	CLIP2	CAP-Gly domain-containing linker protein 2 OS=Homo sapiens (Human) OX=9606 GN=CLIP2 PE=1 SV=1	2.34243e+07	4.4054e+06	1.82674e+07		35860248	3.51767e+07	3.57719e+07		1.61921e+07	2.18405e+07	1.82365e+07		1.51627e+07	1.84691e+07	7.81393e+06
Q13126	MTAP	S-methyl-5'-thioadenosine phosphorylase OS=Homo sapiens (Human) OX=9606 GN=MTAP PE=1 SV=2	1.43672e+09	1.50473e+09	1.42124e+09		1057908464	9.87238e+08	1.17562e+09		1.15161e+09	1.25872e+09	1.2542e+09		9.2221e+08	8.34622e+08	9.15323e+08
Q13084	MRPL28	39S ribosomal protein L28, mitochondrial OS=Homo sapiens (Human) OX=9606 GN=MRPL28 PE=1 SV=4	2.32161e+07	2.99791e+07			14537977	4.23845e+07	1.7522e+07		3.41312e+07	1.07022e+07	2.06459e+07		3.70657e+07	2.17536e+07	3.1836e+07
Q9UMY4	SNX12	Sorting nexin-12 OS=Homo sapiens (Human) OX=9606 GN=SNX12 PE=1 SV=4	3.69369e+08	3.29886e+08	3.78612e+08		276167765	2.85905e+08	2.88126e+08		2.57678e+08	2.71723e+08	2.73363e+08		1.82875e+08	1.73291e+08	2.09742e+08
O95396	MOCS3	Adenylyltransferase and sulfurtransferase MOCS3 OS=Homo sapiens (Human) OX=9606 GN=MOCS3 PE=1 SV=1	3.30549e+07	3.61948e+07	4.1554e+07		8016297	2.6736e+07	8.94602e+06		3.08315e+07	2.89132e+07	9.4414e+06		2.95426e+07	2.99462e+07	1.54823e+07
Q9Y6R0	NUMBL	Numb-like protein OS=Homo sapiens (Human) OX=9606 GN=NUMBL PE=1 SV=1	8.0252e+07	6.30548e+07	7.57266e+07			8.8198e+06			4.22564e+07	4.38548e+07	7.60949e+07		4.10947e+07	7.26851e+06	2.44035e+07
Q96JY6	PDLIM2	PDZ and LIM domain protein 2 OS=Homo sapiens (Human) OX=9606 GN=PDLIM2 PE=1 SV=1	1.89694e+08	3.14833e+08	3.17415e+08		167660275	1.47571e+08	2.40092e+08		1.74568e+08	1.81666e+08	1.65863e+08		1.14775e+08	1.00016e+08	1.30776e+08
Q8WUP2	FBLIM1	Filamin-binding LIM protein 1 OS=Homo sapiens (Human) OX=9606 GN=FBLIM1 PE=1 SV=2	2.49545e+08	2.28205e+08	2.58042e+08		96040928	1.14049e+08	1.65135e+08		5.28247e+07	9.29064e+07	8.69061e+07		8.0494e+07	4.82033e+07	5.49959e+07
Q9UBG0	MRC2	C-type mannose receptor 2 OS=Homo sapiens (Human) OX=9606 GN=MRC2 PE=1 SV=2	4.14301e+09	4.10259e+09	4.17069e+09		3323211814	3.44441e+09	3.39727e+09		3.40264e+09	3.08611e+09	3.43524e+09		2.85069e+09	2.64266e+09	2.37128e+09
Q9HB07	C12orf10	UPF0160 protein MYG1, mitochondrial OS=Homo sapiens (Human) OX=9606 GN=C12orf10 PE=1 SV=2	4.71405e+08	4.91829e+08	4.30055e+08		3.9885e+08	3.7489e+08	3.87317e+08		4.76039e+08	4.40828e+08	3.99826e+08		3.75677e+08	2.88232e+08	2.84079e+08
Q01995	TAGLN	Transgelin OS=Homo sapiens (Human) OX=9606 GN=TAGLN PE=1 SV=4	1.28264e+10	1.30844e+10	1.34456e+10		10765579348	1.02993e+10	1.2113e+10		1.05669e+10	1.10493e+10	1.08373e+10		7.74722e+09	7.38748e+09	7.55032e+09
Q6UVK1	CSPG4	Chondroitin sulfate proteoglycan 4 OS=Homo sapiens (Human) OX=9606 GN=CSPG4 PE=1 SV=2	6.70511e+08	6.21553e+08	6.41038e+08		3.47603e+08	4.74571e+08	5.4057e+08		8.38194e+08	6.83461e+08	6.35129e+08		6.95416e+08	8.43888e+08	8.19307e+08
Q9BZG1	RAB34	Ras-related protein Rab-34 OS=Homo sapiens (Human) OX=9606 GN=RAB34 PE=1 SV=1	6.52279e+08	6.21071e+08	6.34171e+08		445415453	5.62878e+08	5.01511e+08		5.93981e+08	6.62715e+08	6.22898e+08		5.61798e+08	4.75965e+08	4.115e+08
Q709C8	VPS13C	Vacuolar protein sorting-associated protein 13C OS=Homo sapiens (Human) OX=9606 GN=VPS13C PE=1 SV=1	2.92825e+08	2.16127e+08	2.32727e+08		1.78266e+08	1.53954e+08	1.58717e+08		2.34898e+08	1.68325e+08	2.22716e+08		1.63142e+08	1.51884e+08	1.51117e+08
Q32P44	EML3	Echinoderm microtubule-associated protein-like 3 OS=Homo sapiens (Human) OX=9606 GN=EML3 PE=1 SV=1	4.92958e+08	4.10597e+08	4.41095e+08		345794490	3.35968e+08	4.36104e+08		3.52901e+08	4.24405e+08	3.34201e+08		2.94011e+08	3.38729e+08	3.37727e+08
P26196	DDX6	Probable ATP-dependent RNA helicase DDX6 OS=Homo sapiens (Human) OX=9606 GN=DDX6 PE=1 SV=2	9.04918e+08	8.37029e+08	9.46963e+08		730030811	6.80754e+08	6.8817e+08		7.97425e+08	7.77439e+08	8.56786e+08		6.29837e+08	7.0188e+08	6.87345e+08
Q99798	ACO2	Aconitate hydratase, mitochondrial OS=Homo sapiens (Human) OX=9606 GN=ACO2 PE=1 SV=2	2.12468e+09	1.50663e+09	2.20051e+09		1.93552e+09	2.50356e+09	2.25078e+09		2.44525e+09	1.81646e+09	2.22751e+09		2.75699e+09	3.1092e+09	2.89592e+09
P68366	TUBA4A	Tubulin alpha-4A chain OS=Homo sapiens (Human) OX=9606 GN=TUBA4A PE=1 SV=1	6.99846e+09	7.02528e+09	6.67477e+09		5526476596	5.90125e+09	5.71997e+09		5.98634e+09	5.88324e+09	5.7472e+09		4.86534e+09	4.12304e+09	4.70926e+09
P09525	ANXA4	Annexin A4 OS=Homo sapiens (Human) OX=9606 GN=ANXA4 PE=1 SV=4	2.57584e+09	2.51239e+09	3.02172e+09		2084588054	2.07899e+09	2.19823e+09		2.61483e+09	2.20762e+09	1.99502e+09		1.48546e+09	1.51798e+09	1.33593e+09
P28799	GRN	Progranulin OS=Homo sapiens (Human) OX=9606 GN=GRN PE=1 SV=2	2.21675e+08	2.32508e+08	2.21705e+08		210879396	2.82899e+08	2.86937e+08		1.97584e+08	1.84525e+08	1.64303e+08		1.65636e+08	1.51297e+08	1.7397e+08
Q8NFH4	NUP37	Nucleoporin Nup37 OS=Homo sapiens (Human) OX=9606 GN=NUP37 PE=1 SV=1	2.17282e+09	2.26886e+09	2.1364e+09		1.6466e+09	1.88171e+09	2.08823e+09		1.65892e+09	1.8506e+09	1.95171e+09		1.47046e+09	1.50311e+09	1.41484e+09
Q9H173	SIL1	Nucleotide exchange factor SIL1 OS=Homo sapiens (Human) OX=9606 GN=SIL1 PE=1 SV=1	6.14784e+07	3.86244e+07	2.53202e+07		8.3234e+07	6.01756e+07	6.00607e+07		4.44296e+07	4.0616e+07	4.88177e+07		7.66672e+07	6.16527e+07	7.20645e+07
Q9BZH6	WDR11	WD repeat-containing protein 11 OS=Homo sapiens (Human) OX=9606 GN=WDR11 PE=1 SV=1	6.99993e+07	7.51167e+07	5.97768e+07		104627864	7.93175e+07	1.06477e+08		9.79104e+07	9.72246e+07	7.43116e+07		1.19434e+08	1.41993e+08	8.51159e+07
Q13630	TSTA3	GDP-L-fucose synthase OS=Homo sapiens (Human) OX=9606 GN=TSTA3 PE=1 SV=1	4.0285e+08	3.95282e+08	3.07601e+08		254703738	1.92656e+08	2.81681e+08		3.31194e+08	2.966e+08	2.75701e+08		2.54951e+08	1.97775e+08	2.21861e+08
P23142	FBLN1	Fibulin-1 OS=Homo sapiens (Human) OX=9606 GN=FBLN1 PE=1 SV=4	6.47984e+08	6.10057e+08	8.89962e+08		647036317	6.7589e+08	5.02995e+08		6.27213e+08	5.63481e+08	6.29669e+08		6.4275e+08	5.03408e+08	4.4028e+08
Q9NX20	MRPL16	39S ribosomal protein L16, mitochondrial OS=Homo sapiens (Human) OX=9606 GN=MRPL16 PE=1 SV=1	1.89431e+07	3.081e+07	1.57091e+07		25472550	1.10703e+07	2.17031e+07		3.11414e+07	2.13444e+07	2.58418e+07		2.72744e+07	5.44298e+07	4.36216e+07
P10620	MGST1	Microsomal glutathione S-transferase 1 OS=Homo sapiens (Human) OX=9606 GN=MGST1 PE=1 SV=1	1.75578e+09	1.82069e+09	1.82096e+09		2105668979	2.25569e+09	2.11678e+09		2.60351e+09	2.46778e+09	2.54198e+09		2.92736e+09	3.06031e+09	2.8408e+09
Q96D71	REPS1	RalBP1-associated Eps domain-containing protein 1 OS=Homo sapiens (Human) OX=9606 GN=REPS1 PE=1 SV=3	2.21086e+07	8.58282e+06	1.17272e+07		6.57832e+06	8.80193e+06	4.07627e+06		1.94568e+07	1.81879e+07	1.44304e+07		1.91886e+07	2.03376e+07	4.65999e+06
Q5T749	KPRP	Keratinocyte proline-rich protein OS=Homo sapiens (Human) OX=9606 GN=KPRP PE=1 SV=1	1.33234e+08	4.83258e+07	3.3305e+07		107444334	2.31116e+07	1.56911e+07		1.23321e+08	8.5288e+07	9.61353e+07		6.2627e+07	1.11458e+08	1.27877e+08
O60826	CCDC22	Coiled-coil domain-containing protein 22 OS=Homo sapiens (Human) OX=9606 GN=CCDC22 PE=1 SV=1	1.05043e+08	1.09602e+08	9.02198e+07		7.20161e+07	7.29222e+07	8.9939e+07		7.98617e+07	1.22585e+08	7.20488e+07		7.86688e+07	8.67856e+07	7.1583e+07
Q9Y295	DRG1	Developmentally-regulated GTP-binding protein 1 OS=Homo sapiens (Human) OX=9606 GN=DRG1 PE=1 SV=1	4.24444e+08	3.88783e+08	3.90467e+08		303024264	3.73534e+08	3.62629e+08		3.76752e+08	3.94405e+08	3.89599e+08		3.21801e+08	3.58135e+08	3.82872e+08
Q9Y217	MTMR6	Myotubularin-related protein 6 OS=Homo sapiens (Human) OX=9606 GN=MTMR6 PE=1 SV=3	3.07233e+08	3.11241e+08	3.19975e+08		213329886	2.94568e+08	1.62698e+08		1.9997e+08	1.19005e+08	2.08846e+08		2.359e+08	1.80737e+08	6.82146e+07
O15270	SPTLC2	Serine palmitoyltransferase 2 OS=Homo sapiens (Human) OX=9606 GN=SPTLC2 PE=1 SV=1	3.83525e+07	3.13929e+07	3.43324e+07		60834138	5.4525e+07	8.06164e+07		1.792e+07	1.55473e+07	1.62245e+07		2.66257e+07	3.76501e+07	3.98048e+07
Q9Y2R0	COA3	Cytochrome c oxidase assembly factor 3 homolog, mitochondrial OS=Homo sapiens (Human) OX=9606 GN=COA3 PE=1 SV=1	5.05645e+07	5.31439e+07	5.93115e+07		59140978	8.76751e+07	7.00113e+07		7.61437e+07	8.05013e+07	6.29124e+07		8.30846e+07	5.61395e+07	7.56669e+07
P19174	PLCG1	1-phosphatidylinositol 4,5-bisphosphate phosphodiesterase gamma-1 OS=Homo sapiens (Human) OX=9606 GN=PLCG1 PE=1 SV=1	6.04263e+07	8.45333e+06	9.87451e+06		3.73921e+07		1.11187e+07		3.50904e+07	1.44327e+07	3.33876e+06		3.46238e+07		1.83046e+07
Q96N67	DOCK7	Dedicator of cytokinesis protein 7 OS=Homo sapiens (Human) OX=9606 GN=DOCK7 PE=1 SV=4	1.69571e+09	2.09188e+09	1.69953e+09		1.73547e+09	2.0268e+09	1.91937e+09		1.85347e+09	1.76261e+09	1.85868e+09		1.92199e+09	1.78284e+09	1.70104e+09
Q5VTL8	PRPF38B	Pre-mRNA-splicing factor 38B OS=Homo sapiens (Human) OX=9606 GN=PRPF38B PE=1 SV=1	5.95916e+08	1.27555e+08	1.41697e+08		74853201	1.13789e+08	7.9149e+07		1.57383e+08	1.38924e+08	1.27716e+08		1.2862e+08	1.16754e+08	9.957e+07
P35613	BSG	Basigin OS=Homo sapiens (Human) OX=9606 GN=BSG PE=1 SV=2	2.87499e+09	2.9958e+09	3.1125e+09		3201743595	3.38841e+09	3.3859e+09		4.42422e+09	4.23039e+09	4.4522e+09		4.61131e+09	5.05421e+09	4.27772e+09
Q9H8Y8	GORASP2	Golgi reassembly-stacking protein 2 OS=Homo sapiens (Human) OX=9606 GN=GORASP2 PE=1 SV=3	6.16561e+08	5.50549e+08	5.95834e+08		772106075	8.62852e+08	8.88686e+08		6.85846e+08	8.51361e+08	8.12613e+08		8.55539e+08	7.82692e+08	7.70793e+08
P09622	DLD	Dihydrolipoyl dehydrogenase, mitochondrial OS=Homo sapiens (Human) OX=9606 GN=DLD PE=1 SV=2	1.1852e+09	1.25157e+09	1.16899e+09		1195902389	1.40552e+09	1.47705e+09		1.62383e+09	1.43059e+09	1.44334e+09		1.70583e+09	1.5028e+09	1.81551e+09
Q8IY67	RAVER1	Ribonucleoprotein PTB-binding 1 OS=Homo sapiens (Human) OX=9606 GN=RAVER1 PE=1 SV=1	2.71782e+08	2.72049e+08	1.70889e+08		1.71179e+08	2.14504e+08	1.74514e+08		2.00628e+08	1.82676e+08	1.78157e+08		3.15708e+08	2.06387e+08	2.63737e+08
Q6ZMP0	THSD4	Thrombospondin type-1 domain-containing protein 4 OS=Homo sapiens (Human) OX=9606 GN=THSD4 PE=2 SV=2	1.92105e+08	1.70313e+08	1.42748e+08		225280881	1.86948e+08	1.95461e+08		1.21026e+08	1.27783e+08	1.30317e+08		1.5653e+08	1.29654e+08	1.14526e+08
P55084	HADHB	Trifunctional enzyme subunit beta, mitochondrial OS=Homo sapiens (Human) OX=9606 GN=HADHB PE=1 SV=3	2.39764e+09	2.51818e+09	2.68402e+09		3001286038	2.87043e+09	2.97992e+09		3.02765e+09	2.61624e+09	2.64525e+09		3.38615e+09	3.00845e+09	2.97155e+09
Q9UPZ3	HPS5	Hermansky-Pudlak syndrome 5 protein OS=Homo sapiens (Human) OX=9606 GN=HPS5 PE=1 SV=2	1.15035e+08	4.34911e+06	4.38547e+06		5.90752e+06	9.59273e+07	9.08349e+07		7.74747e+06	3.64689e+06	4.50725e+06		9.20774e+07	2.7077e+06	3.05428e+06
Q9Y4B5	MTCL1	Microtubule cross-linking factor 1 OS=Homo sapiens (Human) OX=9606 GN=MTCL1 PE=1 SV=5	2.19434e+07	5.29925e+07	4.86392e+07		27825951		2.99797e+07		2.75483e+07	3.39234e+07	2.3607e+07		1.71363e+07		1.5e+07
Q969Q0	RPL36AL	60S ribosomal protein L36a-like OS=Homo sapiens (Human) OX=9606 GN=RPL36AL PE=1 SV=3	1.60908e+08	1.55349e+08	1.35826e+08		171750936	1.95457e+08	1.92536e+08		1.33166e+08	1.52601e+08	1.65383e+08		1.64907e+08	1.50884e+08	1.44949e+08
P30533	LRPAP1	Alpha-2-macroglobulin receptor-associated protein OS=Homo sapiens (Human) OX=9606 GN=LRPAP1 PE=1 SV=1	1.10762e+09	1.36758e+09	1.30349e+09		1231536650	1.54666e+09	1.41568e+09		1.5966e+09	1.39623e+09	1.2496e+09		1.6589e+09	1.47534e+09	1.57838e+09
Q9NZ45	CISD1	CDGSH iron-sulfur domain-containing protein 1 OS=Homo sapiens (Human) OX=9606 GN=CISD1 PE=1 SV=1	1.90814e+07	9.08279e+06	9.20351e+06		44379104	3.23116e+07	2.73806e+07		2.80482e+07	2.20104e+07	1.77377e+07		2.85144e+07	2.5536e+07	8.46687e+06
Q9BTE6	AARSD1	Alanyl-tRNA editing protein Aarsd1 OS=Homo sapiens (Human) OX=9606 GN=AARSD1 PE=1 SV=2	5.74662e+07	5.06508e+07	5.88518e+07		37492185	2.33943e+07	3.9543e+07		4.90156e+07	2.54672e+07	4.63545e+07		1.8524e+07	1.77945e+07	3.19104e+07
P48723	HSPA13	Heat shock 70 kDa protein 13 OS=Homo sapiens (Human) OX=9606 GN=HSPA13 PE=1 SV=1	1.14337e+08	8.96335e+07	1.30153e+08		1.79939e+08	1.41248e+08	1.48775e+08		2.2096e+08	1.79411e+08	1.83035e+08		3.73573e+08	3.58836e+08	4.6553e+08
O75340	PDCD6	Programmed cell death protein 6 OS=Homo sapiens (Human) OX=9606 GN=PDCD6 PE=1 SV=1	6.38741e+08	7.08779e+08	7.39448e+08		510440286	6.79665e+08	5.13591e+08		5.20701e+08	5.1449e+08	5.46661e+08		5.67432e+08	5.31028e+08	5.6343e+08
P80303	NUCB2	Nucleobindin-2 OS=Homo sapiens (Human) OX=9606 GN=NUCB2 PE=1 SV=3	5.0091e+08	5.67877e+08	5.44946e+08		568690520	9.09134e+08	6.29461e+08		7.83069e+08	8.55479e+08	9.50958e+08		1.47329e+09	1.45694e+09	1.51526e+09
Q53H82	LACTB2	Endoribonuclease LACTB2 OS=Homo sapiens (Human) OX=9606 GN=LACTB2 PE=1 SV=2	8.57697e+07	6.89929e+07	1.13707e+08		5.65303e+07	2.1186e+07	2.48166e+07		6.0447e+07	5.51018e+07	5.60286e+07		3.16322e+07	4.10236e+07	4.26278e+07
P82932	MRPS6	28S ribosomal protein S6, mitochondrial OS=Homo sapiens (Human) OX=9606 GN=MRPS6 PE=1 SV=3	5.32442e+07	2.62877e+07	4.79961e+07		67510505	4.91207e+07	8.02416e+07		5.1928e+07	4.46407e+07	5.3488e+07		4.41829e+07	4.65713e+07	5.0205e+07
Q9NPQ8	RIC8A	Synembryn-A OS=Homo sapiens (Human) OX=9606 GN=RIC8A PE=1 SV=3	3.22902e+08	4.11031e+08	4.14904e+08		416969974	3.07328e+08	4.47072e+08		3.0105e+08	3.12362e+08	3.68946e+08		2.70807e+08	3.20032e+08	3.25816e+08
Q6ZMI0	PPP1R21	Protein phosphatase 1 regulatory subunit 21 OS=Homo sapiens (Human) OX=9606 GN=PPP1R21 PE=1 SV=1	3.92114e+07	4.35095e+07	7.25884e+07		39107338	2.13033e+07	3.88445e+07		3.5646e+07	4.17483e+07	2.63465e+07		3.41397e+07	1.82504e+07	4.62049e+07
P55786	NPEPPS	Puromycin-sensitive aminopeptidase OS=Homo sapiens (Human) OX=9606 GN=NPEPPS PE=1 SV=2	4.31982e+09	4.23885e+09	3.9435e+09		3.41501e+09	3.46349e+09	3.28851e+09		3.18824e+09	3.61304e+09	3.34351e+09		2.43895e+09	2.42632e+09	2.42591e+09
P30086	PEBP1	Phosphatidylethanolamine-binding protein 1 OS=Homo sapiens (Human) OX=9606 GN=PEBP1 PE=1 SV=3	4.79243e+09	4.75624e+09	4.21769e+09		3920063784	3.65114e+09	3.91004e+09		3.23328e+09	3.38016e+09	3.42473e+09		2.20572e+09	1.71234e+09	1.9583e+09
Q9NZJ7	MTCH1	Mitochondrial carrier homolog 1 OS=Homo sapiens (Human) OX=9606 GN=MTCH1 PE=1 SV=1	1.15315e+08	2.02611e+08	1.77087e+08		205281458	2.01334e+08	2.58952e+08		2.66229e+08	2.7027e+08	1.43017e+08		2.26708e+08	4.01897e+08	3.09157e+08
Q9NWT6	HIF1AN	Hypoxia-inducible factor 1-alpha inhibitor OS=Homo sapiens (Human) OX=9606 GN=HIF1AN PE=1 SV=2	3.76049e+07	6.84787e+07	4.63855e+07		5.44211e+07	2.31261e+07	4.31963e+07		3.12012e+07	3.57361e+07	3.6961e+07		1.93357e+07	5.96433e+06	7.20874e+07
Q12929	EPS8	Epidermal growth factor receptor kinase substrate 8 OS=Homo sapiens (Human) OX=9606 GN=EPS8 PE=1 SV=1	4.89472e+08	5.15212e+08	5.10098e+08		369746296	4.31492e+08	4.54486e+08		6.67499e+08	5.22315e+08	4.80425e+08		5.62412e+08	6.33965e+08	6.23427e+08
P22234	PAICS	Multifunctional protein ADE2 OS=Homo sapiens (Human) OX=9606 GN=PAICS PE=1 SV=3	2.8986e+09	2.93744e+09	2.91187e+09		2.35919e+09	2.35753e+09	2.4659e+09		3.02657e+09	3.04567e+09	2.86572e+09		2.29987e+09	2.12175e+09	2.2336e+09
Q96SB4	SRPK1	SRSF protein kinase 1 OS=Homo sapiens (Human) OX=9606 GN=SRPK1 PE=1 SV=2	1.61166e+07	3.04747e+07	3.06698e+07		38906148	4.1008e+07	4.90342e+07		2.88116e+07	3.32902e+07	3.14669e+07			1.2108e+07	1.51786e+07
Q9H4G0	EPB41L1	Band 4.1-like protein 1 OS=Homo sapiens (Human) OX=9606 GN=EPB41L1 PE=1 SV=2	4.2501e+07	4.40798e+07	2.57938e+07		42757456	3.80198e+07	3.92167e+07		3.91569e+07	4.88428e+07	4.49611e+07		2.9773e+07	2.96529e+07	5.71029e+07
Q9UJ70	NAGK	N-acetyl-D-glucosamine kinase OS=Homo sapiens (Human) OX=9606 GN=NAGK PE=1 SV=4	1.42671e+09	1.37081e+09	1.3067e+09		1403789352	1.46729e+09	1.58094e+09		1.36906e+09	1.39277e+09	1.3634e+09		1.18828e+09	1.39858e+09	1.32594e+09
O95486	SEC24A	Protein transport protein Sec24A OS=Homo sapiens (Human) OX=9606 GN=SEC24A PE=1 SV=2	2.21372e+08	2.57828e+08	2.08284e+08		347471280	2.99954e+08	2.35013e+08		1.91776e+08	1.34296e+08	1.43685e+08		1.45514e+08	1.7707e+08	1.8621e+08
Q16531	DDB1	DNA damage-binding protein 1 OS=Homo sapiens (Human) OX=9606 GN=DDB1 PE=1 SV=1	2.69208e+09	2.68571e+09	2.81517e+09		2.06816e+09	2.2334e+09	2.33441e+09		2.68276e+09	2.63361e+09	2.63063e+09		2.62963e+09	2.61098e+09	2.52142e+09
Q9H2P0	ADNP	Activity-dependent neuroprotector homeobox protein OS=Homo sapiens (Human) OX=9606 GN=ADNP PE=1 SV=1	2.72968e+07	8.98971e+06	2.61529e+07		4.56336e+06	2.89891e+07	5.91835e+06		2.08008e+07		6.50381e+06		7.24393e+06
P98160	HSPG2	Basement membrane-specific heparan sulfate proteoglycan core protein OS=Homo sapiens (Human) OX=9606 GN=HSPG2 PE=1 SV=4	2.97048e+09	3.0829e+09	3.27682e+09		3718800778	3.86079e+09	3.14832e+09		4.55891e+09	4.67897e+09	4.82327e+09		5.01038e+09	5.32865e+09	5.49092e+09
Q15427	SF3B4	Splicing factor 3B subunit 4 OS=Homo sapiens (Human) OX=9606 GN=SF3B4 PE=1 SV=1	2.07886e+08	1.77255e+08	2.25373e+08		1.49945e+08	1.35162e+08	1.71931e+08		1.67917e+08	1.10457e+08	1.45267e+08		1.54165e+08	8.98634e+07	1.28163e+08
Q53SF7	COBLL1	Cordon-bleu protein-like 1 OS=Homo sapiens (Human) OX=9606 GN=COBLL1 PE=1 SV=3	1.98483e+08	1.12181e+08	1.35503e+08		110636317	1.46859e+08	6.60487e+07		1.23681e+08	1.94379e+08	1.2159e+08		1.37328e+08	1.19787e+08	1.21652e+08
P25325	MPST	3-mercaptopyruvate sulfurtransferase OS=Homo sapiens (Human) OX=9606 GN=MPST PE=1 SV=3	3.9896e+08	3.88372e+08	3.1657e+08		304935052	3.17981e+08	3.44024e+08		3.49152e+08	3.33294e+08	3.4156e+08		2.49866e+08	2.40272e+08	2.4273e+08
O43427	FIBP	Acidic fibroblast growth factor intracellular-binding protein OS=Homo sapiens (Human) OX=9606 GN=FIBP PE=1 SV=3	1.52218e+07	3.17856e+07	3.06929e+07		5.97015e+06	1.29827e+07			1.99754e+07	1.67786e+07	7.29851e+06		7.24511e+06	7.00585e+06
O95671	ASMTL	Probable bifunctional dTTP/UTP pyrophosphatase/methyltransferase protein OS=Homo sapiens (Human) OX=9606 GN=ASMTL PE=1 SV=3	2.21071e+08	2.45234e+08	2.33106e+08		1.36521e+08	1.51038e+08	1.55236e+08		1.47936e+08	3.13256e+08	2.12509e+08		9.86907e+07	7.82728e+07	5.23525e+07
Q9UIG0	BAZ1B	Tyrosine-protein kinase BAZ1B OS=Homo sapiens (Human) OX=9606 GN=BAZ1B PE=1 SV=2	1.36619e+08	1.16192e+08	1.00428e+08		5.49974e+07	7.19886e+07	4.63392e+07		7.58252e+07	8.06386e+07	6.08666e+07		4.74062e+07	6.96979e+07	5.47617e+07
Q9BRK5	SDF4	45 kDa calcium-binding protein OS=Homo sapiens (Human) OX=9606 GN=SDF4 PE=1 SV=1	5.49498e+08	6.66297e+08	6.53302e+08		717590704	8.38643e+08	7.7567e+08		6.24749e+08	5.95845e+08	5.40318e+08		7.36083e+08	7.4652e+08	7.08515e+08
O14949	UQCRQ	Cytochrome b-c1 complex subunit 8 OS=Homo sapiens (Human) OX=9606 GN=UQCRQ PE=1 SV=4	9.43951e+07	5.56001e+07	7.95436e+07		96364537	7.87262e+07	9.08488e+07		1.25568e+08	1.14494e+08	7.09912e+07		1.18505e+08	1.3641e+08	1.08294e+08
Q86V48	LUZP1	Leucine zipper protein 1 OS=Homo sapiens (Human) OX=9606 GN=LUZP1 PE=1 SV=2	1.39442e+08	1.16571e+08	1.57981e+08		1.60297e+08	2.03753e+08	1.52258e+08		1.91449e+08	8.65213e+07	1.20674e+08		2.82586e+08	1.47172e+08	1.89447e+08
P19623	SRM	Spermidine synthase OS=Homo sapiens (Human) OX=9606 GN=SRM PE=1 SV=1	1.85205e+09	1.82439e+09	1.5884e+09		1.39552e+09	1.45403e+09	1.42093e+09		1.73067e+09	1.7327e+09	1.81058e+09		1.26359e+09	1.1796e+09	1.34263e+09
O95456	PSMG1	Proteasome assembly chaperone 1 OS=Homo sapiens (Human) OX=9606 GN=PSMG1 PE=1 SV=1	8.70232e+07	1.03669e+08	1.15635e+08		6.33872e+07	8.55844e+07	8.74927e+07		1.02559e+08	8.391e+07	9.43836e+07		9.36442e+07	6.58646e+07	5.98171e+07
O75494	SRSF10	Serine/arginine-rich splicing factor 10 OS=Homo sapiens (Human) OX=9606 GN=SRSF10 PE=1 SV=1	3.8075e+08	3.86989e+08	3.91426e+08		459988000	5.13074e+08	3.69211e+08		6.43237e+08	4.15771e+08	5.11872e+08		5.53599e+08	4.99202e+08	6.43338e+08
Q9UNF0	PACSIN2	Protein kinase C and casein kinase substrate in neurons protein 2 OS=Homo sapiens (Human) OX=9606 GN=PACSIN2 PE=1 SV=2	7.26129e+08	7.8785e+08	7.13932e+08		834937844	9.06654e+08	8.88537e+08		6.825e+08	7.4933e+08	7.72024e+08		6.4483e+08	5.53439e+08	5.35601e+08
P41252	IARS	Isoleucine--tRNA ligase, cytoplasmic OS=Homo sapiens (Human) OX=9606 GN=IARS PE=1 SV=2	4.89279e+09	5.13484e+09	4.87084e+09		4.22788e+09	4.12424e+09	4.22941e+09		5.47528e+09	5.72928e+09	5.69943e+09		5.13618e+09	5.24355e+09	5.04374e+09
Q9UKM7	MAN1B1	Endoplasmic reticulum mannosyl-oligosaccharide 1,2-alpha-mannosidase OS=Homo sapiens (Human) OX=9606 GN=MAN1B1 PE=1 SV=2	1.86022e+08	1.66438e+08	1.81358e+08		1.96772e+08	2.45567e+08	2.13345e+08		2.89771e+08	2.22947e+08	2.54299e+08		2.89261e+08	2.71019e+08	3.27418e+08
Q9NR30	DDX21	Nucleolar RNA helicase 2 OS=Homo sapiens (Human) OX=9606 GN=DDX21 PE=1 SV=5	1.60727e+09	1.64453e+09	2.40447e+09		2436065410	2.82236e+09	3.40201e+09		2.61448e+09	3.36959e+09	3.27223e+09		2.81739e+09	2.8951e+09	2.44031e+09
P37198	NUP62	Nuclear pore glycoprotein p62 OS=Homo sapiens (Human) OX=9606 GN=NUP62 PE=1 SV=3	2.44282e+08	2.18342e+08	2.10478e+08		266511959	2.67693e+08	2.37332e+08		2.44766e+08	2.09874e+08	2.17977e+08		2.37725e+08	2.76041e+08	2.58439e+08
P30043	BLVRB	Flavin reductase (NADPH) OS=Homo sapiens (Human) OX=9606 GN=BLVRB PE=1 SV=3	8.34067e+08	8.37584e+08	8.11474e+08		632594708	6.81147e+08	6.7287e+08		5.90438e+08	6.28767e+08	6.60823e+08		4.57572e+08	3.76815e+08	4.41162e+08
P07437	TUBB	Tubulin beta chain OS=Homo sapiens (Human) OX=9606 GN=TUBB PE=1 SV=2	2.68294e+10	2.64966e+10	2.60923e+10		2.25705e+10	2.2443e+10	2.4669e+10		2.28299e+10	2.32953e+10	2.20509e+10		1.79409e+10	1.72106e+10	1.83096e+10
P49257	LMAN1	Protein ERGIC-53 OS=Homo sapiens (Human) OX=9606 GN=LMAN1 PE=1 SV=2	3.46032e+09	3.46058e+09	3.67266e+09		4001851254	4.06e+09	3.99991e+09		4.33707e+09	4.04165e+09	4.62898e+09		5.29514e+09	5.19881e+09	4.83229e+09
Q9H2U2	PPA2	Inorganic pyrophosphatase 2, mitochondrial OS=Homo sapiens (Human) OX=9606 GN=PPA2 PE=1 SV=2	5.15705e+08	4.55091e+08	4.48782e+08		5.00688e+08	3.77739e+08	3.16332e+08		5.11949e+08	4.21261e+08	4.85273e+08		4.88472e+08	5.1171e+08	5.32421e+08
Q07157	TJP1	Tight junction protein ZO-1 OS=Homo sapiens (Human) OX=9606 GN=TJP1 PE=1 SV=3	8.14853e+08	7.6197e+08	8.11971e+08		867542302	8.71855e+08	8.9519e+08		8.14692e+08	6.71492e+08	5.79638e+08		8.35355e+08	6.68013e+08	6.72354e+08
O43488	AKR7A2	Aflatoxin B1 aldehyde reductase member 2 OS=Homo sapiens (Human) OX=9606 GN=AKR7A2 PE=1 SV=3	8.07216e+08	8.23876e+08	7.56983e+08		6.70888e+08	6.72136e+08	6.30902e+08		6.92522e+08	7.21194e+08	7.36814e+08		6.07662e+08	4.39966e+08	5.57229e+08
Q99829	CPNE1	Copine-1 OS=Homo sapiens (Human) OX=9606 GN=CPNE1 PE=1 SV=1	1.30198e+09	1.27761e+09	1.25135e+09		1023995690	9.91897e+08	1.1832e+09		1.08476e+09	9.00972e+08	1.1697e+09		8.13205e+08	7.69221e+08	6.97208e+08
Q9UIQ6	LNPEP	Leucyl-cystinyl aminopeptidase OS=Homo sapiens (Human) OX=9606 GN=LNPEP PE=1 SV=3	3.52859e+08	4.06068e+08	3.8338e+08		441826817	5.2486e+08	4.57078e+08		3.85412e+08	3.06288e+08	3.71456e+08		3.26175e+08	3.47667e+08	3.59547e+08
P14550	AKR1A1	Aldo-keto reductase family 1 member A1 OS=Homo sapiens (Human) OX=9606 GN=AKR1A1 PE=1 SV=3	1.47351e+09	1.39424e+09	1.35836e+09		1243608387	1.06729e+09	1.10035e+09		1.0873e+09	1.18678e+09	1.05121e+09		9.42789e+08	8.99845e+08	8.3761e+08
P49591	SARS	Serine--tRNA ligase, cytoplasmic OS=Homo sapiens (Human) OX=9606 GN=SARS PE=1 SV=3	2.51004e+09	2.57881e+09	2.55176e+09		2.14107e+09	2.04282e+09	2.245e+09		2.62786e+09	2.89651e+09	2.83529e+09		2.12805e+09	2.25533e+09	2.25702e+09
P34897	SHMT2	Serine hydroxymethyltransferase, mitochondrial OS=Homo sapiens (Human) OX=9606 GN=SHMT2 PE=1 SV=3	3.59731e+09	3.48994e+09	3.6404e+09		3.73415e+09	3.86561e+09	4.16945e+09		4.65405e+09	4.28957e+09	4.39216e+09		5.02656e+09	5.21764e+09	5.22382e+09
P61803	DAD1	Dolichyl-diphosphooligosaccharide--protein glycosyltransferase subunit DAD1 OS=Homo sapiens (Human) OX=9606 GN=DAD1 PE=1 SV=3	2.98839e+08	2.75566e+08	3.10433e+08		324140618	3.99423e+08	3.41811e+08		3.50342e+08	2.55846e+08	3.31459e+08		3.4267e+08	2.986e+08	4.06655e+08
Q01082	SPTBN1	Spectrin beta chain, non-erythrocytic 1 OS=Homo sapiens (Human) OX=9606 GN=SPTBN1 PE=1 SV=2	7.61866e+09	7.67306e+09	8.17982e+09		8.87106e+09	9.36869e+09	9.6576e+09		7.66182e+09	7.54695e+09	7.18331e+09		7.87503e+09	7.66827e+09	7.76197e+09
P09104	ENO2	Gamma-enolase OS=Homo sapiens (Human) OX=9606 GN=ENO2 PE=1 SV=3	3.62489e+09	3.35983e+09	3.29803e+09		3294506692	3.43736e+09	3.36488e+09		3.11668e+09	3.37494e+09	3.36717e+09		2.41543e+09	2.8277e+09	2.44867e+09
P45880	VDAC2	Voltage-dependent anion-selective channel protein 2 OS=Homo sapiens (Human) OX=9606 GN=VDAC2 PE=1 SV=2	3.0859e+09	3.36566e+09	3.16941e+09		3443086599	3.77108e+09	3.70773e+09		4.16443e+09	3.82488e+09	3.65662e+09		4.45695e+09	4.40113e+09	4.48721e+09
Q92609	TBC1D5	TBC1 domain family member 5 OS=Homo sapiens (Human) OX=9606 GN=TBC1D5 PE=1 SV=1	4.49028e+07		2.3858e+07		28578572				1.95918e+07	3.1539e+07	4.72025e+07		7.97572e+06	1.85751e+07	2.05526e+07
P19387	POLR2C	DNA-directed RNA polymerase II subunit RPB3 OS=Homo sapiens (Human) OX=9606 GN=POLR2C PE=1 SV=2	5.86547e+08	1.29098e+08	5.26258e+08		108983543	4.47393e+08	5.37025e+08		4.27797e+08	7.92782e+07	5.49043e+08		3.38293e+08	6.55443e+07	1.90708e+08
P51659	HSD17B4	Peroxisomal multifunctional enzyme type 2 OS=Homo sapiens (Human) OX=9606 GN=HSD17B4 PE=1 SV=3	1.37607e+09	1.34751e+09	1.38124e+09		1272674183	1.55576e+09	1.65236e+09		2.34434e+09	2.00177e+09	2.05999e+09		2.56158e+09	2.58071e+09	2.60562e+09
P48651	PTDSS1	Phosphatidylserine synthase 1 OS=Homo sapiens (Human) OX=9606 GN=PTDSS1 PE=1 SV=1	1.0419e+08	1.45397e+08	1.41776e+08		9.04401e+07	1.10154e+08	8.74679e+07		1.14498e+08	1.16772e+08	1.21915e+08		1.564e+08	1.47174e+08	1.67819e+08
P15559	NQO1	NAD(P)H dehydrogenase [quinone] 1 OS=Homo sapiens (Human) OX=9606 GN=NQO1 PE=1 SV=1	3.77955e+09	3.73246e+09	3.54821e+09		2.83584e+09	3.09776e+09	3.8774e+09		4.31404e+09	3.72186e+09	3.769e+09		2.72365e+09	2.2943e+09	2.92048e+09
Q96CP2	FLYWCH2	FLYWCH family member 2 OS=Homo sapiens (Human) OX=9606 GN=FLYWCH2 PE=1 SV=1	5.67181e+07	3.3018e+07	4.3659e+07		11741372	2.05732e+07	1.08558e+07		3.73371e+07	2.92485e+07	3.51693e+07		3.51905e+07	1.09272e+07	3.38642e+07
Q9H3U1	UNC45A	Protein unc-45 homolog A OS=Homo sapiens (Human) OX=9606 GN=UNC45A PE=1 SV=1	3.43821e+08	3.85931e+08	3.96186e+08		296116762	2.74257e+08	3.18939e+08		3.07782e+08	3.47103e+08	2.98062e+08		3.04534e+08	2.82641e+08	2.73719e+08
Q15286	RAB35	Ras-related protein Rab-35 OS=Homo sapiens (Human) OX=9606 GN=RAB35 PE=1 SV=1	3.02581e+08	2.57892e+08	2.61495e+08		2.22896e+08	3.10174e+08	3.81014e+08		3.57169e+08	2.64248e+08	3.25663e+08		4.77251e+08	3.26558e+08	3.92686e+08
O00425	IGF2BP3	Insulin-like growth factor 2 mRNA-binding protein 3 OS=Homo sapiens (Human) OX=9606 GN=IGF2BP3 PE=1 SV=2	9.71328e+08	1.01734e+09	1.06351e+09		845381510	8.30723e+08	7.60941e+08		9.35687e+08	9.86429e+08	9.90954e+08		9.66941e+08	1.01773e+09	8.87494e+08
P51636	CAV2	Caveolin-2 OS=Homo sapiens (Human) OX=9606 GN=CAV2 PE=1 SV=2	6.68026e+08	7.81536e+08	6.59288e+08		785211064	9.83015e+08	8.27444e+08		6.32455e+08	7.61885e+08	8.45096e+08		9.18485e+08	7.36573e+08	6.50321e+08
Q9NQ48	LZTFL1	Leucine zipper transcription factor-like protein 1 OS=Homo sapiens (Human) OX=9606 GN=LZTFL1 PE=1 SV=1	9.56544e+07	9.09546e+07	8.41303e+07		28363956	4.5064e+07	3.80622e+07		7.12338e+07	6.76939e+07	2.65018e+07		2.93971e+07	3.72336e+07	3.966e+07
Q15019	SEPTIN2	Septin-2 OS=Homo sapiens (Human) OX=9606 GN=SEPTIN2 PE=1 SV=1	6.15076e+09	6.39226e+09	6.38224e+09		5536336582	5.3359e+09	5.03591e+09		5.48871e+09	5.59305e+09	5.5471e+09		5.39818e+09	5.09736e+09	5.05895e+09
Q96C23	GALM	Aldose 1-epimerase OS=Homo sapiens (Human) OX=9606 GN=GALM PE=1 SV=1	8.79554e+07	1.10759e+08	1.07765e+08		1.446e+08	1.25879e+08	1.49346e+08		2.33658e+08	1.50578e+08	1.40796e+08		3.67251e+07	5.2902e+07	1.06619e+08
Q96DZ1	ERLEC1	Endoplasmic reticulum lectin 1 OS=Homo sapiens (Human) OX=9606 GN=ERLEC1 PE=1 SV=1	1.43068e+08	1.30008e+08	1.71888e+08		2.33492e+08	2.38011e+08	1.80973e+08		1.80492e+08	1.19227e+08	1.73194e+08		2.34297e+08	3.03717e+08	2.60818e+08
Q86SZ2	TRAPPC6B	Trafficking protein particle complex subunit 6B OS=Homo sapiens (Human) OX=9606 GN=TRAPPC6B PE=1 SV=1	5.52284e+07	5.59219e+07	3.04842e+07		30048336	2.98288e+07	6.09065e+07		4.11131e+07	5.05945e+07	3.0503e+07		5.81461e+07	5.2903e+07	4.13987e+07
Q07954	LRP1	Prolow-density lipoprotein receptor-related protein 1 OS=Homo sapiens (Human) OX=9606 GN=LRP1 PE=1 SV=2	9.5377e+09	9.97446e+09	1.01502e+10		8.41004e+09	8.41125e+09	7.86639e+09		1.09242e+10	9.80609e+09	1.09363e+10		9.83679e+09	8.90912e+09	8.90726e+09
Q5VT25	CDC42BPA	Serine/threonine-protein kinase MRCK alpha OS=Homo sapiens (Human) OX=9606 GN=CDC42BPA PE=1 SV=1	7.93124e+08	8.20187e+08	8.03335e+08		878293498	8.99066e+08	9.01416e+08		6.75848e+08	7.45152e+08	8.04474e+08		6.2174e+08	5.9664e+08	5.62159e+08
P46821	MAP1B	Microtubule-associated protein 1B OS=Homo sapiens (Human) OX=9606 GN=MAP1B PE=1 SV=2	1.36284e+09	1.61106e+09	1.50119e+09		1.1404e+09	1.09082e+09	1.15922e+09		2.13547e+09	2.34019e+09	2.01366e+09		1.81547e+09	1.82801e+09	2.08739e+09
P55957	BID	BH3-interacting domain death agonist OS=Homo sapiens (Human) OX=9606 GN=BID PE=1 SV=1	7.36385e+07	5.94564e+07	8.71915e+07		6.64016e+07	9.27877e+07	1.0106e+08		7.34708e+07	6.35442e+07	4.23166e+07		6.704e+07	4.95412e+07	7.67141e+07
Q15293	RCN1	Reticulocalbin-1 OS=Homo sapiens (Human) OX=9606 GN=RCN1 PE=1 SV=1	5.17303e+09	5.30619e+09	5.24938e+09		6.18221e+09	6.30616e+09	6.03507e+09		6.31768e+09	6.28545e+09	6.31347e+09		7.92668e+09	6.76436e+09	7.10114e+09
Q9Y2R5	MRPS17	28S ribosomal protein S17, mitochondrial OS=Homo sapiens (Human) OX=9606 GN=MRPS17 PE=1 SV=1	2.13661e+07	2.47609e+07	3.80187e+07		19963195	2.66053e+07	3.05128e+07		2.90552e+07	2.66937e+07	1.03878e+08		2.6297e+07	3.57116e+07	3.47744e+07
Q9BW83	IFT27	Intraflagellar transport protein 27 homolog OS=Homo sapiens (Human) OX=9606 GN=IFT27 PE=1 SV=1	1.17938e+08	1.15853e+08	9.26387e+07		84242192	6.04988e+07	7.91276e+07		8.88874e+07	8.55203e+07	9.70247e+07		5.57967e+07	3.64681e+07	4.70496e+07
Q5MNZ6	WDR45B	WD repeat domain phosphoinositide-interacting protein 3 OS=Homo sapiens (Human) OX=9606 GN=WDR45B PE=1 SV=2	2.71588e+07	2.75754e+07	2.40316e+07		1.64965e+07	3.3244e+07	3.06632e+07		2.18141e+07	2.06205e+07	2.09558e+07		1.43854e+07	2.49992e+07	2.37431e+07
Q96QU8	XPO6	Exportin-6 OS=Homo sapiens (Human) OX=9606 GN=XPO6 PE=1 SV=1	1.63938e+07	9.43938e+06	1.67095e+07		2.3118e+07	7.80012e+06	1.74825e+07		1.28296e+07	1.67592e+07	2.25999e+07		6.09265e+06	1.02256e+07	3.17224e+07
O14773	TPP1	Tripeptidyl-peptidase 1 OS=Homo sapiens (Human) OX=9606 GN=TPP1 PE=1 SV=2	1.01063e+09	9.98285e+08	1.04909e+09		829906058	8.62077e+08	7.2657e+08		8.33491e+08	7.06193e+08	8.08464e+08		8.18655e+08	8.96855e+08	6.90143e+08
Q5VSL9	STRIP1	Striatin-interacting protein 1 OS=Homo sapiens (Human) OX=9606 GN=STRIP1 PE=1 SV=1	6.92188e+07	9.09171e+07	7.16189e+07		6.50377e+07	7.03832e+07	5.29141e+07		4.87737e+07	5.42776e+07	6.5619e+07		6.13289e+07	4.12232e+07	3.4652e+07
Q9H2G2	SLK	STE20-like serine/threonine-protein kinase OS=Homo sapiens (Human) OX=9606 GN=SLK PE=1 SV=1	7.10062e+08	7.12914e+08	7.07073e+08		6.19663e+08	6.58777e+08	6.43419e+08		6.90421e+08	7.75473e+08	6.30052e+08		6.45e+08	6.82549e+08	6.66693e+08
P19367	HK1	Hexokinase-1 OS=Homo sapiens (Human) OX=9606 GN=HK1 PE=1 SV=3	4.24486e+09	4.45001e+09	4.42646e+09		4.91713e+09	4.891e+09	4.8312e+09		5.20678e+09	4.6403e+09	4.82535e+09		5.09697e+09	4.90028e+09	4.95361e+09
P55011	SLC12A2	Solute carrier family 12 member 2 OS=Homo sapiens (Human) OX=9606 GN=SLC12A2 PE=1 SV=1	2.11526e+07	3.13198e+07	2.14081e+07		8875741	1.21201e+07			1.87271e+07	3.90884e+07	2.98764e+07		1.09452e+07	1.98742e+07	2.60359e+07
O14929	HAT1	Histone acetyltransferase type B catalytic subunit OS=Homo sapiens (Human) OX=9606 GN=HAT1 PE=1 SV=1	7.21812e+07	6.12154e+07	3.96445e+07		70798764	9.02459e+07	7.37329e+07		4.39325e+07	3.48432e+07	4.67028e+07		7.02859e+07	6.51786e+07	6.45863e+07
Q8TEQ6	GEMIN5	Gem-associated protein 5 OS=Homo sapiens (Human) OX=9606 GN=GEMIN5 PE=1 SV=3	1.16316e+08	5.19641e+07	1.09675e+08		88612615	3.72172e+07	8.60823e+07		1.05241e+08	7.06067e+07	1.036e+08		7.88525e+07	4.63988e+07	8.20544e+07
P36957	DLST	Dihydrolipoyllysine-residue succinyltransferase component of 2-oxoglutarate dehydrogenase complex, mitochondrial OS=Homo sapiens (Human) OX=9606 GN=DLST PE=1 SV=4	1.1663e+09	1.1012e+09	1.10011e+09		1403223728	1.32688e+09	1.34358e+09		1.60482e+09	1.41227e+09	1.31557e+09		1.67514e+09	1.88887e+09	1.78849e+09
P55735	SEC13	Protein SEC13 homolog OS=Homo sapiens (Human) OX=9606 GN=SEC13 PE=1 SV=3	1.36923e+09	1.36897e+09	1.37554e+09		1171778000	1.12049e+09	1.12044e+09		1.18699e+09	1.32406e+09	1.03783e+09		1.12966e+09	1.03188e+09	1.01933e+09
Q9ULX6	AKAP8L	A-kinase anchor protein 8-like OS=Homo sapiens (Human) OX=9606 GN=AKAP8L PE=1 SV=4	4.29484e+07	4.70372e+07	4.94499e+07		5.90488e+07	6.0057e+07	5.82591e+07		3.34856e+07	5.1616e+07	3.17017e+07		4.52785e+07	4.6424e+07	5.24505e+07
Q9NRG9	AAAS	Aladin OS=Homo sapiens (Human) OX=9606 GN=AAAS PE=1 SV=1	5.689e+07	8.93667e+07	8.13436e+07		7.97419e+07	2.74818e+07	1.53064e+07		8.45651e+07	7.26309e+07	7.81694e+07		4.54611e+07	4.23033e+07	5.91738e+07
Q14690	PDCD11	Protein RRP5 homolog OS=Homo sapiens (Human) OX=9606 GN=PDCD11 PE=1 SV=3	9.12029e+07	1.41288e+08	1.8715e+08		126873220	1.14513e+08	1.06237e+08		1.01463e+08	1.11241e+08	1.56075e+08		1.5395e+08	1.58297e+08	1.82917e+08
Q9H832	UBE2Z	Ubiquitin-conjugating enzyme E2 Z OS=Homo sapiens (Human) OX=9606 GN=UBE2Z PE=1 SV=2	4.62822e+08	4.98843e+08	5.73332e+08		5.44176e+08	6.30708e+08	5.74586e+08		4.87799e+08	4.00953e+08	4.38275e+08		3.7464e+08	3.4089e+08	3.94553e+08
Q8TAG9	EXOC6	Exocyst complex component 6 OS=Homo sapiens (Human) OX=9606 GN=EXOC6 PE=1 SV=3		1.34644e+07			18184226	2.3547e+07	6.88995e+06							1.05217e+07
P62937	PPIA	Peptidyl-prolyl cis-trans isomerase A OS=Homo sapiens (Human) OX=9606 GN=PPIA PE=1 SV=2	3.17351e+10	3.16995e+10	2.99308e+10		27950292249	2.56159e+10	2.82071e+10		2.35986e+10	2.54675e+10	2.48173e+10		1.72407e+10	1.65413e+10	1.63848e+10
P42696	RBM34	RNA-binding protein 34 OS=Homo sapiens (Human) OX=9606 GN=RBM34 PE=1 SV=2	1.96996e+07	2.12699e+07	3.61794e+06		22801752	1.85761e+07	6.90821e+06		4.4158e+07	1.50343e+07	7.80233e+06		2.15527e+07	4.25288e+07	1.81605e+07
Q9Y2Q3	GSTK1	Glutathione S-transferase kappa 1 OS=Homo sapiens (Human) OX=9606 GN=GSTK1 PE=1 SV=3	6.34233e+08	6.52827e+08	6.45636e+08		780067468	8.13318e+08	8.15822e+08		8.19364e+08	7.87744e+08	8.38363e+08		8.51672e+08	8.33123e+08	8.96481e+08
P06454	PTMA	Prothymosin alpha OS=Homo sapiens (Human) OX=9606 GN=PTMA PE=1 SV=2	6.74589e+08	5.67755e+08	6.14185e+08		500935952	7.69043e+08	6.31827e+08		7.1139e+08	6.13471e+08	8.69681e+08		6.06907e+08	4.08195e+08	6.04023e+08
P50416	CPT1A	Carnitine O-palmitoyltransferase 1, liver isoform OS=Homo sapiens (Human) OX=9606 GN=CPT1A PE=1 SV=2	3.70456e+08	3.31216e+08	4.04878e+08		3.41459e+08	3.13978e+08	2.86847e+08		3.32841e+08	3.39484e+08	3.18186e+08		4.19655e+08	2.62289e+08	3.7296e+08
P09486	SPARC	SPARC OS=Homo sapiens (Human) OX=9606 GN=SPARC PE=1 SV=1	1.19258e+09	1.11301e+09	1.1369e+09		1392255592	1.339e+09	1.4055e+09		1.53801e+09	1.7923e+09	1.65824e+09		1.42136e+09	1.28909e+09	1.32881e+09
Q16539	MAPK14	Mitogen-activated protein kinase 14 OS=Homo sapiens (Human) OX=9606 GN=MAPK14 PE=1 SV=3	2.06754e+08	1.72076e+08	1.75946e+08		86647360	1.35231e+08	1.12376e+08		1.13234e+08	1.56984e+08	1.02557e+08		1.03031e+08	3.99581e+07	5.35736e+07
Q15363	TMED2	Transmembrane emp24 domain-containing protein 2 OS=Homo sapiens (Human) OX=9606 GN=TMED2 PE=1 SV=1	1.40778e+09	1.27631e+09	1.69476e+09		1869462802	1.88135e+09	1.53468e+09		1.86412e+09	1.78989e+09	1.87998e+09		1.96601e+09	1.98242e+09	1.94598e+09
Q99988	GDF15	Growth/differentiation factor 15 OS=Homo sapiens (Human) OX=9606 GN=GDF15 PE=1 SV=3	1.72007e+08	1.80092e+08	1.82293e+08		178335124	2.30556e+08	2.00882e+08		3.48826e+08	2.24177e+08	3.00081e+08		2.34792e+08	3.03446e+08	3.67247e+08
Q8N5K1	CISD2	CDGSH iron-sulfur domain-containing protein 2 OS=Homo sapiens (Human) OX=9606 GN=CISD2 PE=1 SV=1	8.6229e+07	1.2839e+08	1.20716e+08		116314382	1.04337e+08	1.22143e+08		1.28521e+08	1.67295e+08	1.86884e+08		2.40562e+08	3.33825e+08	2.63985e+08
Q96FJ0	STAMBPL1	AMSH-like protease OS=Homo sapiens (Human) OX=9606 GN=STAMBPL1 PE=1 SV=2	8.18334e+06	2.64957e+07	2.959e+07		1.96109e+07		9.87285e+06		7.53543e+06	8.21878e+06	5.9129e+06		5.90379e+06		9.4379e+06
Q9NZ43	USE1	Vesicle transport protein USE1 OS=Homo sapiens (Human) OX=9606 GN=USE1 PE=1 SV=2	5.6817e+07	5.19328e+07	4.78215e+07		6.11522e+07	7.33983e+07	7.93507e+07		9.0629e+07	7.08675e+07	4.74222e+07		9.20331e+07	1.0251e+08	8.44133e+07
Q02809	PLOD1	Procollagen-lysine,2-oxoglutarate 5-dioxygenase 1 OS=Homo sapiens (Human) OX=9606 GN=PLOD1 PE=1 SV=2	3.09769e+09	3.11024e+09	3.11683e+09		3503320140	3.46736e+09	3.53518e+09		2.84884e+09	2.55015e+09	2.73049e+09		3.20706e+09	2.97288e+09	3.22573e+09
Q9H0E2	TOLLIP	Toll-interacting protein OS=Homo sapiens (Human) OX=9606 GN=TOLLIP PE=1 SV=1	2.57559e+08	2.86889e+08	2.56888e+08		194800508	2.50099e+08	2.68494e+08		2.5831e+08	2.48843e+08	2.3247e+08		2.74263e+08	2.31304e+08	2.66372e+08
O95219	SNX4	Sorting nexin-4 OS=Homo sapiens (Human) OX=9606 GN=SNX4 PE=1 SV=1	1.0339e+08	7.47586e+07	7.69073e+07		77462391	3.61848e+07	4.3516e+07		9.17034e+07	8.0366e+07	8.52153e+07		3.54756e+07	5.58909e+07	5.62634e+07
Q9NR99	MXRA5	Matrix-remodeling-associated protein 5 OS=Homo sapiens (Human) OX=9606 GN=MXRA5 PE=1 SV=3	7.15892e+08	8.1865e+08	9.14186e+08		8.14581e+08	7.98768e+08	4.44467e+08		3.9498e+08	5.3854e+08	5.81399e+08		6.7024e+08	5.17372e+08	5.17573e+08
P51884	LUM	Lumican OS=Homo sapiens (Human) OX=9606 GN=LUM PE=1 SV=2	2.66101e+08	2.99938e+08	2.67999e+08		155001978	1.34606e+08	1.52699e+08		2.07044e+08	1.35849e+08	1.99745e+08		8.87917e+07	8.59165e+07	7.93839e+07
Q7L2J0	MEPCE	7SK snRNA methylphosphate capping enzyme OS=Homo sapiens (Human) OX=9606 GN=MEPCE PE=1 SV=1	1.33024e+07	2.56126e+07	2.38036e+07		14240305	2.72384e+07	1.99888e+07		1.27743e+07	1.08746e+07	1.5552e+07		2.21633e+07	1.20951e+07	3.8455e+07
P23284	PPIB	Peptidyl-prolyl cis-trans isomerase B OS=Homo sapiens (Human) OX=9606 GN=PPIB PE=1 SV=2	2.46747e+10	2.53062e+10	2.58514e+10		27959133957	2.83581e+10	2.77733e+10		3.11399e+10	2.89867e+10	3.00959e+10		3.6756e+10	3.8092e+10	3.67093e+10
P50895	BCAM	Basal cell adhesion molecule OS=Homo sapiens (Human) OX=9606 GN=BCAM PE=1 SV=2	1.35541e+07	1.51136e+07	1.76815e+07		23586789	1.76222e+07	1.92172e+07		3.08716e+07	2.14065e+07	3.19941e+07		1.82161e+07	1.09555e+07	1.27376e+07
Q13885	TUBB2A	Tubulin beta-2A chain OS=Homo sapiens (Human) OX=9606 GN=TUBB2A PE=1 SV=1	1.35717e+09	1.26664e+09	1.3892e+09		1128922608	1.06735e+09	1.19423e+09		9.74737e+08	1.15115e+09	1.03319e+09		8.93402e+08	8.67529e+08	8.12353e+08
Q9BY42	RTF2	Replication termination factor 2 OS=Homo sapiens (Human) OX=9606 GN=RTF2 PE=1 SV=3	5.05916e+07	5.48608e+07	5.21106e+07		38271998	3.60204e+07	1.44635e+07		3.95857e+07	2.9559e+07	4.34143e+07		2.72207e+07	2.17669e+07	2.55832e+07
Q9Y4C8	RBM19	Probable RNA-binding protein 19 OS=Homo sapiens (Human) OX=9606 GN=RBM19 PE=1 SV=3		2.09954e+07	6.14795e+06		18225548	3.05866e+07	1.73091e+07			8.53203e+06	1.01093e+07		1.09428e+07	8.33288e+06	2.58474e+07
P42025	ACTR1B	Beta-centractin OS=Homo sapiens (Human) OX=9606 GN=ACTR1B PE=1 SV=1	1.56596e+08	1.50043e+08	1.57715e+08		124479924	1.34548e+08	1.14102e+08		1.24312e+08	1.52364e+08	1.44014e+08		1.32291e+08	7.86176e+07	9.37795e+07
Q9BQA1	WDR77	Methylosome protein 50 OS=Homo sapiens (Human) OX=9606 GN=WDR77 PE=1 SV=1	3.72544e+08	3.61328e+08	2.65518e+08		270994184	2.18554e+08	2.71013e+08		3.32699e+08	4.06759e+08	3.71915e+08		2.24481e+08	2.73935e+08	3.223e+08
P14649	MYL6B	Myosin light chain 6B OS=Homo sapiens (Human) OX=9606 GN=MYL6B PE=1 SV=1	3.14985e+07	3.84593e+07	2.32055e+07		7523511	5.54738e+06	2.82668e+07		1.35847e+07	2.0618e+07	2.50451e+07		2.68828e+07	1.10834e+07	1.79185e+07
O60568	PLOD3	Multifunctional procollagen lysine hydroxylase and glycosyltransferase LH3 OS=Homo sapiens (Human) OX=9606 GN=PLOD3 PE=1 SV=1	1.70857e+09	1.5793e+09	1.79017e+09		1.84436e+09	2.08926e+09	1.85306e+09		1.7381e+09	1.65494e+09	1.65441e+09		1.95313e+09	2.22065e+09	1.86111e+09
O60763	USO1	General vesicular transport factor p115 OS=Homo sapiens (Human) OX=9606 GN=USO1 PE=1 SV=2	2.77982e+09	2.47238e+09	2.54082e+09		3090497765	3.32717e+09	3.3258e+09		3.32422e+09	3.19674e+09	3.18937e+09		3.49196e+09	2.84202e+09	3.58296e+09
Q13443	ADAM9	Disintegrin and metalloproteinase domain-containing protein 9 OS=Homo sapiens (Human) OX=9606 GN=ADAM9 PE=1 SV=1	5.74168e+07	4.67365e+07	4.60433e+07		36883795	4.24495e+07	2.43319e+07		3.94065e+07	5.08152e+07	3.88109e+07		3.11422e+07	2.99899e+07	7.71256e+07
Q9Y5K5	UCHL5	Ubiquitin carboxyl-terminal hydrolase isozyme L5 OS=Homo sapiens (Human) OX=9606 GN=UCHL5 PE=1 SV=3	2.15459e+08	1.79906e+08	2.14373e+08		146534699	1.43233e+08	1.31245e+08		1.89999e+08	1.6379e+08	1.40386e+08		1.9712e+08	3.14842e+08	1.78382e+08
O15438	ABCC3	Canalicular multispecific organic anion transporter 2 OS=Homo sapiens (Human) OX=9606 GN=ABCC3 PE=1 SV=3		3.15175e+06			8.71663e+06	3.4739e+06			4.73682e+06	1.16754e+07	6.05736e+06		2.32681e+07	1.43255e+07	2.20707e+07
Q8WW59	SPRYD4	SPRY domain-containing protein 4 OS=Homo sapiens (Human) OX=9606 GN=SPRYD4 PE=1 SV=2	5.90154e+07	7.60778e+07	8.16839e+07		77331458	5.63586e+07	7.56227e+07		1.13652e+08	4.381e+07	6.04416e+07		9.37241e+07	5.92984e+07	8.29892e+07
Q9HC35	EML4	Echinoderm microtubule-associated protein-like 4 OS=Homo sapiens (Human) OX=9606 GN=EML4 PE=1 SV=3	3.76974e+08	1.9658e+08	2.50007e+08		392032574	4.64123e+08	4.51175e+08		2.23559e+08	2.4833e+08	2.84144e+08		2.15729e+08	2.36226e+08	2.43206e+08
Q9Y547	HSPB11	Intraflagellar transport protein 25 homolog OS=Homo sapiens (Human) OX=9606 GN=HSPB11 PE=1 SV=1	1.43955e+08	1.05766e+08	1.18763e+08		122102773	9.67936e+07	3.14169e+07		6.26688e+07	7.58268e+07	6.4795e+07		3.82334e+07	9.50354e+07	3.07152e+07
Q9NX63	CHCHD3	MICOS complex subunit MIC19 OS=Homo sapiens (Human) OX=9606 GN=CHCHD3 PE=1 SV=1	4.31394e+08	4.55404e+08	4.3963e+08		527214636	4.94883e+08	5.22322e+08		6.53379e+08	5.71829e+08	6.37607e+08		6.76203e+08	7.14326e+08	6.9027e+08
Q9BTE1	DCTN5	Dynactin subunit 5 OS=Homo sapiens (Human) OX=9606 GN=DCTN5 PE=1 SV=1	1.73684e+08	1.51467e+08	2.05003e+08		159719410	2.6386e+08	2.72524e+08		3.20331e+08	3.4179e+08	2.38896e+08		3.5839e+08		3.10273e+08
P09211	GSTP1	Glutathione S-transferase P OS=Homo sapiens (Human) OX=9606 GN=GSTP1 PE=1 SV=2	1.00382e+10	9.97259e+09	9.42142e+09		7982869000	7.72359e+09	8.4992e+09		8.19469e+09	8.18372e+09	8.02812e+09		6.00591e+09	5.69052e+09	5.62086e+09
Q96JJ3	ELMO2	Engulfment and cell motility protein 2 OS=Homo sapiens (Human) OX=9606 GN=ELMO2 PE=1 SV=2	9.2189e+07	6.41632e+07	8.58248e+07		8.92718e+07	1.27779e+08	9.26076e+07		1.21453e+08	1.26864e+08	1.16259e+08		9.10887e+07	8.85585e+07	1.14861e+08
Q9BRS8	LARP6	La-related protein 6 OS=Homo sapiens (Human) OX=9606 GN=LARP6 PE=1 SV=1	9.97195e+06	1.69901e+07	2.65044e+07		10824679	8.17089e+06	3.87012e+07		2.91588e+07	8.55098e+06	2.67485e+07		1.12288e+07	1.34625e+07	9.70908e+06
P84095	RHOG	Rho-related GTP-binding protein RhoG OS=Homo sapiens (Human) OX=9606 GN=RHOG PE=1 SV=1	4.20349e+08	4.9349e+08	5.08399e+08		494387369	5.53803e+08	5.79424e+08		4.94149e+08	4.8302e+08	4.96763e+08		6.88806e+08	7.37694e+08	6.34647e+08
Q99570	PIK3R4	Phosphoinositide 3-kinase regulatory subunit 4 OS=Homo sapiens (Human) OX=9606 GN=PIK3R4 PE=1 SV=3	2.75119e+07	2.7505e+07	1.60765e+07		6.6084e+06	9.83572e+06	1.67588e+07		1.24936e+07	1.41398e+07			7.91621e+06	1.95405e+07	4.98446e+06
Q7Z406	MYH14	Myosin-14 OS=Homo sapiens (Human) OX=9606 GN=MYH14 PE=1 SV=2	7.88642e+07	7.35141e+07	7.37181e+07		91436192	1.04751e+08	1.19931e+08		1.10145e+08	1.17496e+08	8.64525e+07		8.31978e+07	1.07864e+08	8.9051e+07
Q99985	SEMA3C	Semaphorin-3C OS=Homo sapiens (Human) OX=9606 GN=SEMA3C PE=2 SV=2	1.18982e+09	1.08332e+09	1.17581e+09		1243033984	1.4082e+09	1.34757e+09		1.24087e+09	1.37866e+09	1.45232e+09		1.65046e+09	1.16101e+09	1.06064e+09
Q99497	PARK7	Protein/nucleic acid deglycase DJ-1 OS=Homo sapiens (Human) OX=9606 GN=PARK7 PE=1 SV=2	1.05925e+10	1.08341e+10	1.07849e+10		11260035356	1.11103e+10	1.13301e+10		1.07934e+10	1.06054e+10	1.171e+10		1.12849e+10	9.26952e+09	1.11733e+10
O43150	ASAP2	Arf-GAP with SH3 domain, ANK repeat and PH domain-containing protein 2 OS=Homo sapiens (Human) OX=9606 GN=ASAP2 PE=1 SV=3	4.56902e+09	2.47193e+09	2.65398e+09		3799452128	1.95073e+09	1.34449e+09		4.42901e+09	3.98644e+09	3.25774e+09		3.12143e+09	3.60515e+09	5.69818e+09
P09417	QDPR	Dihydropteridine reductase OS=Homo sapiens (Human) OX=9606 GN=QDPR PE=1 SV=2	3.30758e+08	3.45694e+08	2.95929e+08		228010392	1.87766e+08	2.31582e+08		2.61772e+08	2.68213e+08	2.83812e+08		1.30051e+08	1.36935e+08	1.68107e+08
Q9Y3Q3	TMED3	Transmembrane emp24 domain-containing protein 3 OS=Homo sapiens (Human) OX=9606 GN=TMED3 PE=1 SV=1	1.26361e+08	1.57844e+08	1.20807e+08		108483632	1.31439e+08	1.7109e+08		1.85488e+08	1.42971e+08	1.7295e+08		1.13252e+08	1.03008e+08	1.38444e+08
Q04760	GLO1	Lactoylglutathione lyase OS=Homo sapiens (Human) OX=9606 GN=GLO1 PE=1 SV=4	1.06403e+09	9.93495e+08	1.01067e+09		8.37936e+08	8.44078e+08	8.90145e+08		8.28413e+08	9.09429e+08	9.07888e+08		6.78027e+08	6.01084e+08	5.41144e+08
Q16647	PTGIS	Prostacyclin synthase OS=Homo sapiens (Human) OX=9606 GN=PTGIS PE=1 SV=1	9.3587e+08	9.4577e+08	9.29234e+08		8.79186e+08	8.39692e+08	6.83085e+08		5.34993e+08	6.17415e+08	7.77178e+08		6.47338e+08	8.88313e+08	4.77265e+08
Q14738	PPP2R5D	Serine/threonine-protein phosphatase 2A 56 kDa regulatory subunit delta isoform OS=Homo sapiens (Human) OX=9606 GN=PPP2R5D PE=1 SV=1	3.38152e+08	3.27699e+08	2.97228e+08		2.56407e+08	2.72112e+08	2.79977e+08		2.65648e+08	2.41402e+08	2.69522e+08		2.0755e+08	2.04171e+08	1.82827e+08
Q16513	PKN2	Serine/threonine-protein kinase N2 OS=Homo sapiens (Human) OX=9606 GN=PKN2 PE=1 SV=1	1.28152e+09	1.41295e+09	1.39325e+09		1425525075	1.52653e+09	1.51993e+09		1.36272e+09	1.61447e+09	1.63774e+09		1.46526e+09	1.59923e+09	1.45926e+09
Q5EBL4	RILPL1	RILP-like protein 1 OS=Homo sapiens (Human) OX=9606 GN=RILPL1 PE=1 SV=1	3.25648e+07	2.91249e+07	2.55195e+07		28381025	1.91852e+07	2.5181e+07		1.30435e+07	9.23898e+06	5.16721e+07		9.59248e+06	4.59543e+06
Q9P2I0	CPSF2	Cleavage and polyadenylation specificity factor subunit 2 OS=Homo sapiens (Human) OX=9606 GN=CPSF2 PE=1 SV=2	1.31032e+08	1.10441e+08	9.35062e+07		8.82159e+07	1.07367e+08	1.05991e+08		9.00735e+07	9.44807e+07	5.56019e+07		9.75545e+07	1.16895e+08	6.92815e+07
Q9BTV4	TMEM43	Transmembrane protein 43 OS=Homo sapiens (Human) OX=9606 GN=TMEM43 PE=1 SV=1	4.40474e+09	4.12869e+09	4.13896e+09		4.79553e+09	4.46724e+09	4.44783e+09		4.25185e+09	4.18644e+09	4.24334e+09		5.11229e+09	5.09077e+09	4.77006e+09
Q6YN16	HSDL2	Hydroxysteroid dehydrogenase-like protein 2 OS=Homo sapiens (Human) OX=9606 GN=HSDL2 PE=1 SV=1	7.26115e+08	6.08083e+08	7.58635e+08		699220789	6.4987e+08	5.6139e+08		9.27551e+08	7.23426e+08	5.78922e+08		7.34629e+08	7.18487e+08	1.23476e+09
P35269	GTF2F1	General transcription factor IIF subunit 1 OS=Homo sapiens (Human) OX=9606 GN=GTF2F1 PE=1 SV=2	7.60421e+07	4.06555e+07	7.0579e+07		59039204	9.88338e+07	7.41452e+07		1.20998e+08	1.19517e+08	1.05798e+08		7.57325e+07	5.36599e+07	7.67481e+07
P35555	FBN1	Fibrillin-1 OS=Homo sapiens (Human) OX=9606 GN=FBN1 PE=1 SV=4	2.74965e+08	2.70683e+08	2.89566e+08		3.76139e+08	3.40993e+08	3.58064e+08		3.57027e+08	3.27134e+08	3.25332e+08		2.36703e+08	2.71746e+08	3.73103e+08
P50897	PPT1	Palmitoyl-protein thioesterase 1 OS=Homo sapiens (Human) OX=9606 GN=PPT1 PE=1 SV=1	2.35781e+08	2.43131e+08	2.4475e+08		153292388	1.83983e+08	1.47717e+08		1.68562e+08	1.26354e+08	1.40793e+08		1.65814e+08	1.85645e+08	1.4861e+08
Q6IA86	ELP2	Elongator complex protein 2 OS=Homo sapiens (Human) OX=9606 GN=ELP2 PE=1 SV=2	7.18218e+07	6.6158e+07	5.69269e+07		12362436	4.1781e+07	3.93084e+07		6.31419e+07	3.88189e+07	3.47842e+07			4.27285e+07	1.31665e+07
O95980	RECK	Reversion-inducing cysteine-rich protein with Kazal motifs OS=Homo sapiens (Human) OX=9606 GN=RECK PE=1 SV=1	1.68952e+09	1.61664e+09	1.73794e+09		1367458570	1.42703e+09	1.48974e+09		1.23024e+09	1.39288e+09	1.26963e+09		1.33002e+09	1.41637e+09	1.27966e+09
Q00765	REEP5	Receptor expression-enhancing protein 5 OS=Homo sapiens (Human) OX=9606 GN=REEP5 PE=1 SV=3	6.17098e+08	6.60289e+08	6.28694e+08		720943412	7.51342e+08	8.1268e+08		8.84434e+08	7.53537e+08	7.83457e+08		9.9734e+08	1.0079e+09	9.22552e+08
Q96AQ6	PBXIP1	Pre-B-cell leukemia transcription factor-interacting protein 1 OS=Homo sapiens (Human) OX=9606 GN=PBXIP1 PE=1 SV=1	2.21574e+08	1.75515e+08	1.83438e+08		132086177	1.28558e+08	2.56563e+08		1.43657e+08	1.03766e+08	7.3065e+07		1.68073e+08	9.11905e+07	1.47452e+08
Q5UCC4	EMC10	ER membrane protein complex subunit 10 OS=Homo sapiens (Human) OX=9606 GN=EMC10 PE=1 SV=1	1.77945e+07	1.20639e+07			13922090	4.42722e+07	5.00376e+07		3.95864e+07	1.96407e+07	5.05028e+07		3.46341e+07	2.30353e+07	5.14233e+07
Q9HAB8	PPCS	Phosphopantothenate--cysteine ligase OS=Homo sapiens (Human) OX=9606 GN=PPCS PE=1 SV=2	2.45363e+08	2.46792e+08	2.49908e+08		2.11583e+08	1.88661e+08	2.17116e+08		2.25248e+08	2.40494e+08	2.23827e+08		1.40021e+08	1.82188e+08	1.86602e+08
P23468	PTPRD	Receptor-type tyrosine-protein phosphatase delta OS=Homo sapiens (Human) OX=9606 GN=PTPRD PE=1 SV=2	4.91315e+06	2.12342e+07	2.48942e+07		9897700				2.20794e+07		2.20231e+07		8.43425e+06	1.04204e+07
Q8TCJ2	STT3B	Dolichyl-diphosphooligosaccharide--protein glycosyltransferase subunit STT3B OS=Homo sapiens (Human) OX=9606 GN=STT3B PE=1 SV=1	7.27957e+08	6.19416e+08	7.11796e+08		8.41976e+08	9.53985e+08	8.92452e+08		9.52088e+08	7.64543e+08	9.12104e+08		9.84535e+08	1.17317e+09	9.12663e+08
O76003	GLRX3	Glutaredoxin-3 OS=Homo sapiens (Human) OX=9606 GN=GLRX3 PE=1 SV=2	4.46993e+08	4.32451e+08	4.03845e+08		378870185	3.73119e+08	4.13232e+08		3.55542e+08	3.52512e+08	3.69312e+08		3.02426e+08	2.61328e+08	2.4104e+08
Q9NUQ7	UFSP2	Ufm1-specific protease 2 OS=Homo sapiens (Human) OX=9606 GN=UFSP2 PE=1 SV=3	4.17134e+07	2.89082e+07	5.50505e+07		52735826	4.68306e+07	6.85479e+07		7.25571e+07	3.48951e+07	8.84129e+07		1.35856e+08	1.03442e+08	8.12371e+07
Q9P0V9	SEPTIN10	Septin-10 OS=Homo sapiens (Human) OX=9606 GN=SEPTIN10 PE=1 SV=2	3.21211e+08	4.07978e+08	4.12743e+08		314448602	2.75963e+08	2.48797e+08		2.97569e+08	3.50032e+08	3.32946e+08		3.02108e+08	3.24639e+08	2.76504e+08
Q9BUT1	BDH2	3-hydroxybutyrate dehydrogenase type 2 OS=Homo sapiens (Human) OX=9606 GN=BDH2 PE=1 SV=2	3.30217e+08	3.07994e+08	3.27495e+08		255264142	2.6574e+08	2.63968e+08		2.18927e+08	2.44992e+08	2.50473e+08		1.55105e+08	1.70759e+08	1.94386e+08
P56589	PEX3	Peroxisomal biogenesis factor 3 OS=Homo sapiens (Human) OX=9606 GN=PEX3 PE=1 SV=1	2.32733e+07	1.15272e+07	1.88075e+07		2.18819e+07	1.25614e+07	1.36489e+07		1.47716e+07	1.65972e+07	1.81977e+07		2.81472e+07	8.76127e+06	2.44849e+07
Q8NHP6	MOSPD2	Motile sperm domain-containing protein 2 OS=Homo sapiens (Human) OX=9606 GN=MOSPD2 PE=1 SV=1	5.03765e+07	3.74545e+07	6.47372e+07		82986113	8.75072e+07	6.70055e+07		1.18517e+08	9.59132e+07	5.71559e+07		9.99737e+07	1.30651e+08	1.47859e+08
Q9UQN3	CHMP2B	Charged multivesicular body protein 2b OS=Homo sapiens (Human) OX=9606 GN=CHMP2B PE=1 SV=1	6.85005e+07	6.63286e+07	7.54154e+07		56168785	3.26821e+07	7.01002e+07		6.19318e+07	7.81339e+07	6.84353e+07		4.75626e+07	4.50678e+07	5.54313e+07
Q9Y2W1	THRAP3	Thyroid hormone receptor-associated protein 3 OS=Homo sapiens (Human) OX=9606 GN=THRAP3 PE=1 SV=2	1.31301e+09	1.41059e+09	1.43352e+09		1533162764	1.57637e+09	1.57158e+09		1.47898e+09	1.42967e+09	1.5534e+09		1.96934e+09	1.83316e+09	1.60602e+09
P04083	ANXA1	Annexin A1 OS=Homo sapiens (Human) OX=9606 GN=ANXA1 PE=1 SV=2	3.40138e+10	3.08415e+10	3.08534e+10		2.67553e+10	2.45143e+10	2.71309e+10		2.72469e+10	2.80354e+10	2.75294e+10		2.1016e+10	1.9232e+10	2.04394e+10
Q9GZM5	YIPF3	Protein YIPF3 OS=Homo sapiens (Human) OX=9606 GN=YIPF3 PE=1 SV=1	4.34834e+07	6.63172e+07	8.03979e+07		85517240	9.34212e+07	7.39988e+07		9.79063e+07	8.04733e+07	8.61442e+07		1.42626e+08	1.25028e+08	1.53609e+08
P31150	GDI1	Rab GDP dissociation inhibitor alpha OS=Homo sapiens (Human) OX=9606 GN=GDI1 PE=1 SV=2	1.20615e+09	1.13855e+09	1.24574e+09		1098287600	9.34784e+08	9.48138e+08		9.64855e+08	1.08241e+09	1.04113e+09		7.42558e+08	5.28035e+08	6.22504e+08
P13073	COX4I1	Cytochrome c oxidase subunit 4 isoform 1, mitochondrial OS=Homo sapiens (Human) OX=9606 GN=COX4I1 PE=1 SV=1	1.53085e+09	1.49174e+09	1.55179e+09		1.62845e+09	1.78022e+09	1.82222e+09		1.8803e+09	1.65634e+09	1.7286e+09		2.04315e+09	1.87877e+09	2.10949e+09
P08574	CYC1	Cytochrome c1, heme protein, mitochondrial OS=Homo sapiens (Human) OX=9606 GN=CYC1 PE=1 SV=3	2.21814e+08	2.37922e+08	2.35522e+08		242382399	2.8608e+08	2.86664e+08		3.02077e+08	2.48202e+08	2.35604e+08		3.24366e+08	3.48402e+08	3.74619e+08
P46736	BRCC3	Lys-63-specific deubiquitinase BRCC36 OS=Homo sapiens (Human) OX=9606 GN=BRCC3 PE=1 SV=2	7.29909e+07	1.57845e+08	1.05705e+08		8.50739e+07	7.27733e+07	1.11389e+08		1.19308e+08	1.07491e+08	1.34138e+08		9.39499e+07	5.06409e+07	6.45564e+07
Q5VYS8	TUT7	Terminal uridylyltransferase 7 OS=Homo sapiens (Human) OX=9606 GN=TUT7 PE=1 SV=1	5.5732e+07	5.98174e+07	5.03562e+07		67773065	5.85473e+07	4.43678e+07		6.59315e+07	4.59231e+07	5.23429e+07		7.28836e+07	6.61523e+07	5.85728e+07
P15531	NME1	Nucleoside diphosphate kinase A OS=Homo sapiens (Human) OX=9606 GN=NME1 PE=1 SV=1	3.58156e+09	3.40093e+09	3.64279e+09		2983395418	2.82531e+09	3.03646e+09		3.10677e+09	3.04428e+09	3.04354e+09		2.38733e+09	2.24463e+09	2.52661e+09
P28074	PSMB5	Proteasome subunit beta type-5 OS=Homo sapiens (Human) OX=9606 GN=PSMB5 PE=1 SV=3	1.3119e+09	1.42044e+09	1.39661e+09		1287136410	1.07768e+09	1.19625e+09		1.52233e+09	1.4708e+09	1.49316e+09		1.34214e+09	1.34897e+09	1.23893e+09
Q9Y230	RUVBL2	RuvB-like 2 OS=Homo sapiens (Human) OX=9606 GN=RUVBL2 PE=1 SV=3	2.47102e+09	2.43736e+09	2.45558e+09		2101736945	2.12599e+09	2.02655e+09		2.33912e+09	2.35458e+09	2.29113e+09		2.2333e+09	2.47397e+09	1.94237e+09
O43464	HTRA2	Serine protease HTRA2, mitochondrial OS=Homo sapiens (Human) OX=9606 GN=HTRA2 PE=1 SV=2	1.32326e+07	1.78879e+07	2.75475e+07		35936165	9.09719e+06	8.95675e+06		3.86294e+07	2.85038e+07	2.83921e+07		2.87777e+07	2.71181e+07	4.47577e+07
Q8N1G4	LRRC47	Leucine-rich repeat-containing protein 47 OS=Homo sapiens (Human) OX=9606 GN=LRRC47 PE=1 SV=1	7.9124e+08	7.77206e+08	7.15602e+08		642721070	5.94161e+08	6.68205e+08		7.80214e+08	7.27973e+08	7.04252e+08		5.89442e+08	6.30855e+08	5.24912e+08
O00400	SLC33A1	Acetyl-coenzyme A transporter 1 OS=Homo sapiens (Human) OX=9606 GN=SLC33A1 PE=1 SV=1	5.17805e+09	4.9725e+09	5.00811e+09		4903221082	4.95563e+09	5.5121e+09		4.3497e+09	4.58757e+09	4.54037e+09		3.68945e+09	4.06491e+09	3.83478e+09
P17152	TMEM11	Transmembrane protein 11, mitochondrial OS=Homo sapiens (Human) OX=9606 GN=TMEM11 PE=1 SV=1	1.50784e+08	3.46321e+08	3.24476e+08		2.47973e+08	3.12787e+08	2.75408e+08		2.20664e+08	3.56257e+08	3.43294e+08		2.47224e+08	2.99021e+08	2.99365e+08
O95825	CRYZL1	Quinone oxidoreductase-like protein 1 OS=Homo sapiens (Human) OX=9606 GN=CRYZL1 PE=1 SV=2	5.40544e+07	7.2178e+07	4.40893e+07		21325760	2.47345e+07	3.92358e+07		4.47876e+07	3.11676e+07	4.31124e+07		2.69517e+07	3.78049e+07	4.52758e+07
P20933	AGA	N(4)-(beta-N-acetylglucosaminyl)-L-asparaginase OS=Homo sapiens (Human) OX=9606 GN=AGA PE=1 SV=2	1.86344e+08	1.86627e+08	2.02958e+08		147018132	1.53502e+08	1.30905e+08		1.48461e+08	1.76112e+08	1.86126e+08		1.97072e+08	2.23487e+08	1.84649e+08
Q9H0U3	MAGT1	Magnesium transporter protein 1 OS=Homo sapiens (Human) OX=9606 GN=MAGT1 PE=1 SV=1	5.59994e+08	5.0873e+08	4.9845e+08		651560928	5.4608e+08	5.19672e+08		5.54446e+08	5.2465e+08	4.79555e+08		5.18786e+08	5.3685e+08	5.16555e+08
Q8NBX0	SCCPDH	Saccharopine dehydrogenase-like oxidoreductase OS=Homo sapiens (Human) OX=9606 GN=SCCPDH PE=1 SV=1	2.86101e+08	2.99695e+08	2.78363e+08		377463973	3.64421e+08	3.15578e+08		3.65756e+08	3.55751e+08	3.96573e+08		3.88384e+08	4.61494e+08	4.19066e+08
O75525	KHDRBS3	KH domain-containing, RNA-binding, signal transduction-associated protein 3 OS=Homo sapiens (Human) OX=9606 GN=KHDRBS3 PE=1 SV=1	8.55729e+06	2.76307e+07	3.15211e+07		17932735	2.00785e+07	9.59928e+06		5.68644e+07	4.78217e+07	4.115e+07		5.03329e+07	3.57608e+07	5.48033e+07
P52306	RAP1GDS1	Rap1 GTPase-GDP dissociation stimulator 1 OS=Homo sapiens (Human) OX=9606 GN=RAP1GDS1 PE=1 SV=3	9.563e+08	8.11364e+08	8.45208e+08		763602116	7.13789e+08	7.72098e+08		8.31152e+08	8.74591e+08	8.0449e+08		5.23768e+08	5.69893e+08	5.89483e+08
Q6AI08	HEATR6	HEAT repeat-containing protein 6 OS=Homo sapiens (Human) OX=9606 GN=HEATR6 PE=1 SV=1	9.92555e+06	1.15328e+07	1.32002e+07		6449298	8.06878e+06	6.88243e+06		1.06552e+07	7.61958e+06	8.8153e+06		5.3386e+06	2.15528e+06	6.7861e+06
Q96BP3	PPWD1	Peptidylprolyl isomerase domain and WD repeat-containing protein 1 OS=Homo sapiens (Human) OX=9606 GN=PPWD1 PE=1 SV=1	4.94504e+07	8.31543e+07	5.18793e+07		55894254	3.40477e+07	5.58963e+07		6.7172e+07	6.25473e+07	5.89698e+07		3.22368e+07	4.28523e+07	4.69376e+07
Q99584	S100A13	Protein S100-A13 OS=Homo sapiens (Human) OX=9606 GN=S100A13 PE=1 SV=1	1.29538e+09	1.32133e+09	1.15325e+09		1028593712	1.1033e+09	9.14843e+08		9.94697e+08	9.18983e+08	8.63071e+08		9.14265e+08	9.36087e+08	9.02153e+08
Q9NVA2	SEPTIN11	Septin-11 OS=Homo sapiens (Human) OX=9606 GN=SEPTIN11 PE=1 SV=3	5.31848e+09	5.61558e+09	5.76757e+09		5.13849e+09	4.75139e+09	4.67652e+09		5.12197e+09	5.17534e+09	5.30464e+09		4.77857e+09	5.33928e+09	4.85888e+09
P30048	PRDX3	Thioredoxin-dependent peroxide reductase, mitochondrial OS=Homo sapiens (Human) OX=9606 GN=PRDX3 PE=1 SV=3	1.77444e+09	1.95769e+09	1.92434e+09		1933949436	2.204e+09	1.96871e+09		2.29062e+09	2.02031e+09	2.10182e+09		2.50289e+09	2.18532e+09	2.53456e+09
P45984	MAPK9	Mitogen-activated protein kinase 9 OS=Homo sapiens (Human) OX=9606 GN=MAPK9 PE=1 SV=2	2.59413e+07	2.98014e+07	1.98708e+07		1.77797e+07	1.24636e+07	2.12669e+07		1.00646e+07	1.6305e+07	2.01509e+07		9.40619e+06	7.96455e+06	9.4372e+06
Q7Z434	MAVS	Mitochondrial antiviral-signaling protein OS=Homo sapiens (Human) OX=9606 GN=MAVS PE=1 SV=2	3.32618e+08	3.07962e+08	2.79192e+08		366602277	3.88972e+08	3.82096e+08		3.95188e+08	3.06314e+08	3.42247e+08		3.78316e+08	3.67244e+08	3.4225e+08
Q8NBS9	TXNDC5	Thioredoxin domain-containing protein 5 OS=Homo sapiens (Human) OX=9606 GN=TXNDC5 PE=1 SV=2	4.94841e+09	4.99548e+09	5.30693e+09		5407897512	5.72048e+09	5.89981e+09		5.45321e+09	5.56459e+09	5.66448e+09		6.81258e+09	6.54123e+09	6.35097e+09
Q9BZE4	GTPBP4	Nucleolar GTP-binding protein 1 OS=Homo sapiens (Human) OX=9606 GN=GTPBP4 PE=1 SV=3	2.94959e+08	3.81544e+08	3.04977e+08		3.69577e+08	5.04388e+08	3.55629e+08		3.41432e+08	4.47228e+08	4.30643e+08		5.74028e+08	4.1393e+08	3.96359e+08
P60981	DSTN	Destrin OS=Homo sapiens (Human) OX=9606 GN=DSTN PE=1 SV=3	4.72908e+09	4.5745e+09	4.69208e+09		4028635473	3.88507e+09	4.46855e+09		3.57954e+09	3.9272e+09	3.82112e+09		2.88906e+09	2.75017e+09	2.70188e+09
O60664	PLIN3	Perilipin-3 OS=Homo sapiens (Human) OX=9606 GN=PLIN3 PE=1 SV=3	8.82866e+09	8.97365e+09	8.07845e+09		6969437257	6.83577e+09	6.6527e+09		7.18498e+09	6.952e+09	7.31983e+09		5.46412e+09	5.43805e+09	4.91486e+09
Q9UGM6	WARS2	Tryptophan--tRNA ligase, mitochondrial OS=Homo sapiens (Human) OX=9606 GN=WARS2 PE=1 SV=1	6.64772e+06	1.13305e+07			3.80436e+07	1.03729e+07				3.54837e+07	2.83813e+07		1.37308e+07	2.29236e+07	1.66676e+07
P34949	MPI	Mannose-6-phosphate isomerase OS=Homo sapiens (Human) OX=9606 GN=MPI PE=1 SV=2	1.11805e+08	8.95644e+07	1.09343e+08		80794282	6.85407e+07	8.73835e+07		1.0855e+08	9.95935e+07	9.77087e+07		5.70249e+07	6.04098e+07	5.42425e+07
Q9NPI6	DCP1A	mRNA-decapping enzyme 1A OS=Homo sapiens (Human) OX=9606 GN=DCP1A PE=1 SV=3	5.60057e+07	6.63742e+07	7.24597e+07		8.62736e+07	1.10874e+08	8.02327e+07		9.67342e+07	8.07501e+07	7.17939e+07		7.6472e+07	1.03647e+08	9.87901e+07
Q9Y4E1	WASHC2C	WASH complex subunit 2C OS=Homo sapiens (Human) OX=9606 GN=WASHC2C PE=1 SV=4	7.87104e+06	1.59301e+07	1.73107e+07		20137690	1.72262e+07	1.70676e+07		2.58231e+07	1.84978e+07	6.43746e+06		5.7746e+06
Q86UP2	KTN1	Kinectin OS=Homo sapiens (Human) OX=9606 GN=KTN1 PE=1 SV=1	3.25812e+09	3.17975e+09	3.10368e+09		3.64125e+09	3.808e+09	3.48443e+09		3.53661e+09	3.2141e+09	3.6142e+09		3.83459e+09	3.64678e+09	3.55227e+09
P09110	ACAA1	3-ketoacyl-CoA thiolase, peroxisomal OS=Homo sapiens (Human) OX=9606 GN=ACAA1 PE=1 SV=2	4.26423e+08	4.99139e+08	3.82625e+08		475188242	7.56126e+08	4.88907e+08		4.58773e+08	4.981e+08	5.18136e+08		5.21025e+08	6.09622e+08	5.98131e+08
Q96E39	RBMXL1	RNA binding motif protein, X-linked-like-1 OS=Homo sapiens (Human) OX=9606 GN=RBMXL1 PE=1 SV=1	9.00442e+07	1.02391e+08	9.62869e+07		94914329	1.06931e+08	9.96426e+07		1.03168e+08	7.98672e+07	9.6347e+07		9.00954e+07	1.01048e+08	9.11684e+07
P08243	ASNS	Asparagine synthetase [glutamine-hydrolyzing] OS=Homo sapiens (Human) OX=9606 GN=ASNS PE=1 SV=4	1.16011e+09	1.08844e+09	1.19409e+09		943557855	7.81391e+08	9.13439e+08		7.92817e+08	1.05061e+09	1.0569e+09		8.72849e+08	8.33729e+08	6.74531e+08
O43772	SLC25A20	Mitochondrial carnitine/acylcarnitine carrier protein OS=Homo sapiens (Human) OX=9606 GN=SLC25A20 PE=1 SV=1	1.18363e+08	1.05248e+08	9.91684e+07		6.59659e+07	8.76061e+07	5.17957e+07		1.13457e+08	7.44189e+07	7.23117e+07		9.77657e+07	8.66347e+07	3.86428e+07
P10809	HSPD1	60 kDa heat shock protein, mitochondrial OS=Homo sapiens (Human) OX=9606 GN=HSPD1 PE=1 SV=2	1.11284e+10	1.10726e+10	1.06589e+10		1.09442e+10	1.23637e+10	1.28982e+10		1.60278e+10	1.40134e+10	1.39142e+10		1.68551e+10	1.628e+10	1.73343e+10
O15155	BET1	BET1 homolog OS=Homo sapiens (Human) OX=9606 GN=BET1 PE=1 SV=1	2.45365e+08	2.974e+08	2.83996e+08		211854640	2.48057e+08	2.42053e+08		2.37301e+08	1.98377e+08	1.76772e+08		2.31062e+08	2.56077e+08	2.05017e+08
O14744	PRMT5	Protein arginine N-methyltransferase 5 OS=Homo sapiens (Human) OX=9606 GN=PRMT5 PE=1 SV=4	8.303e+08	8.56609e+08	8.56545e+08		675345552	6.73123e+08	7.31801e+08		8.27812e+08	8.5003e+08	8.56921e+08		6.53013e+08	6.67944e+08	6.8453e+08
Q92882	OSTF1	Osteoclast-stimulating factor 1 OS=Homo sapiens (Human) OX=9606 GN=OSTF1 PE=1 SV=2	1.78457e+08	2.13168e+08	1.46048e+08		86522525	1.81464e+08	1.61293e+08		1.43004e+08	1.53662e+08	1.81291e+08		1.20198e+08	1.39744e+08	1.22318e+08
P49356	FNTB	Protein farnesyltransferase subunit beta OS=Homo sapiens (Human) OX=9606 GN=FNTB PE=1 SV=1	4.74689e+07	4.75445e+07	4.81923e+07		35961784	3.51211e+07	3.59194e+07		3.12944e+07	2.4994e+07	4.7092e+07		3.24591e+07	2.2398e+07	4.60556e+07
Q9Y613	FHOD1	FH1/FH2 domain-containing protein 1 OS=Homo sapiens (Human) OX=9606 GN=FHOD1 PE=1 SV=3	1.53698e+09	1.78177e+09	1.67239e+09		1765763671	1.65548e+09	1.37733e+09		1.62384e+09	1.7338e+09	1.92564e+09		2.07302e+09	1.97115e+09	2.1008e+09
Q8TCD5	NT5C	5'(3')-deoxyribonucleotidase, cytosolic type OS=Homo sapiens (Human) OX=9606 GN=NT5C PE=1 SV=2	2.78038e+07	1.20854e+07	3.07722e+07		24089690	2.3916e+07	4.04403e+07		1.74559e+07	2.83579e+07	2.9673e+07		2.33513e+07		2.78975e+07
Q9UHA4	LAMTOR3	Ragulator complex protein LAMTOR3 OS=Homo sapiens (Human) OX=9606 GN=LAMTOR3 PE=1 SV=1	1.33311e+08	1.12403e+08	1.18207e+08		90741209	8.35832e+07	1.06517e+08		1.30088e+08	1.34122e+08	1.15733e+08		1.37991e+08	8.75739e+07	1.43353e+08
P62736	ACTA2	Actin, aortic smooth muscle OS=Homo sapiens (Human) OX=9606 GN=ACTA2 PE=1 SV=1	6.52594e+10	6.34652e+10	7.39517e+10		6.83147e+10	7.19374e+10	6.90231e+10		6.40485e+10	1.03181e+11	8.16865e+10		7.23817e+10	6.2217e+10	6.32632e+10
Q8WV41	SNX33	Sorting nexin-33 OS=Homo sapiens (Human) OX=9606 GN=SNX33 PE=1 SV=1		5.77317e+06	8.16416e+06		24502946	2.19769e+07	3.4421e+07		5.2734e+06				7.42397e+06	8.11047e+06	1.19068e+07
Q8NBM4	UBAC2	Ubiquitin-associated domain-containing protein 2 OS=Homo sapiens (Human) OX=9606 GN=UBAC2 PE=1 SV=1	2.31644e+07	6.58822e+06	1.54908e+07		19477663	3.48096e+07	3.37477e+07		3.70858e+07	2.05515e+07	8.49269e+06		2.5796e+07	4.62667e+07	1.9949e+07
Q96AM1	MRGPRF	Mas-related G-protein coupled receptor member F OS=Homo sapiens (Human) OX=9606 GN=MRGPRF PE=2 SV=1	1.2473e+08	1.48903e+08	1.06986e+08		94691740	9.38401e+07	8.71442e+07		1.06899e+08	1.25751e+08	1.23443e+08		1.27007e+08	1.05789e+08	1.02555e+08
P22694	PRKACB	cAMP-dependent protein kinase catalytic subunit beta OS=Homo sapiens (Human) OX=9606 GN=PRKACB PE=1 SV=2	3.41308e+07	6.75042e+07	5.00484e+07		48803447	4.4711e+07	3.75932e+07		5.702e+07	5.67082e+07	6.87151e+07		5.59341e+07	4.18344e+07	4.74226e+07
Q9UIW2	PLXNA1	Plexin-A1 OS=Homo sapiens (Human) OX=9606 GN=PLXNA1 PE=1 SV=3	2.83693e+07	2.46139e+07	3.67947e+07		64641531	4.42115e+07	3.5209e+07		2.34087e+07	4.00509e+07	1.69272e+07		4.23965e+07	2.61611e+07	4.50199e+07
P82930	MRPS34	28S ribosomal protein S34, mitochondrial OS=Homo sapiens (Human) OX=9606 GN=MRPS34 PE=1 SV=2	5.14629e+07	4.84197e+07	5.4557e+07		46364927	8.11852e+07	6.26678e+07		6.04077e+07	6.97207e+07	8.99411e+07		7.03292e+07	1.24493e+08	1.50444e+08
Q9Y265	RUVBL1	RuvB-like 1 OS=Homo sapiens (Human) OX=9606 GN=RUVBL1 PE=1 SV=1	2.29384e+09	2.39514e+09	2.30994e+09		2099260467	2.22485e+09	1.91601e+09		2.26232e+09	2.2389e+09	2.18985e+09		2.07667e+09	2.0394e+09	2.06947e+09
P14868	DARS	Aspartate--tRNA ligase, cytoplasmic OS=Homo sapiens (Human) OX=9606 GN=DARS PE=1 SV=2	4.11897e+09	3.9929e+09	3.90332e+09		4.50844e+09	4.64715e+09	4.28364e+09		3.96064e+09	4.00426e+09	4.22228e+09		3.71668e+09	4.03685e+09	3.85093e+09
Q92900	UPF1	Regulator of nonsense transcripts 1 OS=Homo sapiens (Human) OX=9606 GN=UPF1 PE=1 SV=2	1.22275e+09	1.26888e+09	1.32882e+09		9.61314e+08	1.01592e+09	9.62971e+08		1.07603e+09	1.10572e+09	1.0914e+09		1.11994e+09	8.55749e+08	1.02353e+09
Q86VS8	HOOK3	Protein Hook homolog 3 OS=Homo sapiens (Human) OX=9606 GN=HOOK3 PE=1 SV=2	2.68555e+08	2.58211e+08	2.70565e+08		188199791	2.29308e+08	1.98456e+08		2.51597e+08	2.62422e+08	2.61227e+08		2.47014e+08	2.40057e+08	1.83796e+08
P07741	APRT	Adenine phosphoribosyltransferase OS=Homo sapiens (Human) OX=9606 GN=APRT PE=1 SV=2	8.51471e+08	8.30801e+08	7.10311e+08		646147403	6.46551e+08	6.61545e+08		6.3899e+08	6.41022e+08	6.35635e+08		4.09619e+08	3.93731e+08	4.40912e+08
A6NHR9	SMCHD1	Structural maintenance of chromosomes flexible hinge domain-containing protein 1 OS=Homo sapiens (Human) OX=9606 GN=SMCHD1 PE=1 SV=2	1.08603e+09	1.06805e+09	1.1052e+09		1.49951e+09	1.36429e+09	1.27477e+09		9.66791e+08	1.09634e+09	1.22971e+09		1.17651e+09	8.86575e+08	9.58759e+08
P52888	THOP1	Thimet oligopeptidase OS=Homo sapiens (Human) OX=9606 GN=THOP1 PE=1 SV=2	2.78413e+08	2.5601e+08	2.73301e+08		175613240	1.76514e+08	2.25276e+08		2.46652e+08	1.83445e+08	1.92551e+08		1.5295e+08	1.49734e+08	1.40206e+08
Q8N5M1	ATPAF2	ATP synthase mitochondrial F1 complex assembly factor 2 OS=Homo sapiens (Human) OX=9606 GN=ATPAF2 PE=1 SV=1	5.20892e+06	2.38229e+07	2.31761e+07		1.48008e+07	4.98036e+06			2.94179e+07	6.99081e+06	2.20973e+07		1.34271e+07	2.49471e+07	1.64091e+07
Q07092	COL16A1	Collagen alpha-1(XVI) chain OS=Homo sapiens (Human) OX=9606 GN=COL16A1 PE=1 SV=2	7.69815e+07	1.12598e+08	1.04323e+08		8.07655e+07	1.67716e+08	1.22773e+08		4.51712e+07	3.95688e+07	9.37082e+07		5.23687e+07	6.57717e+07	4.85194e+07
Q6PGP7	TTC37	Tetratricopeptide repeat protein 37 OS=Homo sapiens (Human) OX=9606 GN=TTC37 PE=1 SV=1	3.92084e+08	2.98441e+08	3.88147e+08		3.14597e+08	2.59114e+08	3.32177e+08		3.79033e+08	3.02871e+08	3.44635e+08		2.41667e+08	2.37563e+08	2.30989e+08
Q6NUM9	RETSAT	All-trans-retinol 13,14-reductase OS=Homo sapiens (Human) OX=9606 GN=RETSAT PE=1 SV=2	1.38592e+08	1.33877e+08	1.41168e+08		124434396	1.48928e+08	1.03699e+08		1.36477e+08	1.30936e+08	1.47527e+08		1.6892e+08	1.17991e+08	1.51219e+08
P21980	TGM2	Protein-glutamine gamma-glutamyltransferase 2 OS=Homo sapiens (Human) OX=9606 GN=TGM2 PE=1 SV=2	1.34578e+09	1.49408e+09	1.69997e+09		1526954132	1.54375e+09	1.58724e+09		1.38551e+09	1.1798e+09	1.64095e+09		1.51969e+09	1.31688e+09	1.46924e+09
Q9UI09	NDUFA12	NADH dehydrogenase [ubiquinone] 1 alpha subcomplex subunit 12 OS=Homo sapiens (Human) OX=9606 GN=NDUFA12 PE=1 SV=1	9.89252e+07	6.94558e+07	5.93241e+07		89526381	1.04868e+08	5.03404e+07		1.44777e+08	8.81136e+07	1.29919e+08		1.27306e+08	9.89041e+07	1.19891e+08
P29536	LMOD1	Leiomodin-1 OS=Homo sapiens (Human) OX=9606 GN=LMOD1 PE=1 SV=3	4.61013e+08	4.60736e+08	5.43865e+08		3.93064e+08	3.81812e+08	4.48419e+08		5.34603e+08	5.90746e+08	4.81119e+08		4.46652e+08	4.37106e+08	4.29632e+08
P61221	ABCE1	ATP-binding cassette sub-family E member 1 OS=Homo sapiens (Human) OX=9606 GN=ABCE1 PE=1 SV=1	1.44567e+09	1.35411e+09	1.38604e+09		1037353111	9.34283e+08	1.17293e+09		1.12287e+09	1.186e+09	1.13245e+09		9.18092e+08	8.28398e+08	9.50989e+08
P18846	ATF1	Cyclic AMP-dependent transcription factor ATF-1 OS=Homo sapiens (Human) OX=9606 GN=ATF1 PE=1 SV=2	7.26407e+07	6.57574e+07	5.90954e+07		85868228	7.64527e+07	8.30867e+07		7.58876e+07	7.31877e+07	7.27198e+07		3.26853e+07	5.6555e+07	8.68725e+07
P21127	CDK11B	Cyclin-dependent kinase 11B OS=Homo sapiens (Human) OX=9606 GN=CDK11B PE=1 SV=4	1.20867e+08	1.08925e+08	1.3308e+08		153418122	1.63637e+08	1.45527e+08		1.26046e+08	8.86758e+07	1.11322e+08		1.75619e+08	1.46795e+08	1.92807e+08
P23743	DGKA	Diacylglycerol kinase alpha OS=Homo sapiens (Human) OX=9606 GN=DGKA PE=1 SV=3	1.01649e+08	1.40347e+08	3.93118e+07		86822726	7.20109e+07	8.48842e+07		1.25756e+07	2.75006e+07	7.85475e+07		9.89444e+07	7.7361e+07	9.36367e+07
Q9BPX5	ARPC5L	Actin-related protein 2/3 complex subunit 5-like protein OS=Homo sapiens (Human) OX=9606 GN=ARPC5L PE=1 SV=1	1.8582e+08	2.16377e+08	1.7517e+08		167482264	1.4485e+08	1.43997e+08		1.63829e+08	3.51745e+08	3.14876e+08		2.30118e+08	2.97708e+08	3.59949e+08
E9PRG8	C11orf98	Uncharacterized protein C11orf98 OS=Homo sapiens (Human) OX=9606 GN=C11orf98 PE=4 SV=2	4.7262e+07	6.44991e+07	7.30999e+07		4.89299e+07	4.40995e+07	3.57108e+07		6.21714e+07	6.16233e+07	5.28027e+07		8.04973e+07	6.51e+07	8.13885e+07
P13489	RNH1	Ribonuclease inhibitor OS=Homo sapiens (Human) OX=9606 GN=RNH1 PE=1 SV=2	5.75674e+09	5.87847e+09	5.29682e+09		4869538548	4.59355e+09	4.85717e+09		4.78575e+09	5.01229e+09	5.06206e+09		3.78891e+09	3.53178e+09	3.81465e+09
P55287	CDH11	Cadherin-11 OS=Homo sapiens (Human) OX=9606 GN=CDH11 PE=1 SV=2	3.94963e+08	5.05434e+08	4.55483e+08		451045702	5.19314e+08	5.10066e+08		3.62168e+08	3.58047e+08	3.78949e+08		4.10563e+08	4.1465e+08	3.43852e+08
A0FGR8	ESYT2	Extended synaptotagmin-2 OS=Homo sapiens (Human) OX=9606 GN=ESYT2 PE=1 SV=1	6.1055e+08	6.21087e+08	6.26527e+08		5.64146e+08	5.02472e+08	4.78392e+08		6.98376e+08	7.53195e+08	7.83596e+08		9.22543e+08	7.79087e+08	7.36814e+08
P35052	GPC1	Glypican-1 OS=Homo sapiens (Human) OX=9606 GN=GPC1 PE=1 SV=2	1.48016e+09	1.47594e+09	1.32643e+09		1285854678	1.37226e+09	1.34334e+09		1.79045e+09	1.55585e+09	1.50973e+09		1.61194e+09	1.99357e+09	1.71517e+09
Q96AE4	FUBP1	Far upstream element-binding protein 1 OS=Homo sapiens (Human) OX=9606 GN=FUBP1 PE=1 SV=3	2.01878e+09	2.0398e+09	1.97642e+09		2574229042	2.69888e+09	2.52811e+09		1.97693e+09	2.01373e+09	2.06933e+09		2.23882e+09	2.10127e+09	2.14734e+09
O00116	AGPS	Alkyldihydroxyacetonephosphate synthase, peroxisomal OS=Homo sapiens (Human) OX=9606 GN=AGPS PE=1 SV=1	3.13122e+08	3.91059e+08	3.73956e+08		441373136	4.15456e+08	5.00196e+08		5.51231e+08	3.8209e+08	4.78198e+08		5.30773e+08	4.55947e+08	5.40358e+08
O95140	MFN2	Mitofusin-2 OS=Homo sapiens (Human) OX=9606 GN=MFN2 PE=1 SV=3	5.90021e+07	9.63401e+07	1.17864e+08		72143153	3.43778e+07	1.26659e+08		3.46571e+07	3.1925e+07	2.85255e+07		1.07785e+08	5.13222e+07	1.40984e+08
O60443	GSDME	Gasdermin-E OS=Homo sapiens (Human) OX=9606 GN=GSDME PE=1 SV=2	6.52134e+08	6.52715e+08	4.22588e+08		5.70184e+08	3.47253e+08	3.73087e+08		3.23413e+08	3.31682e+08	3.65907e+08		2.15054e+08	2.00985e+08	2.50741e+08
P04843	RPN1	Dolichyl-diphosphooligosaccharide--protein glycosyltransferase subunit 1 OS=Homo sapiens (Human) OX=9606 GN=RPN1 PE=1 SV=1	9.45782e+09	9.45431e+09	9.58089e+09		10022890916	1.05506e+10	1.03545e+10		1.06076e+10	9.85584e+09	1.07081e+10		1.30681e+10	1.28727e+10	1.29074e+10
Q00325	SLC25A3	Phosphate carrier protein, mitochondrial OS=Homo sapiens (Human) OX=9606 GN=SLC25A3 PE=1 SV=2	5.78822e+09	5.58262e+09	5.56381e+09		5955130328	6.50706e+09	6.58394e+09		7.15992e+09	6.70932e+09	6.81765e+09		7.75998e+09	7.03168e+09	7.91817e+09
Q8IXM3	MRPL41	39S ribosomal protein L41, mitochondrial OS=Homo sapiens (Human) OX=9606 GN=MRPL41 PE=1 SV=1	1.3482e+08	1.26357e+08	1.11294e+08		103537106	1.11144e+08	1.13203e+08		1.61004e+08	1.41795e+08	1.32123e+08		1.78203e+08	1.57473e+08	1.37685e+08
Q13769	THOC5	THO complex subunit 5 homolog OS=Homo sapiens (Human) OX=9606 GN=THOC5 PE=1 SV=2	2.75476e+07	2.31656e+07	3.91893e+07		48771963	5.38654e+07	1.91642e+07		3.61708e+07	1.87468e+07	3.51617e+07		3.71429e+07	4.01677e+07	2.98413e+07
Q13330	MTA1	Metastasis-associated protein MTA1 OS=Homo sapiens (Human) OX=9606 GN=MTA1 PE=1 SV=2	3.4833e+07	5.01757e+07	3.5833e+07		21633004	2.43218e+07	1.78457e+07		7.13513e+06	1.52487e+07	3.18124e+07		8.12886e+06	1.92259e+07	2.80573e+07
Q14669	TRIP12	E3 ubiquitin-protein ligase TRIP12 OS=Homo sapiens (Human) OX=9606 GN=TRIP12 PE=1 SV=1	9.42052e+08	8.39426e+08	1.16046e+09		574068432	6.84879e+08	7.87834e+08		7.25254e+08	7.08454e+08	1.1222e+09		6.57711e+08	1.04821e+09	7.57777e+08
Q8IWE4	DCUN1D3	DCN1-like protein 3 OS=Homo sapiens (Human) OX=9606 GN=DCUN1D3 PE=1 SV=1	7.35187e+06	8.14543e+06	1.02117e+07		17886102	1.65334e+07	1.37568e+07		8.11693e+06	9.71638e+06	1.25109e+07		3.82157e+07	2.97283e+07	2.40881e+07
Q9Y315	DERA	Deoxyribose-phosphate aldolase OS=Homo sapiens (Human) OX=9606 GN=DERA PE=1 SV=2	6.5702e+07	7.97995e+07	7.52701e+07		6.04818e+07	5.58311e+07	8.03717e+07		1.00218e+08	7.21458e+07	7.878e+07		5.30053e+07	3.81441e+07	6.21717e+07
O15294	OGT	UDP-N-acetylglucosamine--peptide N-acetylglucosaminyltransferase 110 kDa subunit OS=Homo sapiens (Human) OX=9606 GN=OGT PE=1 SV=3	5.84441e+08	5.60201e+08	4.87351e+08		535039617	5.67182e+08	6.21832e+08		5.01348e+08	5.00661e+08	5.04513e+08		6.25735e+08	8.32169e+08	8.23048e+08
Q9Y6M7	SLC4A7	Sodium bicarbonate cotransporter 3 OS=Homo sapiens (Human) OX=9606 GN=SLC4A7 PE=1 SV=2	1.4987e+07	1.64609e+07	2.89847e+07		3.99804e+07	4.53812e+07	2.20025e+07		5.40112e+07	5.68814e+07	6.00994e+07		1.07145e+08	1.11752e+08	1.00194e+08
Q9UIA9	XPO7	Exportin-7 OS=Homo sapiens (Human) OX=9606 GN=XPO7 PE=1 SV=3	4.78798e+08	4.88119e+08	4.82214e+08		4.27403e+08	3.97505e+08	3.85938e+08		3.72177e+08	4.64177e+08	4.25409e+08		3.43448e+08	2.48658e+08	3.29076e+08
Q6NZY4	ZCCHC8	Zinc finger CCHC domain-containing protein 8 OS=Homo sapiens (Human) OX=9606 GN=ZCCHC8 PE=1 SV=2		9.96687e+06	1.25706e+07		1.48169e+07	1.57844e+07	1.84882e+07		1.83156e+07	1.66333e+07	1.88579e+07		2.11821e+07	5.13872e+06
Q9Y5M8	SRPRB	Signal recognition particle receptor subunit beta OS=Homo sapiens (Human) OX=9606 GN=SRPRB PE=1 SV=3	9.78391e+08	9.15542e+08	9.70767e+08		974930768	1.07529e+09	1.04263e+09		1.60061e+09	1.52043e+09	1.57512e+09		1.98082e+09	2.014e+09	1.88259e+09
Q5JRX3	PITRM1	Presequence protease, mitochondrial OS=Homo sapiens (Human) OX=9606 GN=PITRM1 PE=1 SV=3	6.09956e+08	6.51602e+08	5.31782e+08		6.31813e+08	8.16407e+08	7.72044e+08		8.91389e+08	8.21671e+08	8.37832e+08		1.16686e+09	1.2844e+09	1.21561e+09
P36776	LONP1	Lon protease homolog, mitochondrial OS=Homo sapiens (Human) OX=9606 GN=LONP1 PE=1 SV=2	1.27747e+09	1.15176e+09	1.09415e+09		1.45449e+09	1.53828e+09	1.46002e+09		2.28539e+09	2.02437e+09	2.04042e+09		2.29227e+09	2.4428e+09	2.49873e+09
Q13136	PPFIA1	Liprin-alpha-1 OS=Homo sapiens (Human) OX=9606 GN=PPFIA1 PE=1 SV=1	6.02881e+07	7.30034e+07	8.14281e+07		86647903	6.34314e+07	7.44726e+07		9.93657e+07	8.6541e+07	6.14679e+07		8.58109e+07	3.37736e+07	7.84276e+07
Q16537	PPP2R5E	Serine/threonine-protein phosphatase 2A 56 kDa regulatory subunit epsilon isoform OS=Homo sapiens (Human) OX=9606 GN=PPP2R5E PE=1 SV=1	1.75519e+07	3.46367e+07	4.32078e+06		3.98648e+07	2.68451e+07			7.57701e+06	4.60498e+07	9.09917e+06				5.63782e+06
Q15041	ARL6IP1	ADP-ribosylation factor-like protein 6-interacting protein 1 OS=Homo sapiens (Human) OX=9606 GN=ARL6IP1 PE=1 SV=2	9.27885e+07	7.01319e+07	5.32823e+07		73000676	6.90897e+07	9.98122e+07		8.99791e+07	9.88795e+07	1.10066e+08		1.34367e+08	1.06251e+08	1.0481e+08
O60716	CTNND1	Catenin delta-1 OS=Homo sapiens (Human) OX=9606 GN=CTNND1 PE=1 SV=1	1.84497e+09	1.93128e+09	1.99115e+09		1973228448	2.10073e+09	2.36962e+09		2.02516e+09	1.92816e+09	1.93961e+09		2.07589e+09	2.33245e+09	2.14488e+09
Q16740	CLPP	ATP-dependent Clp protease proteolytic subunit, mitochondrial OS=Homo sapiens (Human) OX=9606 GN=CLPP PE=1 SV=1	4.69574e+07	9.64651e+07	5.59686e+07		51861350	8.67437e+07	6.78151e+07		1.3999e+08	1.01242e+08	7.95359e+07		9.81752e+07	1.48257e+08	1.43573e+08
Q9Y6E2	BZW2	Basic leucine zipper and W2 domain-containing protein 2 OS=Homo sapiens (Human) OX=9606 GN=BZW2 PE=1 SV=1	2.97785e+09	2.16614e+09	2.22199e+09		1325671433	1.218e+09	1.43211e+09		1.44411e+09	1.40544e+09	1.5187e+09		1.25884e+09	1.35819e+09	1.40371e+09
O76054	SEC14L2	SEC14-like protein 2 OS=Homo sapiens (Human) OX=9606 GN=SEC14L2 PE=1 SV=1	1.59685e+07	3.70755e+07	2.044e+07		25659141	3.51067e+07	4.45916e+07		2.89554e+07	1.28118e+07	2.98674e+07		6.30958e+06	7.17887e+06	2.42443e+07
Q9Y5Y2	NUBP2	Cytosolic Fe-S cluster assembly factor NUBP2 OS=Homo sapiens (Human) OX=9606 GN=NUBP2 PE=1 SV=1	7.00533e+07	8.84677e+07	7.6641e+07		62095963	5.93141e+07	7.59696e+07		7.23584e+07	5.76946e+07	6.04553e+07		4.50168e+07	6.09237e+07	5.15349e+07
O95166	GABARAP	Gamma-aminobutyric acid receptor-associated protein OS=Homo sapiens (Human) OX=9606 GN=GABARAP PE=1 SV=1	1.02676e+08	9.39355e+07	9.80526e+07		66150960	5.99617e+07	7.59776e+07		6.93444e+07	6.39341e+07	6.33676e+07		3.5667e+07	4.07378e+07	5.50089e+07
P51571	SSR4	Translocon-associated protein subunit delta OS=Homo sapiens (Human) OX=9606 GN=SSR4 PE=1 SV=1	1.54731e+09	1.5157e+09	1.53858e+09		1756761934	1.7007e+09	1.76963e+09		1.93721e+09	1.69152e+09	2.05475e+09		2.26543e+09	2.34588e+09	2.33744e+09
O00170	AIP	AH receptor-interacting protein OS=Homo sapiens (Human) OX=9606 GN=AIP PE=1 SV=2	5.16166e+08	4.59196e+08	4.77728e+08		3.97487e+08	3.56836e+08	4.36259e+08		4.20258e+08	3.96077e+08	4.42857e+08		3.5961e+08	3.49348e+08	3.13736e+08
P05091	ALDH2	Aldehyde dehydrogenase, mitochondrial OS=Homo sapiens (Human) OX=9606 GN=ALDH2 PE=1 SV=2	4.13829e+08	3.94352e+08	3.92857e+08		428389618	3.95707e+08	4.71654e+08		4.60278e+08	4.25827e+08	3.73735e+08		4.29781e+08	5.30508e+08	4.93297e+08
P14324	FDPS	Farnesyl pyrophosphate synthase OS=Homo sapiens (Human) OX=9606 GN=FDPS PE=1 SV=4	4.65513e+08	4.39767e+08	3.30908e+08		309740223	3.40795e+08	3.98537e+08		3.95439e+08	4.02473e+08	3.13079e+08		2.53804e+08	2.73446e+08	2.96605e+08
Q9UEU0	VTI1B	Vesicle transport through interaction with t-SNAREs homolog 1B OS=Homo sapiens (Human) OX=9606 GN=VTI1B PE=1 SV=3	3.09979e+07	4.29341e+07	3.89727e+07		30028231	7.44066e+06	3.63485e+07		2.67617e+07	1.68003e+07			2.49897e+07	1.07055e+07
P50552	VASP	Vasodilator-stimulated phosphoprotein OS=Homo sapiens (Human) OX=9606 GN=VASP PE=1 SV=3	1.4724e+09	1.39034e+09	1.50883e+09		1161997299	1.13058e+09	1.27266e+09		1.25359e+09	1.4113e+09	1.40766e+09		1.17141e+09	1.35532e+09	1.24707e+09
Q9NYU2	UGGT1	UDP-glucose:glycoprotein glucosyltransferase 1 OS=Homo sapiens (Human) OX=9606 GN=UGGT1 PE=1 SV=3	3.62233e+09	3.47418e+09	3.6338e+09		4.00816e+09	4.04591e+09	4.00971e+09		4.18892e+09	3.95948e+09	4.3579e+09		5.15529e+09	4.90332e+09	4.71899e+09
P35244	RPA3	Replication protein A 14 kDa subunit OS=Homo sapiens (Human) OX=9606 GN=RPA3 PE=1 SV=1	1.22752e+08	6.4073e+07	4.13656e+07		95182620	2.05012e+07	2.92184e+07		4.9108e+07	3.69733e+07	3.30093e+07		2.02321e+07	4.58255e+07	1.80243e+08
O95298	NDUFC2	NADH dehydrogenase [ubiquinone] 1 subunit C2 OS=Homo sapiens (Human) OX=9606 GN=NDUFC2 PE=1 SV=1	1.72148e+08	1.54114e+08	1.78181e+08		215168188	2.06544e+08	2.04883e+08		2.44555e+08	2.08385e+08	2.46945e+08		2.27452e+08	2.67344e+08	2.75511e+08
Q8N584	TTC39C	Tetratricopeptide repeat protein 39C OS=Homo sapiens (Human) OX=9606 GN=TTC39C PE=2 SV=2	8.31036e+07	1.02952e+08	9.42353e+07		79184140	7.03347e+07	5.96141e+07		5.72095e+07	4.79208e+07	3.86565e+07		4.89141e+07	3.35739e+07	5.11047e+07
O43676	NDUFB3	NADH dehydrogenase [ubiquinone] 1 beta subcomplex subunit 3 OS=Homo sapiens (Human) OX=9606 GN=NDUFB3 PE=1 SV=3	8.21339e+07	9.88333e+07	8.13404e+07		121870277	1.15333e+08	1.14303e+08		1.32528e+08	1.27765e+08	1.641e+08		1.79877e+08	1.58179e+08	1.58123e+08
Q9HB40	SCPEP1	Retinoid-inducible serine carboxypeptidase OS=Homo sapiens (Human) OX=9606 GN=SCPEP1 PE=1 SV=1	1.30607e+08	9.93401e+07	1.67164e+08		84909146	1.39592e+08	2.01687e+08		1.43255e+08	1.23041e+08	1.0135e+08		3.39027e+07	6.46772e+07	2.47693e+07
P09619	PDGFRB	Platelet-derived growth factor receptor beta OS=Homo sapiens (Human) OX=9606 GN=PDGFRB PE=1 SV=1	2.36527e+09	2.4558e+09	2.50917e+09		2.31438e+09	2.53087e+09	2.26725e+09		1.97099e+09	1.92114e+09	1.86748e+09		1.67436e+09	1.37197e+09	1.44323e+09
Q6R327	RICTOR	Rapamycin-insensitive companion of mTOR OS=Homo sapiens (Human) OX=9606 GN=RICTOR PE=1 SV=1	4.13593e+06	1.29178e+06	1.06403e+07		42167588	1.21756e+07	2.25241e+07		1.3993e+07	1.45428e+07	1.39931e+07		1.99761e+07	1.0699e+07	3.51896e+07
P28482	MAPK1	Mitogen-activated protein kinase 1 OS=Homo sapiens (Human) OX=9606 GN=MAPK1 PE=1 SV=3	2.35271e+09	2.44188e+09	2.47517e+09		2176718992	2.11266e+09	2.31816e+09		1.9598e+09	2.06778e+09	2.05483e+09		1.71524e+09	1.40409e+09	1.65268e+09
Q9BQA9	CYBC1	Cytochrome b-245 chaperone 1 OS=Homo sapiens (Human) OX=9606 GN=CYBC1 PE=1 SV=1	1.31148e+08	1.39409e+08	1.45586e+08		157324395	1.76821e+08	1.89117e+08		1.55626e+08	7.47448e+07	1.60701e+08		1.57514e+08	1.57265e+08	1.14665e+08
Q9H3Q1	CDC42EP4	Cdc42 effector protein 4 OS=Homo sapiens (Human) OX=9606 GN=CDC42EP4 PE=1 SV=1	1.11218e+08	9.99507e+07	8.32289e+07		6.03783e+07	8.96319e+07	8.75682e+07		6.47987e+07	1.25222e+08	8.00337e+07		6.05757e+07	2.95338e+07	9.70456e+07
P21266	GSTM3	Glutathione S-transferase Mu 3 OS=Homo sapiens (Human) OX=9606 GN=GSTM3 PE=1 SV=3	1.92526e+09	1.97655e+09	1.78353e+09		1.47274e+09	1.54403e+09	1.79568e+09		1.71844e+09	1.89688e+09	1.78063e+09		1.29632e+09	1.3105e+09	1.52022e+09
Q05048	CSTF1	Cleavage stimulation factor subunit 1 OS=Homo sapiens (Human) OX=9606 GN=CSTF1 PE=1 SV=1	1.10943e+08	5.78074e+07	1.02989e+08		191679562	1.80876e+08	1.53127e+08		1.10606e+08	8.07685e+07	1.11131e+08		1.34716e+08	1.44548e+08	1.10817e+08
Q9ULC4	MCTS1	Malignant T-cell-amplified sequence 1 OS=Homo sapiens (Human) OX=9606 GN=MCTS1 PE=1 SV=1	3.91497e+08	3.49236e+08	3.9903e+08		339530971	2.93066e+08	3.05227e+08		2.96863e+08	3.33524e+08	3.14239e+08		2.10177e+08	2.13982e+08	1.87451e+08
Q9BWS9	CHID1	Chitinase domain-containing protein 1 OS=Homo sapiens (Human) OX=9606 GN=CHID1 PE=1 SV=1	2.71495e+08	2.80322e+08	2.44482e+08		173263301	2.63437e+08	2.47367e+08		2.22097e+08	2.32166e+08	1.89665e+08		2.31735e+08	1.87645e+08	2.09643e+08
Q5JVS0	HABP4	Intracellular hyaluronan-binding protein 4 OS=Homo sapiens (Human) OX=9606 GN=HABP4 PE=1 SV=1	2.03118e+07		3.99505e+06		4.57889e+06	6.61316e+06	7.25395e+06		4.60217e+06	5.54307e+06	2.24277e+07		1.73659e+07	1.23633e+07	8.06961e+06
Q9UN37	VPS4A	Vacuolar protein sorting-associated protein 4A OS=Homo sapiens (Human) OX=9606 GN=VPS4A PE=1 SV=1	4.72941e+08	5.17406e+08	5.07696e+08		3.60358e+08	4.5694e+08	4.3693e+08		4.44473e+08	4.33722e+08	3.86819e+08		3.53679e+08	3.09005e+08	2.63577e+08
Q8NB49	ATP11C	Phospholipid-transporting ATPase IG OS=Homo sapiens (Human) OX=9606 GN=ATP11C PE=1 SV=3	7.45299e+07	5.89988e+07	6.10379e+07		45528024	4.89808e+07	6.02175e+07		7.01523e+07	4.97675e+07	6.49383e+07		4.17846e+07	8.25634e+07	4.79021e+07
P63218	GNG5	Guanine nucleotide-binding protein G(I)/G(S)/G(O) subunit gamma-5 OS=Homo sapiens (Human) OX=9606 GN=GNG5 PE=1 SV=3	2.74241e+08	3.05056e+08	3.62488e+08		144066224	2.49822e+08	2.7136e+08		4.01219e+07	1.84779e+07	3.01777e+07		3.04996e+07	2.58812e+07	3.61055e+07
Q7KZ85	SUPT6H	Transcription elongation factor SPT6 OS=Homo sapiens (Human) OX=9606 GN=SUPT6H PE=1 SV=2	2.47026e+08	2.25041e+08	2.1581e+08		225855484	2.1712e+08	2.49823e+08		1.89621e+08	1.76781e+08	1.85629e+08		1.82779e+08	1.31026e+08	1.47632e+08
Q96PP9	GBP4	Guanylate-binding protein 4 OS=Homo sapiens (Human) OX=9606 GN=GBP4 PE=2 SV=2	9.93066e+06	1.73825e+07			1.15389e+08	1.03528e+08	8.29149e+07		1.24345e+07					2.02768e+07	2.62959e+07
Q5T8P6	RBM26	RNA-binding protein 26 OS=Homo sapiens (Human) OX=9606 GN=RBM26 PE=1 SV=3	2.09364e+08	2.00295e+08	2.2516e+08		1.77927e+08	2.64518e+08	2.34415e+08		2.68214e+08	2.19557e+08	2.27444e+08		2.87209e+08	2.32361e+08	2.89864e+08
Q9H299	SH3BGRL3	SH3 domain-binding glutamic acid-rich-like protein 3 OS=Homo sapiens (Human) OX=9606 GN=SH3BGRL3 PE=1 SV=1	2.20531e+09	1.88719e+09	1.63145e+09		1987437648	1.49e+09	2.02737e+09		1.64556e+09	1.36019e+09	1.40903e+09		9.72526e+08	8.363e+08	9.66979e+08
Q9P265	DIP2B	Disco-interacting protein 2 homolog B OS=Homo sapiens (Human) OX=9606 GN=DIP2B PE=1 SV=3	1.49384e+08	1.15836e+08	1.57565e+08		249296970	2.58774e+08	2.00736e+08		1.31917e+08	1.02222e+08	1.36561e+08		1.44716e+08	1.36887e+08	1.33263e+08
P63000	RAC1	Ras-related C3 botulinum toxin substrate 1 OS=Homo sapiens (Human) OX=9606 GN=RAC1 PE=1 SV=1	2.76245e+09	2.66867e+09	2.77163e+09		2909944560	3.13261e+09	3.2075e+09		2.58127e+09	2.5817e+09	2.52974e+09		2.52371e+09	2.6655e+09	2.62682e+09
Q9NRV9	HEBP1	Heme-binding protein 1 OS=Homo sapiens (Human) OX=9606 GN=HEBP1 PE=1 SV=1	1.10023e+09	1.14295e+09	1.07074e+09		1239605996	1.30963e+09	1.20504e+09		1.27196e+09	1.18573e+09	1.26235e+09		1.34051e+09	1.30607e+09	1.26412e+09
Q9UFN0	NIPSNAP3A	Protein NipSnap homolog 3A OS=Homo sapiens (Human) OX=9606 GN=NIPSNAP3A PE=1 SV=2	1.88919e+08	2.65778e+08	2.58393e+08		217039343	2.85487e+08	2.78304e+08		4.10585e+08	2.5164e+08	3.4427e+08		3.38135e+08	3.05159e+08	3.98759e+08
Q9Y487	ATP6V0A2	V-type proton ATPase 116 kDa subunit a isoform 2 OS=Homo sapiens (Human) OX=9606 GN=ATP6V0A2 PE=1 SV=2	7.43498e+06	1.52549e+07	7.59775e+06		15637106	3.0821e+07	7.41041e+06			1.24069e+07			5.95609e+06	6.0264e+06	3.99456e+07
P11940	PABPC1	Polyadenylate-binding protein 1 OS=Homo sapiens (Human) OX=9606 GN=PABPC1 PE=1 SV=2	5.27334e+09	4.77195e+09	4.94125e+09		5507802550	5.21204e+09	5.48321e+09		4.98104e+09	5.19558e+09	4.84747e+09		5.01045e+09	5.15954e+09	5.05892e+09
P30046	DDT	D-dopachrome decarboxylase OS=Homo sapiens (Human) OX=9606 GN=DDT PE=1 SV=3	8.78493e+08	8.83246e+08	8.43797e+08		709965184	7.60936e+08	7.76093e+08		6.65972e+08	7.46315e+08	7.36078e+08		5.29313e+08	5.73053e+08	4.86584e+08
P00505	GOT2	Aspartate aminotransferase, mitochondrial OS=Homo sapiens (Human) OX=9606 GN=GOT2 PE=1 SV=3	2.40443e+09	2.48442e+09	2.70121e+09		2614607270	3.09436e+09	2.92444e+09		3.41186e+09	2.9937e+09	3.03908e+09		3.404e+09	3.42079e+09	3.57868e+09
Q86T03	PIP4P1	Type 1 phosphatidylinositol 4,5-bisphosphate 4-phosphatase OS=Homo sapiens (Human) OX=9606 GN=PIP4P1 PE=1 SV=1	2.47869e+07	1.6711e+07	1.49187e+07		19726946	2.31226e+07	2.51295e+07		2.40882e+07	1.2173e+07	2.3466e+07		1.75197e+07	4.43048e+07	1.31403e+07
Q7Z2T5	TRMT1L	TRMT1-like protein OS=Homo sapiens (Human) OX=9606 GN=TRMT1L PE=1 SV=2	1.79053e+07	2.29354e+07	7.21987e+06		1.05197e+07	9.49533e+06	6.86929e+06			1.72015e+07	4.66854e+06			6.45289e+06	9.84531e+06
P35080	PFN2	Profilin-2 OS=Homo sapiens (Human) OX=9606 GN=PFN2 PE=1 SV=3	3.98314e+08	4.21084e+08	3.99408e+08		291812294	2.95518e+08	3.36463e+08		3.49042e+08	3.48501e+08	3.02213e+08		2.43263e+08	2.19891e+08	2.52294e+08
P15848	ARSB	Arylsulfatase B OS=Homo sapiens (Human) OX=9606 GN=ARSB PE=1 SV=1	9.24795e+07	9.06502e+07	1.19424e+08		24069172	8.5471e+07	6.73317e+07		6.25114e+07	6.08634e+07	8.60185e+07		6.81498e+07	4.87509e+07	6.44441e+07
Q14C86	GAPVD1	GTPase-activating protein and VPS9 domain-containing protein 1 OS=Homo sapiens (Human) OX=9606 GN=GAPVD1 PE=1 SV=2	1.00094e+08	8.07287e+07	1.29071e+08		1.17258e+08	1.25753e+08	1.46936e+08		7.0866e+07	1.02131e+08	1.14086e+08		1.04864e+08	1.77934e+08	1.29617e+08
Q9GZS3	WDR61	WD repeat-containing protein 61 OS=Homo sapiens (Human) OX=9606 GN=WDR61 PE=1 SV=1	2.46435e+08	1.76299e+08	2.37778e+08		156605160	1.95961e+08	2.28537e+08		2.21075e+08	1.96977e+08	1.91759e+08		2.34674e+08	1.64274e+08	1.54297e+08
Q9NRL3	STRN4	Striatin-4 OS=Homo sapiens (Human) OX=9606 GN=STRN4 PE=1 SV=2	1.48626e+08	1.68236e+08	1.72044e+08		166412713	1.8416e+08	1.90656e+08		7.69634e+07	1.47237e+08	1.65475e+08		1.54184e+08	1.28362e+08	1.76392e+08
P32119	PRDX2	Peroxiredoxin-2 OS=Homo sapiens (Human) OX=9606 GN=PRDX2 PE=1 SV=5	3.00066e+09	2.95443e+09	3.04074e+09		2459592723	2.48543e+09	2.61314e+09		2.60711e+09	2.46755e+09	2.686e+09		2.01574e+09	1.9898e+09	1.91809e+09
Q92890	UFD1	Ubiquitin recognition factor in ER-associated degradation protein 1 OS=Homo sapiens (Human) OX=9606 GN=UFD1 PE=1 SV=3	4.10687e+08	2.9232e+08	1.69314e+08		2.46192e+08	2.23812e+08	2.20327e+08		2.42348e+08	2.57011e+08	2.17343e+08		1.76993e+08	2.12557e+08	1.95284e+08
P45974	USP5	Ubiquitin carboxyl-terminal hydrolase 5 OS=Homo sapiens (Human) OX=9606 GN=USP5 PE=1 SV=2	1.5796e+09	1.5887e+09	1.59259e+09		1.38711e+09	1.35448e+09	1.42411e+09		1.47096e+09	1.28459e+09	1.40484e+09		1.04557e+09	9.71801e+08	1.08783e+09
P16949	STMN1	Stathmin OS=Homo sapiens (Human) OX=9606 GN=STMN1 PE=1 SV=3	8.36813e+08	9.70069e+08	9.10529e+08		599002709	1.00482e+09	6.52075e+08		8.95633e+08	9.30106e+08	1.22178e+09		7.2266e+08	6.67101e+08	9.0944e+08
Q96DH6	MSI2	RNA-binding protein Musashi homolog 2 OS=Homo sapiens (Human) OX=9606 GN=MSI2 PE=1 SV=1	7.08978e+07	3.93458e+07	8.18002e+07		47829197	3.04119e+07	2.29113e+07		3.452e+07	2.77745e+07	5.19118e+07		2.17521e+07	1.6356e+07	3.28086e+07
P40938	RFC3	Replication factor C subunit 3 OS=Homo sapiens (Human) OX=9606 GN=RFC3 PE=1 SV=2	5.16664e+07	3.3109e+07	3.03828e+07		20212256	4.24952e+07	3.65822e+07		3.72449e+07	3.05923e+07	2.28542e+07		4.68851e+07	4.06549e+07	3.88165e+07
Q8N9T8	KRI1	Protein KRI1 homolog OS=Homo sapiens (Human) OX=9606 GN=KRI1 PE=1 SV=3	4.47203e+07	4.28615e+07	4.83277e+07		1.83245e+07	2.80394e+07	2.22744e+07		9.08696e+06	3.33845e+07	2.13035e+07		2.05194e+07	2.62369e+07	4.44285e+07
Q9HCN8	SDF2L1	Stromal cell-derived factor 2-like protein 1 OS=Homo sapiens (Human) OX=9606 GN=SDF2L1 PE=1 SV=2	6.03445e+07	6.47252e+07	1.51589e+08		7.89386e+07	7.792e+07	1.34816e+08		2.03051e+08	1.70821e+08	1.11737e+08		2.3162e+08	1.73188e+08	1.85304e+08
Q86TM6	SYVN1	E3 ubiquitin-protein ligase synoviolin OS=Homo sapiens (Human) OX=9606 GN=SYVN1 PE=1 SV=2	6.22676e+07	7.23644e+07	7.87799e+07		98521208	1.10233e+08	1.09848e+08		2.26238e+08	1.74247e+08	1.8474e+08		2.5937e+08	2.15827e+08	2.64769e+08
P21796	VDAC1	Voltage-dependent anion-selective channel protein 1 OS=Homo sapiens (Human) OX=9606 GN=VDAC1 PE=1 SV=2	5.39878e+09	5.19556e+09	5.35934e+09		5.42892e+09	6.31665e+09	6.0213e+09		7.03633e+09	6.06266e+09	6.11972e+09		7.2437e+09	7.25429e+09	6.81934e+09
Q9NUQ6	SPATS2L	SPATS2-like protein OS=Homo sapiens (Human) OX=9606 GN=SPATS2L PE=1 SV=2	1.35804e+09	1.46145e+09	1.53313e+09		1.40877e+09	1.35654e+09	1.50238e+09		1.13331e+09	1.16708e+09	1.08872e+09		9.28441e+08	8.93767e+08	9.99787e+08
P25685	DNAJB1	DnaJ homolog subfamily B member 1 OS=Homo sapiens (Human) OX=9606 GN=DNAJB1 PE=1 SV=4	5.77146e+08	5.47988e+08	5.51214e+08		6.94665e+08	7.02016e+08	8.10395e+08		5.56817e+08	5.78495e+08	5.97354e+08		4.48326e+08	4.99411e+08	4.93216e+08
O95674	CDS2	Phosphatidate cytidylyltransferase 2 OS=Homo sapiens (Human) OX=9606 GN=CDS2 PE=1 SV=1	1.03236e+07	2.55536e+07	3.48751e+07		26616865	2.13098e+07	2.1265e+07		3.01904e+07	1.54717e+07	1.34978e+07		4.19522e+07	2.0108e+07	2.25292e+07
Q9UDY4	DNAJB4	DnaJ homolog subfamily B member 4 OS=Homo sapiens (Human) OX=9606 GN=DNAJB4 PE=1 SV=1	7.36961e+07	8.00038e+07	7.62943e+07		50884571	8.21795e+07	9.5247e+07		8.65752e+07	9.23945e+07	7.39717e+07		8.43503e+07	8.92478e+07	1.02717e+08
O75391	SPAG7	Sperm-associated antigen 7 OS=Homo sapiens (Human) OX=9606 GN=SPAG7 PE=1 SV=2	1.84239e+07	1.13332e+07	1.58862e+07		18288064	7.87761e+06	1.30779e+07		1.67852e+07	1.39324e+07	9.16037e+06		3.18541e+07	3.31293e+07	2.3893e+07
P56385	ATP5ME	ATP synthase subunit e, mitochondrial OS=Homo sapiens (Human) OX=9606 GN=ATP5ME PE=1 SV=2	1.95911e+08	1.87386e+08	1.22378e+08		2.38079e+08	2.67095e+08	1.50069e+08		3.07546e+08	1.58916e+08	3.19368e+08		3.34265e+08	2.75832e+08	3.7788e+08
O95163	ELP1	Elongator complex protein 1 OS=Homo sapiens (Human) OX=9606 GN=ELP1 PE=1 SV=3	2.8011e+07	7.9004e+07	4.79818e+07		4.15887e+07	4.68201e+07	3.61201e+07		4.8583e+07	4.35945e+07	7.93815e+07		4.32468e+07	4.0712e+07	4.49179e+07
Q7L1W4	LRRC8D	Volume-regulated anion channel subunit LRRC8D OS=Homo sapiens (Human) OX=9606 GN=LRRC8D PE=1 SV=1	9.50664e+06	2.79189e+07	5.07969e+07		3.45401e+07	4.66103e+07	4.18765e+07		4.25344e+07	9.51452e+06	1.71531e+07		1.31187e+07	7.29104e+06	3.78067e+07
O60493	SNX3	Sorting nexin-3 OS=Homo sapiens (Human) OX=9606 GN=SNX3 PE=1 SV=3	1.07481e+09	1.05413e+09	1.04362e+09		877272476	7.7508e+08	9.1933e+08		7.60726e+08	7.1058e+08	7.95448e+08		5.04949e+08	5.95384e+08	5.6307e+08
Q16401	PSMD5	26S proteasome non-ATPase regulatory subunit 5 OS=Homo sapiens (Human) OX=9606 GN=PSMD5 PE=1 SV=3	1.48355e+09	1.34509e+09	1.21162e+09		1221611429	1.05038e+09	1.05765e+09		1.01841e+09	1.04255e+09	1.15069e+09		9.54958e+08	9.89669e+08	1.07537e+09
O00483	NDUFA4	Cytochrome c oxidase subunit NDUFA4 OS=Homo sapiens (Human) OX=9606 GN=NDUFA4 PE=1 SV=1	2.38783e+08	3.55351e+08	2.7176e+08		224816168	2.82735e+08	2.17201e+08		3.15994e+08	2.81637e+08	3.5689e+08		3.36792e+08	3.44025e+08	4.7498e+08
Q13867	BLMH	Bleomycin hydrolase OS=Homo sapiens (Human) OX=9606 GN=BLMH PE=1 SV=1	2.68038e+08	2.4998e+08	1.99509e+08		222491356	1.61348e+08	1.93984e+08		2.2422e+08	2.04866e+08	2.26964e+08		1.39531e+08	1.21745e+08	1.63881e+08
P31944	CASP14	Caspase-14 OS=Homo sapiens (Human) OX=9606 GN=CASP14 PE=1 SV=2	5.342e+07	2.44477e+07	1.55704e+07		76122998				4.80573e+07	8.41309e+07	3.30423e+07		3.13157e+07	5.55543e+07	4.83774e+07
P15924	DSP	Desmoplakin OS=Homo sapiens (Human) OX=9606 GN=DSP PE=1 SV=3	1.51444e+08	1.06293e+08	2.55481e+08		5.14768e+08	1.44585e+08	9.7765e+07		4.36537e+08	1.23409e+08	1.54582e+08		1.41246e+08	2.31955e+08	3.32218e+08
Q9BV86	NTMT1	N-terminal Xaa-Pro-Lys N-methyltransferase 1 OS=Homo sapiens (Human) OX=9606 GN=NTMT1 PE=1 SV=3	1.37405e+08	1.4287e+08	1.26002e+08		108947194	1.07848e+08	1.06936e+08		1.16587e+08	1.09065e+08	1.03878e+08		7.78032e+07	6.82819e+07	6.35112e+07
P98194	ATP2C1	Calcium-transporting ATPase type 2C member 1 OS=Homo sapiens (Human) OX=9606 GN=ATP2C1 PE=1 SV=3	2.02155e+08	2.15109e+08	2.07673e+08		233173662	2.23205e+08	2.61869e+08		2.08373e+08	1.77934e+08	1.82685e+08		2.29723e+08	2.40381e+08	1.7738e+08
Q9C0D5	TANC1	Protein TANC1 OS=Homo sapiens (Human) OX=9606 GN=TANC1 PE=1 SV=3	1.40147e+07	1.17243e+07	1.84714e+07		2.01106e+06	9.73066e+06	1.28083e+07		6.89675e+06	7.91596e+06	2.54318e+06		1.31491e+07	2.6333e+06	9.87112e+06
O43399	TPD52L2	Tumor protein D54 OS=Homo sapiens (Human) OX=9606 GN=TPD52L2 PE=1 SV=2	2.1202e+09	2.2376e+09	1.99877e+09		1636136966	1.77956e+09	1.85516e+09		2.29452e+09	2.26658e+09	2.27539e+09		2.06705e+09	2.35055e+09	2.35333e+09
Q6UB35	MTHFD1L	Monofunctional C1-tetrahydrofolate synthase, mitochondrial OS=Homo sapiens (Human) OX=9606 GN=MTHFD1L PE=1 SV=1	2.97439e+08	2.92065e+08	2.95445e+08		3.31179e+08	4.63026e+08	3.73764e+08		3.53728e+08	3.45495e+08	4.02044e+08		4.30116e+08	3.85925e+08	4.49351e+08
Q8NDI1	EHBP1	EH domain-binding protein 1 OS=Homo sapiens (Human) OX=9606 GN=EHBP1 PE=1 SV=3	2.44079e+08	2.46974e+08	2.22073e+08		79932353	2.03487e+08	2.16461e+08		1.90543e+08	2.07608e+08	2.07909e+08		1.60762e+08	1.56905e+08	9.2034e+07
P54687	BCAT1	Branched-chain-amino-acid aminotransferase, cytosolic OS=Homo sapiens (Human) OX=9606 GN=BCAT1 PE=1 SV=3	4.33392e+08	5.45765e+08	4.76649e+08		415186140	3.54058e+08	4.40494e+08		3.49703e+08	3.87769e+08	3.74199e+08		3.20331e+08	2.23801e+08	3.12795e+08
Q02818	NUCB1	Nucleobindin-1 OS=Homo sapiens (Human) OX=9606 GN=NUCB1 PE=1 SV=4	2.05269e+08	6.15172e+08	2.0878e+08		288261733	3.40501e+08	2.45307e+08		3.04164e+08	2.70556e+08	2.66572e+08		2.4245e+08	1.16644e+08	2.95063e+08
Q96PE2	ARHGEF17	Rho guanine nucleotide exchange factor 17 OS=Homo sapiens (Human) OX=9606 GN=ARHGEF17 PE=1 SV=1	3.60747e+07	4.52644e+07	3.97978e+07		19446819	4.17118e+07	2.81138e+07		1.40394e+07	5.24022e+07	3.95128e+07		1.54127e+07	2.30004e+07	4.41651e+07
Q12981	BNIP1	Vesicle transport protein SEC20 OS=Homo sapiens (Human) OX=9606 GN=BNIP1 PE=1 SV=3		1.36423e+07	1.17111e+07		9251351	4.98512e+07	2.43648e+07		6.19526e+07	7.5853e+07	4.32998e+07		8.94844e+07	7.50046e+07	3.33387e+07
P23434	GCSH	Glycine cleavage system H protein, mitochondrial OS=Homo sapiens (Human) OX=9606 GN=GCSH PE=1 SV=2	9.80819e+07	3.19486e+07	7.48377e+07		49900214	2.57451e+07	6.06383e+07		9.65668e+07	8.70859e+07	7.01403e+07		1.16454e+08	4.19443e+07	1.08462e+08
Q71UI9	H2AFV	Histone H2A.V OS=Homo sapiens (Human) OX=9606 GN=H2AFV PE=1 SV=3	2.09188e+09	2.01122e+09	1.947e+09		1804277488	1.74023e+09	1.66876e+09		2.1984e+09	1.78595e+09	1.94215e+09		2.28713e+09	2.313e+09	2.39173e+09
Q96F85	CNRIP1	CB1 cannabinoid receptor-interacting protein 1 OS=Homo sapiens (Human) OX=9606 GN=CNRIP1 PE=1 SV=1	2.1154e+08	1.76936e+08	1.6709e+08		123919438	1.67639e+08	1.37901e+08		1.61913e+08	1.41493e+08	1.33408e+08		1.09394e+08	8.27848e+07	1.01188e+08
O75152	ZC3H11A	Zinc finger CCCH domain-containing protein 11A OS=Homo sapiens (Human) OX=9606 GN=ZC3H11A PE=1 SV=3	2.41631e+07	2.54771e+07	2.4212e+07		6409179	3.76692e+07	6.36035e+06		3.91389e+07	4.26355e+07	4.95576e+07		3.13682e+07	3.56816e+07	3.85527e+07
P08559	PDHA1	Pyruvate dehydrogenase E1 component subunit alpha, somatic form, mitochondrial OS=Homo sapiens (Human) OX=9606 GN=PDHA1 PE=1 SV=3	6.9722e+08	7.63685e+08	7.94042e+08		752422000	7.94181e+08	8.67434e+08		1.02678e+09	9.67312e+08	9.56048e+08		1.08717e+09	1.02286e+09	1.21711e+09
P23229	ITGA6	Integrin alpha-6 OS=Homo sapiens (Human) OX=9606 GN=ITGA6 PE=1 SV=5	1.46708e+08	1.37751e+08	1.61643e+08		6.30495e+07	8.77523e+07	1.00875e+08		1.86731e+08	1.51153e+08	1.33657e+08		1.73416e+08	1.29752e+08	1.91725e+08
P61764	STXBP1	Syntaxin-binding protein 1 OS=Homo sapiens (Human) OX=9606 GN=STXBP1 PE=1 SV=1	1.36523e+09	1.43011e+09	1.3225e+09		1.29134e+09	1.36913e+09	1.4442e+09		1.3245e+09	1.40927e+09	1.30177e+09		1.10393e+09	1.1617e+09	1.00236e+09
Q13619	CUL4A	Cullin-4A OS=Homo sapiens (Human) OX=9606 GN=CUL4A PE=1 SV=3	1.36655e+09	1.27824e+09	1.24473e+09		1107002325	1.19492e+09	1.24635e+09		1.11892e+09	1.26243e+09	1.10085e+09		9.05832e+08	8.01472e+08	1.02732e+09
Q9Y5B6	PAXBP1	PAX3- and PAX7-binding protein 1 OS=Homo sapiens (Human) OX=9606 GN=PAXBP1 PE=1 SV=2	4.56844e+07	5.17171e+07	4.1796e+07		4.78062e+07	4.24615e+07	5.46622e+07		2.88291e+07	3.16629e+07	2.56103e+07			5.97778e+06	9.70035e+06
Q9BXJ8	TMEM120A	Transmembrane protein 120A OS=Homo sapiens (Human) OX=9606 GN=TMEM120A PE=1 SV=1	1.30997e+07	1.77582e+07			10545378	2.5017e+07	7.30641e+06		2.34536e+07	2.88132e+07	2.79491e+07		1.12795e+07	8.3151e+06	1.23344e+07
Q9H9A6	LRRC40	Leucine-rich repeat-containing protein 40 OS=Homo sapiens (Human) OX=9606 GN=LRRC40 PE=1 SV=1	2.30798e+08	2.21293e+08	2.49644e+08		2.00728e+08	2.40739e+08	2.49007e+08		2.67905e+08	2.54154e+08	1.98789e+08		1.68854e+08	2.36866e+08	1.9889e+08
Q14563	SEMA3A	Semaphorin-3A OS=Homo sapiens (Human) OX=9606 GN=SEMA3A PE=1 SV=1	3.59407e+06		3.58619e+06		4.37703e+06		2.33676e+06		5.74322e+06	7.93865e+06	1.12394e+07		2.18424e+07	2.5636e+07	1.92685e+07
Q96M27	PRRC1	Protein PRRC1 OS=Homo sapiens (Human) OX=9606 GN=PRRC1 PE=1 SV=1	4.23973e+08	3.73694e+08	4.16078e+08		534179038	4.66799e+08	5.64599e+08		4.74655e+08	4.99393e+08	5.61297e+08		4.49924e+08	4.65746e+08	4.20705e+08
O60888	CUTA	Protein CutA OS=Homo sapiens (Human) OX=9606 GN=CUTA PE=1 SV=2	2.22459e+07	5.05445e+07	2.26381e+07		23636420	2.67497e+07	2.26061e+07		1.5196e+07	1.91718e+07	1.85685e+07		1.73311e+07	9.9857e+06	1.55182e+07
Q5TAQ9	DCAF8	DDB1- and CUL4-associated factor 8 OS=Homo sapiens (Human) OX=9606 GN=DCAF8 PE=1 SV=1	5.21992e+07	3.39058e+07	8.01536e+07		36488567	4.65851e+07	2.27689e+07		5.21465e+07	9.42518e+06	5.90562e+07		4.92106e+07	2.79829e+07	4.30603e+07
Q15629	TRAM1	Translocating chain-associated membrane protein 1 OS=Homo sapiens (Human) OX=9606 GN=TRAM1 PE=1 SV=3	4.20257e+08	5.05667e+08	4.80422e+08		536485684	5.84662e+08	6.0711e+08		6.77895e+08	7.40836e+08	6.8809e+08		7.74752e+08	7.96764e+08	7.31977e+08
Q969G3	SMARCE1	SWI/SNF-related matrix-associated actin-dependent regulator of chromatin subfamily E member 1 OS=Homo sapiens (Human) OX=9606 GN=SMARCE1 PE=1 SV=2	8.0041e+07	7.38878e+07	7.43125e+07		88149251	1.03301e+08	8.57849e+07		6.97789e+07	7.79873e+07	3.50546e+07		8.1413e+07	6.67632e+07	6.93694e+07
Q9UGP8	SEC63	Translocation protein SEC63 homolog OS=Homo sapiens (Human) OX=9606 GN=SEC63 PE=1 SV=2	8.5876e+08	9.21316e+08	8.15288e+08		960226591	1.08622e+09	8.83361e+08		1.33309e+09	1.26225e+09	1.19987e+09		1.5663e+09	1.68487e+09	1.63416e+09
Q8N3V7	SYNPO	Synaptopodin OS=Homo sapiens (Human) OX=9606 GN=SYNPO PE=1 SV=2	1.34584e+08	1.78474e+08	1.03025e+08		9.16168e+07	1.27205e+08	6.34736e+07		9.08904e+07	1.45263e+08	1.08828e+08		1.49957e+08	1.08745e+08	1.51566e+08
Q99442	SEC62	Translocation protein SEC62 OS=Homo sapiens (Human) OX=9606 GN=SEC62 PE=1 SV=1	2.82123e+08	2.79272e+08	3.16465e+08		361357994	3.37733e+08	3.44503e+08		3.46799e+08	3.17783e+08	3.41561e+08		4.05708e+08	4.15129e+08	4.22048e+08
Q9BRR6	ADPGK	ADP-dependent glucokinase OS=Homo sapiens (Human) OX=9606 GN=ADPGK PE=1 SV=1	4.87198e+08	5.49021e+08	5.86716e+08		613406479	5.35246e+08	5.92815e+08		4.52435e+08	4.38978e+08	3.94265e+08		5.04218e+08	6.24276e+08	4.94857e+08
E9PAV3	NACA	Nascent polypeptide-associated complex subunit alpha, muscle-specific form OS=Homo sapiens (Human) OX=9606 GN=NACA PE=1 SV=1	1.76131e+09	1.93426e+09	1.77396e+09		1459448990	1.48218e+09	1.62019e+09		1.53819e+09	1.61643e+09	1.52466e+09		1.37105e+09	1.53143e+09	1.36343e+09
Q9NVI7	ATAD3A	ATPase family AAA domain-containing protein 3A OS=Homo sapiens (Human) OX=9606 GN=ATAD3A PE=1 SV=2	9.89971e+08	1.32307e+09	1.0747e+09		776089355	1.13858e+09	1.45272e+09		1.30017e+09	1.12582e+09	9.46988e+08		1.40577e+09	1.30746e+09	1.4344e+09
Q15269	PWP2	Periodic tryptophan protein 2 homolog OS=Homo sapiens (Human) OX=9606 GN=PWP2 PE=2 SV=2	7.86922e+07	9.40499e+07	6.85892e+07		52038491	6.60231e+07	3.94989e+07		9.41364e+07	5.52804e+07	6.56209e+07		1.0701e+08	6.00172e+07	1.14925e+08
P02751	FN1	Fibronectin OS=Homo sapiens (Human) OX=9606 GN=FN1 PE=1 SV=5	4.93792e+10	5.51677e+10	5.61548e+10		6.49993e+10	5.8105e+10	5.38201e+10		5.64982e+10	6.06045e+10	6.79883e+10		6.9983e+10	6.67958e+10	6.45462e+10
P04181	OAT	Ornithine aminotransferase, mitochondrial OS=Homo sapiens (Human) OX=9606 GN=OAT PE=1 SV=1	9.10601e+08	7.20871e+08	8.80716e+08		582565774	6.71604e+08	6.83912e+08		1.76555e+09	1.48031e+09	1.48333e+09		1.79383e+09	1.88084e+09	1.95858e+09
Q15417	CNN3	Calponin-3 OS=Homo sapiens (Human) OX=9606 GN=CNN3 PE=1 SV=1	3.24722e+09	3.2828e+09	3.34758e+09		3.30035e+09	3.56386e+09	3.5957e+09		2.29623e+09	2.59798e+09	2.7056e+09		2.47494e+09	2.21586e+09	2.27594e+09
Q15907	RAB11B	Ras-related protein Rab-11B OS=Homo sapiens (Human) OX=9606 GN=RAB11B PE=1 SV=4	2.58559e+09	2.46296e+09	2.61626e+09		2386952984	2.90607e+09	2.53152e+09		2.53915e+09	2.6861e+09	2.63437e+09		2.75054e+09	2.77507e+09	2.78501e+09
Q9BT78	COPS4	COP9 signalosome complex subunit 4 OS=Homo sapiens (Human) OX=9606 GN=COPS4 PE=1 SV=1	1.03774e+09	1.00805e+09	9.4984e+08		8.44497e+08	8.7495e+08	7.28194e+08		9.3963e+08	7.79361e+08	8.42714e+08		6.69805e+08	6.88479e+08	6.79159e+08
O43674	NDUFB5	NADH dehydrogenase [ubiquinone] 1 beta subcomplex subunit 5, mitochondrial OS=Homo sapiens (Human) OX=9606 GN=NDUFB5 PE=1 SV=1	8.51205e+07	9.15619e+07	7.1242e+07		92470494	1.09341e+08	8.7543e+07		1.34253e+08	1.34463e+08	1.31729e+08		1.31266e+08	9.65066e+07	9.71356e+07
Q9UL25	RAB21	Ras-related protein Rab-21 OS=Homo sapiens (Human) OX=9606 GN=RAB21 PE=1 SV=3	2.74085e+08	3.21755e+08	3.18092e+08		327458637	5.94189e+08	3.2752e+08		4.09516e+08	6.14836e+08	3.663e+08		6.95034e+08	4.97399e+08	6.37787e+08
Q96K17	BTF3L4	Transcription factor BTF3 homolog 4 OS=Homo sapiens (Human) OX=9606 GN=BTF3L4 PE=1 SV=1	4.51828e+08	3.88223e+08	4.24664e+08		346364605	4.03627e+08	3.27052e+08		3.94955e+08	3.87555e+08	3.56417e+08		3.54114e+08	3.26413e+08	3.01669e+08
Q9BUN8	DERL1	Derlin-1 OS=Homo sapiens (Human) OX=9606 GN=DERL1 PE=1 SV=1	3.38694e+08	3.32703e+08	3.72716e+08		405080332	4.13163e+08	4.00999e+08		3.74422e+08	3.83691e+08	4.21926e+08		4.63598e+08	4.60574e+08	4.23798e+08
P41250	GARS1	Glycine--tRNA ligase OS=Homo sapiens (Human) OX=9606 GN=GARS1 PE=1 SV=3	5.84793e+09	5.75269e+09	5.98487e+09		5277583724	4.71835e+09	5.009e+09		5.26234e+09	5.79258e+09	5.84001e+09		4.6899e+09	4.60417e+09	4.27289e+09
Q04637	EIF4G1	Eukaryotic translation initiation factor 4 gamma 1 OS=Homo sapiens (Human) OX=9606 GN=EIF4G1 PE=1 SV=4	3.10417e+09	2.92314e+09	2.83263e+09		3.12108e+09	3.21058e+09	3.37678e+09		2.89902e+09	3.09706e+09	3.03863e+09		3.07923e+09	3.24125e+09	3.13171e+09
Q96J02	ITCH	E3 ubiquitin-protein ligase Itchy homolog OS=Homo sapiens (Human) OX=9606 GN=ITCH PE=1 SV=2	2.59927e+07	3.96412e+07	3.65739e+07		28655162	3.74598e+07	3.29733e+07		1.27643e+07	1.77718e+07	3.81517e+07		1.70653e+07	2.85181e+07	3.13176e+07
P45973	CBX5	Chromobox protein homolog 5 OS=Homo sapiens (Human) OX=9606 GN=CBX5 PE=1 SV=1	5.73381e+08	5.657e+08	6.3561e+08		5.72062e+08	6.01253e+08	5.96997e+08		5.3724e+08	6.28205e+08	6.04366e+08		5.35405e+08	5.11458e+08	5.88917e+08
P00492	HPRT1	Hypoxanthine-guanine phosphoribosyltransferase OS=Homo sapiens (Human) OX=9606 GN=HPRT1 PE=1 SV=2	1.12085e+09	1.16035e+09	1.05472e+09		903382674	9.65741e+08	9.83843e+08		9.164e+08	8.75219e+08	8.66919e+08		6.42809e+08	6.058e+08	5.8113e+08
Q9UKK9	NUDT5	ADP-sugar pyrophosphatase OS=Homo sapiens (Human) OX=9606 GN=NUDT5 PE=1 SV=1	9.15711e+08	9.8756e+08	9.03555e+08		783282324	8.47499e+08	7.91361e+08		8.26277e+08	8.11436e+08	7.95808e+08		6.08918e+08	4.46384e+08	5.74039e+08
Q9HB63	NTN4	Netrin-4 OS=Homo sapiens (Human) OX=9606 GN=NTN4 PE=1 SV=2	1.1854e+07	1.7425e+08			5777911		4.86577e+06		6.47358e+08	6.951e+08	1.00532e+09		1.27128e+08	7.61809e+08	1.1022e+08
Q68E01	INTS3	Integrator complex subunit 3 OS=Homo sapiens (Human) OX=9606 GN=INTS3 PE=1 SV=1	1.22456e+08	1.13784e+08	1.21516e+08		9.05618e+07	1.35577e+08	8.63943e+07		1.45186e+08	1.1428e+08	9.50151e+07		1.14118e+08	2.43284e+08	2.44564e+08
Q96JG6	VPS50	Syndetin OS=Homo sapiens (Human) OX=9606 GN=VPS50 PE=1 SV=3	4.01306e+07	3.31604e+07	2.56385e+07		2.84025e+07	1.5834e+07	1.98062e+07		1.91057e+07	2.3159e+07	1.62707e+07		2.53232e+07	2.06196e+07	2.17576e+07
Q9NVX2	NLE1	Notchless protein homolog 1 OS=Homo sapiens (Human) OX=9606 GN=NLE1 PE=1 SV=4	8.95873e+06	1.99049e+07	3.59084e+07		19978948	1.46787e+07	3.28145e+07		3.13169e+07	2.40353e+07	4.26078e+07		1.96499e+07	5.48162e+06	2.83384e+07
Q9BYT8	NLN	Neurolysin, mitochondrial OS=Homo sapiens (Human) OX=9606 GN=NLN PE=1 SV=1	1.54094e+09	2.92215e+08	9.7913e+08		1.16284e+09	1.05524e+09	1.55354e+09		1.00405e+09	1.10797e+09	8.57863e+08		3.12949e+08	1.19386e+08	1.26243e+09
Q9BUP3	HTATIP2	Oxidoreductase HTATIP2 OS=Homo sapiens (Human) OX=9606 GN=HTATIP2 PE=1 SV=2	2.99412e+07	1.08642e+07			6.54952e+06	2.44615e+07			2.65931e+07	2.04081e+07	9.11541e+06		2.72534e+07	2.40095e+07	1.29118e+07
Q9BRF8	CPPED1	Serine/threonine-protein phosphatase CPPED1 OS=Homo sapiens (Human) OX=9606 GN=CPPED1 PE=1 SV=3	8.90187e+09	9.18573e+09	9.30558e+09		9.20516e+09	9.2833e+09	8.83559e+09		9.50058e+09	8.22134e+09	9.65691e+09		9.9242e+09	1.06666e+10	1.02792e+10
P60468	SEC61B	Protein transport protein Sec61 subunit beta OS=Homo sapiens (Human) OX=9606 GN=SEC61B PE=1 SV=2	1.10343e+09	1.04835e+09	1.11081e+09		1172184286	1.33569e+09	1.30085e+09		1.47205e+09	1.31175e+09	1.31998e+09		1.67758e+09	1.65127e+09	1.68114e+09
P07195	LDHB	L-lactate dehydrogenase B chain OS=Homo sapiens (Human) OX=9606 GN=LDHB PE=1 SV=2	1.37187e+10	1.36657e+10	1.3526e+10		1.18281e+10	1.14033e+10	1.25534e+10		1.23704e+10	1.232e+10	1.20302e+10		9.07146e+09	8.28165e+09	8.84651e+09
Q9P032	NDUFAF4	NADH dehydrogenase [ubiquinone] 1 alpha subcomplex assembly factor 4 OS=Homo sapiens (Human) OX=9606 GN=NDUFAF4 PE=1 SV=1	3.15392e+07	1.71129e+08	1.72094e+08		7170918	1.25612e+08	1.16483e+07		1.61716e+08	3.14001e+07	1.56226e+08		5.20245e+07	5.28819e+07	5.66037e+07
Q53FA7	TP53I3	Quinone oxidoreductase PIG3 OS=Homo sapiens (Human) OX=9606 GN=TP53I3 PE=1 SV=2	2.40235e+08	1.80101e+08	2.2154e+08		212536411	1.39764e+08	1.54157e+08		1.44937e+08	1.51032e+08	1.23182e+08		1.11354e+08	1.09181e+08	1.33856e+08
Q93008	USP9X	Probable ubiquitin carboxyl-terminal hydrolase FAF-X OS=Homo sapiens (Human) OX=9606 GN=USP9X PE=1 SV=3	1.35658e+09	1.39057e+09	1.35393e+09		1.38619e+09	1.3744e+09	1.44358e+09		1.30071e+09	1.44029e+09	1.40211e+09		1.20722e+09	1.25737e+09	1.18964e+09
Q9ULX3	NOB1	RNA-binding protein NOB1 OS=Homo sapiens (Human) OX=9606 GN=NOB1 PE=1 SV=1	3.31534e+07	2.97977e+07	3.27846e+07		20140413	2.17467e+07	2.27307e+07		2.69784e+07	1.454e+07	9.68655e+06		1.68747e+07	6.65739e+06	2.13493e+07
Q9C040	TRIM2	Tripartite motif-containing protein 2 OS=Homo sapiens (Human) OX=9606 GN=TRIM2 PE=1 SV=1	2.70163e+07	1.73898e+07	1.56482e+07		1.79216e+07	1.72993e+07	1.14272e+07		9.82632e+06	7.07495e+06	1.62272e+07		1.9075e+07	9.48364e+06	1.65959e+07
Q9H0B6	KLC2	Kinesin light chain 2 OS=Homo sapiens (Human) OX=9606 GN=KLC2 PE=1 SV=1	2.26714e+07	6.77372e+06	1.67659e+07		34786423		1.93585e+07			2.62044e+07	1.3464e+07		4.25039e+07	4.56478e+07	3.02611e+07
O43684	BUB3	Mitotic checkpoint protein BUB3 OS=Homo sapiens (Human) OX=9606 GN=BUB3 PE=1 SV=1	2.27304e+09	2.16257e+09	2.25916e+09		2.49978e+09	2.6738e+09	2.45186e+09		2.92323e+09	2.32939e+09	2.44724e+09		2.74547e+09	2.50175e+09	2.6944e+09
Q13418	ILK	Integrin-linked protein kinase OS=Homo sapiens (Human) OX=9606 GN=ILK PE=1 SV=2	2.95052e+09	3.04102e+09	3.1116e+09		3.32483e+09	3.31485e+09	3.37449e+09		2.693e+09	3.77045e+09	3.76254e+09		2.8007e+09	2.69205e+09	2.56182e+09
P09669	COX6C	Cytochrome c oxidase subunit 6C OS=Homo sapiens (Human) OX=9606 GN=COX6C PE=1 SV=2	6.29169e+08	6.03421e+08	5.9718e+08		679554966	7.64349e+08	7.51522e+08		7.39614e+08	6.95192e+08	7.08371e+08		8.99925e+08	8.96631e+08	9.48247e+08
P08621	SNRNP70	U1 small nuclear ribonucleoprotein 70 kDa OS=Homo sapiens (Human) OX=9606 GN=SNRNP70 PE=1 SV=2	8.71254e+08	8.6204e+08	9.24683e+08		987411401	1.05934e+09	1.02805e+09		9.8716e+08	1.0745e+09	1.03414e+09		1.06603e+09	1.0772e+09	1.05236e+09
P51608	MECP2	Methyl-CpG-binding protein 2 OS=Homo sapiens (Human) OX=9606 GN=MECP2 PE=1 SV=1	8.63657e+07	9.4307e+07	1.15686e+08		117794803	1.03253e+08	1.19392e+08		9.4653e+07	1.13775e+08	7.79142e+07		8.89311e+07	1.01387e+08	1.32947e+08
Q9UL18	AGO1	Protein argonaute-1 OS=Homo sapiens (Human) OX=9606 GN=AGO1 PE=1 SV=3	5.01002e+07	5.24864e+07	4.69169e+07		26959896	2.86344e+07	3.47726e+07		3.89439e+07	3.52858e+07	2.91558e+07		3.52722e+07	3.02178e+07	7.97086e+07
Q9P0J7	KCMF1	E3 ubiquitin-protein ligase KCMF1 OS=Homo sapiens (Human) OX=9606 GN=KCMF1 PE=1 SV=2	9.45893e+07	7.58746e+07	1.1467e+08		144306683	1.36893e+08	1.31457e+08		3.24611e+07	6.94512e+07	1.58456e+08		9.31956e+07	1.01485e+08	4.04302e+07
Q6P1J9	CDC73	Parafibromin OS=Homo sapiens (Human) OX=9606 GN=CDC73 PE=1 SV=1	7.46433e+08	7.12424e+08	7.79843e+08		894225670	8.83216e+08	8.73252e+08		8.67596e+08	8.63888e+08	8.61766e+08		8.30685e+08	7.66842e+08	8.61624e+08
P04075	ALDOA	Fructose-bisphosphate aldolase A OS=Homo sapiens (Human) OX=9606 GN=ALDOA PE=1 SV=2	1.96935e+10	1.98582e+10	1.95049e+10		2.1728e+10	2.09505e+10	2.16054e+10		1.70835e+10	1.93236e+10	1.87433e+10		1.4182e+10	1.32614e+10	1.29708e+10
P04216	THY1	Thy-1 membrane glycoprotein OS=Homo sapiens (Human) OX=9606 GN=THY1 PE=1 SV=2	8.30338e+09	8.24798e+09	7.9474e+09		8898397372	9.33205e+09	8.60985e+09		7.5085e+09	8.00863e+09	7.9621e+09		8.43348e+09	9.8748e+09	9.05002e+09
P35268	RPL22	60S ribosomal protein L22 OS=Homo sapiens (Human) OX=9606 GN=RPL22 PE=1 SV=2	2.89385e+09	3.19079e+09	3.17278e+09		2918008726	2.61473e+09	2.54267e+09		2.8533e+09	2.48157e+09	3.07934e+09		2.8458e+09	3.16747e+09	2.92718e+09
Q6PML9	SLC30A9	Zinc transporter 9 OS=Homo sapiens (Human) OX=9606 GN=SLC30A9 PE=1 SV=1	2.18964e+07				6.59247e+06	6.94391e+06	4.33548e+06		7.99807e+06	2.8082e+07			3.68264e+07	1.46506e+07	3.73825e+07
Q9NV96	TMEM30A	Cell cycle control protein 50A OS=Homo sapiens (Human) OX=9606 GN=TMEM30A PE=1 SV=1	1.47127e+08	5.91397e+07	3.93052e+07		5.21699e+07	5.68759e+07	6.1589e+07		5.15352e+07	6.11532e+07	6.57572e+07		9.96216e+07	9.90578e+07	9.86629e+07
Q9NVS9	PNPO	Pyridoxine-5'-phosphate oxidase OS=Homo sapiens (Human) OX=9606 GN=PNPO PE=1 SV=1	1.27953e+08	1.4024e+08	1.49606e+08		98707022	9.45008e+07	1.40927e+08		1.41357e+08	1.25188e+08	1.12144e+08		6.88514e+07	5.52496e+07	9.21124e+07
Q06124	PTPN11	Tyrosine-protein phosphatase non-receptor type 11 OS=Homo sapiens (Human) OX=9606 GN=PTPN11 PE=1 SV=3	9.90433e+08	9.31084e+08	1.02348e+09		7.18509e+08	7.08735e+08	8.1297e+08		6.07747e+08	6.7321e+08	7.96802e+08		4.67266e+08	4.34952e+08	4.02301e+08
P62826	RAN	GTP-binding nuclear protein Ran OS=Homo sapiens (Human) OX=9606 GN=RAN PE=1 SV=3	7.21326e+09	7.42366e+09	7.22443e+09		6178948094	6.06759e+09	6.58645e+09		6.42401e+09	6.02802e+09	6.4153e+09		5.53574e+09	5.30167e+09	5.0524e+09
P46939	UTRN	Utrophin OS=Homo sapiens (Human) OX=9606 GN=UTRN PE=1 SV=2	2.59458e+09	2.36092e+09	2.86503e+09		2.20897e+09	2.30953e+09	2.33207e+09		3.07635e+09	2.85503e+09	2.40257e+09		2.76975e+09	2.45672e+09	2.65391e+09
Q14573	ITPR3	Inositol 1,4,5-trisphosphate receptor type 3 OS=Homo sapiens (Human) OX=9606 GN=ITPR3 PE=1 SV=2	3.29684e+08	2.66201e+08	3.15831e+08		317858771	3.42796e+08	3.2982e+08		3.23038e+08	3.13002e+08	3.26307e+08		4.31365e+08	4.08043e+08	3.29416e+08
Q7Z3B1	NEGR1	Neuronal growth regulator 1 OS=Homo sapiens (Human) OX=9606 GN=NEGR1 PE=1 SV=3	5.84515e+07	3.50701e+07	5.6493e+07		34423080	4.12641e+07	6.08448e+07		5.28367e+07	4.36697e+07	6.05259e+07		5.4527e+07	7.4661e+07	7.04736e+07
Q99470	SDF2	Stromal cell-derived factor 2 OS=Homo sapiens (Human) OX=9606 GN=SDF2 PE=1 SV=2	6.7896e+07	6.27192e+07	7.86022e+07		81911542	1.06428e+08	1.07546e+08		1.21334e+08	1.13815e+08	8.80131e+07		8.28522e+07	1.16933e+08	1.44465e+08
O60869	EDF1	Endothelial differentiation-related factor 1 OS=Homo sapiens (Human) OX=9606 GN=EDF1 PE=1 SV=1	3.24445e+08	3.38751e+08	2.07949e+08		3.38661e+08	3.51716e+08	3.2456e+08		4.22879e+08	2.8281e+08	2.82905e+08		2.72119e+08	2.80812e+08	2.9422e+08
Q9UL33	TRAPPC2L	Trafficking protein particle complex subunit 2-like protein OS=Homo sapiens (Human) OX=9606 GN=TRAPPC2L PE=1 SV=1	3.32811e+07	4.90164e+07	1.08393e+07		26074476	1.31235e+07	2.90538e+07		3.57867e+07	3.79651e+07	2.46374e+07			4.40371e+07	4.88263e+07
Q9NXR7	BABAM2	BRISC and BRCA1-A complex member 2 OS=Homo sapiens (Human) OX=9606 GN=BABAM2 PE=1 SV=2	4.57163e+07	5.82543e+07	6.27006e+07		54785451	5.17471e+07	5.21475e+07		3.30314e+07	5.25537e+07	4.8455e+07		5.46856e+07	4.8735e+07	4.61901e+07
P63272	SUPT4H1	Transcription elongation factor SPT4 OS=Homo sapiens (Human) OX=9606 GN=SUPT4H1 PE=1 SV=1	3.39487e+07	4.32514e+07	3.90465e+07		21396086	5.38596e+07	2.45448e+07		2.40191e+07	1.70838e+07	3.95118e+07		3.90459e+07	2.10968e+07	4.32134e+07
Q9P2R7	SUCLA2	Succinate--CoA ligase [ADP-forming] subunit beta, mitochondrial OS=Homo sapiens (Human) OX=9606 GN=SUCLA2 PE=1 SV=3	6.7351e+08	6.21846e+08	6.02921e+08		664705767	7.54227e+08	8.22288e+08		8.79807e+08	7.14518e+08	7.50711e+08		8.93022e+08	8.50787e+08	7.90683e+08
P30049	ATP5F1D	ATP synthase subunit delta, mitochondrial OS=Homo sapiens (Human) OX=9606 GN=ATP5F1D PE=1 SV=2	1.25108e+08	1.46641e+08	1.41426e+08		141310196	1.92121e+08	1.57113e+08		1.87875e+08	1.81322e+08	1.7197e+08		2.05975e+08	1.82288e+08	1.88179e+08
Q12846	STX4	Syntaxin-4 OS=Homo sapiens (Human) OX=9606 GN=STX4 PE=1 SV=2	1.67551e+08	2.01171e+08	1.92611e+08		217868576	1.67446e+08	2.09119e+08		1.87505e+08	2.33946e+08	1.9991e+08		2.44568e+08	2.78384e+08	2.50645e+08
O75608	LYPLA1	Acyl-protein thioesterase 1 OS=Homo sapiens (Human) OX=9606 GN=LYPLA1 PE=1 SV=1	1.45714e+08	1.09881e+08	8.24947e+07		127660163	8.75643e+07	1.22383e+08		8.54685e+07	6.73791e+07	8.49089e+07		5.73357e+07	4.29991e+07	4.01091e+07
Q9NQS1	AVEN	Cell death regulator Aven OS=Homo sapiens (Human) OX=9606 GN=AVEN PE=1 SV=1	3.95835e+07		6.15299e+07		64859191	7.85962e+07	4.33704e+07		5.09004e+07	5.74579e+07	4.14414e+07		7.21105e+07	5.52054e+07	1.0673e+08
Q96HE7	ERO1A	ERO1-like protein alpha OS=Homo sapiens (Human) OX=9606 GN=ERO1A PE=1 SV=2	1.59864e+09	1.80177e+09	1.63096e+09		1.87659e+09	1.91197e+09	2.00355e+09		2.1384e+09	1.84332e+09	2.16912e+09		2.59699e+09	2.44078e+09	2.37106e+09
Q9NX47	2020-03-05	E3 ubiquitin-protein ligase MARCH5 OS=Homo sapiens (Human) OX=9606 GN=MARCH5 PE=1 SV=1	2.52708e+07	4.9097e+07	4.89381e+07		66284245	5.70596e+07	8.68803e+07		8.32838e+07	7.32214e+07	1.1762e+08		8.55137e+07	1.08842e+08	1.0965e+08
Q02539	H1-1	Histone H1.1 OS=Homo sapiens (Human) OX=9606 GN=H1-1 PE=1 SV=3	3.21733e+08	3.17722e+08	3.447e+08		260404469	2.72342e+08	2.88455e+08		3.4905e+08	3.25251e+08	2.63524e+08		3.88175e+08	3.70507e+08	3.54134e+08
Q70UQ0	IKBIP	Inhibitor of nuclear factor kappa-B kinase-interacting protein OS=Homo sapiens (Human) OX=9606 GN=IKBIP PE=1 SV=1	1.45782e+09	1.58445e+09	1.50169e+09		1606695738	1.80728e+09	1.80732e+09		1.87747e+09	1.70304e+09	1.7675e+09		2.17177e+09	2.19409e+09	2.07544e+09
Q00796	SORD	Sorbitol dehydrogenase OS=Homo sapiens (Human) OX=9606 GN=SORD PE=1 SV=4	3.11936e+08	2.77172e+08	2.87805e+08		2.39599e+08	2.76171e+08	2.37474e+08		2.65738e+08	2.71884e+08	2.34559e+08		1.63536e+08	2.2379e+08	1.90959e+08
Q12765	SCRN1	Secernin-1 OS=Homo sapiens (Human) OX=9606 GN=SCRN1 PE=1 SV=2	8.29087e+08	9.57106e+08	8.11638e+08		814389474	8.10677e+08	7.8538e+08		6.79321e+08	7.06854e+08	7.15017e+08		5.05194e+08	3.71689e+08	4.34806e+08
P15529	CD46	Membrane cofactor protein OS=Homo sapiens (Human) OX=9606 GN=CD46 PE=1 SV=3	6.56118e+07	5.5776e+07	6.26593e+07		4.32554e+07	5.9772e+07	2.91716e+07		8.01823e+07	3.78914e+07	4.24154e+07		8.89204e+07	5.78105e+07	8.46688e+07
P68402	PAFAH1B2	Platelet-activating factor acetylhydrolase IB subunit beta OS=Homo sapiens (Human) OX=9606 GN=PAFAH1B2 PE=1 SV=1	7.75948e+08	8.23658e+08	7.43374e+08		641498879	5.87431e+08	5.96145e+08		6.21555e+08	5.84355e+08	7.12835e+08		5.34363e+08	5.06091e+08	7.29534e+08
Q96K19	RNF170	E3 ubiquitin-protein ligase RNF170 OS=Homo sapiens (Human) OX=9606 GN=RNF170 PE=1 SV=2	2.10504e+07	3.04582e+07	2.81614e+07		4.05142e+07	3.17984e+07	3.01907e+07		3.11704e+07	2.96522e+07	3.09013e+07		3.48481e+07	3.82599e+07	3.39887e+07
Q8IVL6	P3H3	Prolyl 3-hydroxylase 3 OS=Homo sapiens (Human) OX=9606 GN=P3H3 PE=1 SV=1	9.03853e+08	8.83168e+08	9.05553e+08		641588364	8.03573e+08	7.80766e+08		6.72292e+08	5.35916e+08	4.87225e+08		5.45162e+08	4.10842e+08	4.99065e+08
P46108	CRK	Adapter molecule crk OS=Homo sapiens (Human) OX=9606 GN=CRK PE=1 SV=2	5.69147e+08	4.95111e+08	5.1615e+08		5.07872e+08	4.49033e+08	4.71563e+08		3.71189e+08	4.21839e+08	3.89901e+08		2.86137e+08	1.9272e+08	3.00239e+08
Q9P035	HACD3	Very-long-chain (3R)-3-hydroxyacyl-CoA dehydratase 3 OS=Homo sapiens (Human) OX=9606 GN=HACD3 PE=1 SV=2	7.36865e+08	7.7473e+08	8.46468e+08		666739428	6.53052e+08	7.02464e+08		7.81764e+08	8.85661e+08	7.58039e+08		9.68284e+08	9.33525e+08	1.03228e+09
O14662	STX16	Syntaxin-16 OS=Homo sapiens (Human) OX=9606 GN=STX16 PE=1 SV=3	5.90435e+07	2.72937e+07	2.31391e+07		23243247	3.33871e+07	8.47009e+06		3.05474e+07	2.11415e+07	2.10481e+07		1.58812e+07	3.8989e+07	3.89946e+07
Q9BXR0	QTRT1	Queuine tRNA-ribosyltransferase catalytic subunit 1 OS=Homo sapiens (Human) OX=9606 GN=QTRT1 PE=1 SV=3	8.69033e+07	8.74539e+07	6.90305e+07		98628996	1.0044e+08	7.48959e+07		8.20421e+07	8.94381e+07	8.73529e+07		9.62815e+07	9.1319e+07	9.54004e+07
P49411	TUFM	Elongation factor Tu, mitochondrial OS=Homo sapiens (Human) OX=9606 GN=TUFM PE=1 SV=2	3.48449e+09	3.59893e+09	3.46517e+09		3477403851	3.66725e+09	3.66625e+09		4.40584e+09	3.66983e+09	4.06935e+09		4.60146e+09	4.83513e+09	4.9117e+09
P07384	CAPN1	Calpain-1 catalytic subunit OS=Homo sapiens (Human) OX=9606 GN=CAPN1 PE=1 SV=1	5.26846e+09	5.43481e+09	5.03289e+09		4.95982e+09	5.00968e+09	4.70979e+09		5.40686e+09	5.73489e+09	5.68221e+09		5.03792e+09	5.08398e+09	4.9219e+09
P40926	MDH2	Malate dehydrogenase, mitochondrial OS=Homo sapiens (Human) OX=9606 GN=MDH2 PE=1 SV=3	7.49607e+09	7.70083e+09	7.37532e+09		7818665805	8.1679e+09	8.3012e+09		9.19819e+09	8.468e+09	8.82342e+09		9.87058e+09	1.09239e+10	1.1087e+10
Q9NQR4	NIT2	Omega-amidase NIT2 OS=Homo sapiens (Human) OX=9606 GN=NIT2 PE=1 SV=1	4.31676e+08	4.22493e+08	4.05922e+08		398894335	3.54623e+08	3.14871e+08		4.4301e+08	3.74465e+08	3.98181e+08		2.66618e+08	1.89076e+08	2.47168e+08
Q9Y2D4	EXOC6B	Exocyst complex component 6B OS=Homo sapiens (Human) OX=9606 GN=EXOC6B PE=1 SV=3	1.22382e+08	1.17667e+08	1.18231e+08		74662370	1.15268e+08	1.03666e+08		1.0824e+08	1.41085e+08	1.25657e+08		1.21112e+08	1.05787e+08	9.80987e+07
Q9Y3A5	SBDS	Ribosome maturation protein SBDS OS=Homo sapiens (Human) OX=9606 GN=SBDS PE=1 SV=4	2.54555e+09	2.53069e+09	2.47735e+09		2196134768	1.99866e+09	2.31149e+09		2.30996e+09	2.42706e+09	2.45338e+09		2.16634e+09	2.15489e+09	2.24168e+09
Q86TU7	SETD3	Actin-histidine N-methyltransferase OS=Homo sapiens (Human) OX=9606 GN=SETD3 PE=1 SV=1	3.9931e+07	3.95771e+07	3.15738e+07		15564382	3.90489e+07	3.7902e+07		2.26898e+07	2.90475e+07	1.09951e+07		2.73924e+07	1.84354e+07	1.18015e+07
Q93034	CUL5	Cullin-5 OS=Homo sapiens (Human) OX=9606 GN=CUL5 PE=1 SV=4	2.35587e+08	2.19682e+08	2.27602e+08		1.49525e+08	2.14015e+08	1.81454e+08		2.12234e+08	1.65082e+08	1.42083e+08		1.78935e+08	2.07638e+08	2.22419e+08
Q99627	COPS8	COP9 signalosome complex subunit 8 OS=Homo sapiens (Human) OX=9606 GN=COPS8 PE=1 SV=1	2.52234e+08	1.80258e+08	1.93857e+08		142795281	1.61995e+08	1.43961e+08		1.62825e+08	1.54959e+08	1.7311e+08		1.54965e+08	1.73794e+08	2.00157e+08
P68371	TUBB4B	Tubulin beta-4B chain OS=Homo sapiens (Human) OX=9606 GN=TUBB4B PE=1 SV=1	1.03583e+11	1.03855e+11	9.98158e+10		9.04092e+10	8.54596e+10	9.03649e+10		8.64377e+10	8.90078e+10	8.94425e+10		7.42054e+10	6.68681e+10	7.19848e+10
Q9ULG6	CCPG1	Cell cycle progression protein 1 OS=Homo sapiens (Human) OX=9606 GN=CCPG1 PE=1 SV=3	1.3206e+08	4.15526e+07	4.88534e+07		9.24005e+06	2.83307e+07	2.13212e+07		3.15459e+08	2.54896e+08	3.06832e+08		2.3288e+08	2.00723e+08	1.94199e+08
P23526	AHCY	Adenosylhomocysteinase OS=Homo sapiens (Human) OX=9606 GN=AHCY PE=1 SV=4	3.14029e+09	2.88583e+09	3.01062e+09		2723827146	2.45969e+09	2.79023e+09		2.61064e+09	2.83368e+09	2.62852e+09		2.42274e+09	2.07244e+09	2.35145e+09
Q7Z6B7	SRGAP1	SLIT-ROBO Rho GTPase-activating protein 1 OS=Homo sapiens (Human) OX=9606 GN=SRGAP1 PE=1 SV=1	3.28498e+07	3.71561e+07	4.59899e+07		5.79294e+07	1.56309e+07	4.55579e+07		5.87019e+07	5.64708e+07	9.65374e+07		3.58774e+07	5.30573e+07	4.53947e+07
Q9NZL4	HSPBP1	Hsp70-binding protein 1 OS=Homo sapiens (Human) OX=9606 GN=HSPBP1 PE=1 SV=2	2.10419e+08	2.42264e+08	1.99621e+08		157350776	1.76078e+08	1.7954e+08		1.67847e+08	1.71969e+08	1.69158e+08		1.23325e+08	1.37086e+08	1.41299e+08
P26447	S100A4	Protein S100-A4 OS=Homo sapiens (Human) OX=9606 GN=S100A4 PE=1 SV=1	2.48797e+09	2.52188e+09	2.53582e+09		2072573658	2.25544e+09	2.08468e+09		2.0174e+09	1.94806e+09	2.28956e+09		1.52878e+09	1.39528e+09	1.82216e+09
Q9NP81	SARS2	Serine--tRNA ligase, mitochondrial OS=Homo sapiens (Human) OX=9606 GN=SARS2 PE=1 SV=1	1.19394e+10	1.21203e+10	1.2163e+10		11912663739	1.31981e+10	1.26786e+10		1.31025e+10	1.12061e+10	1.35767e+10		1.41171e+10	1.47964e+10	1.28719e+10
P20338	RAB4A	Ras-related protein Rab-4A OS=Homo sapiens (Human) OX=9606 GN=RAB4A PE=1 SV=3	2.04868e+08	1.8836e+08	1.79853e+08		1.52771e+08	1.83703e+08	1.6775e+08		1.40081e+08	1.53421e+08	1.91703e+08		1.63156e+08	2.0568e+08	1.64635e+08
Q13155	AIMP2	Aminoacyl tRNA synthase complex-interacting multifunctional protein 2 OS=Homo sapiens (Human) OX=9606 GN=AIMP2 PE=1 SV=2	9.65241e+08	1.0015e+09	9.95891e+08		779808843	7.81733e+08	8.26879e+08		8.82902e+08	9.06305e+08	1.03005e+09		8.4942e+08	9.48986e+08	4.54226e+08
Q9GZY8	MFF	Mitochondrial fission factor OS=Homo sapiens (Human) OX=9606 GN=MFF PE=1 SV=1	1.04154e+08	7.39013e+07	1.40663e+08		114474218	1.01488e+08	8.83681e+07		7.41997e+07	7.74885e+07	1.44019e+08		1.05236e+08	1.10531e+08	1.10915e+08
Q9UKG1	APPL1	DCC-interacting protein 13-alpha OS=Homo sapiens (Human) OX=9606 GN=APPL1 PE=1 SV=1	9.31926e+07	6.17944e+07	8.9383e+07		48008939	6.1303e+07	5.30199e+07		4.34741e+07	8.72641e+07	5.85468e+07		4.18901e+07	2.37776e+07	3.59932e+07
Q05682	CALD1	Caldesmon OS=Homo sapiens (Human) OX=9606 GN=CALD1 PE=1 SV=3	1.50177e+10	1.50939e+10	1.56154e+10		1.65513e+10	1.67593e+10	1.76924e+10		1.38887e+10	1.54328e+10	1.39581e+10		1.48727e+10	1.53186e+10	1.46166e+10
O75832	PSMD10	26S proteasome non-ATPase regulatory subunit 10 OS=Homo sapiens (Human) OX=9606 GN=PSMD10 PE=1 SV=1	1.8266e+08	1.71896e+08	2.02903e+08		154117148	1.92071e+08	1.49201e+08		1.68094e+08	1.65751e+08	1.65274e+08		1.16973e+08	1.18468e+08	1.18555e+08
Q5JWF2	GNAS	Guanine nucleotide-binding protein G(s) subunit alpha isoforms XLas OS=Homo sapiens (Human) OX=9606 GN=GNAS PE=1 SV=2	7.80129e+08	7.53156e+08	8.25996e+08		6.71425e+08	6.65452e+08	6.93668e+08		7.98838e+08	8.18637e+08	8.34726e+08		8.31819e+08	7.35866e+08	7.53615e+08
P49790	NUP153	Nuclear pore complex protein Nup153 OS=Homo sapiens (Human) OX=9606 GN=NUP153 PE=1 SV=2	2.22689e+08	2.2082e+08	2.81496e+08		2.38059e+08	3.28822e+08	2.69708e+08		3.32562e+08	3.07677e+08	3.69987e+08		4.67655e+08	3.54341e+08	4.38484e+08
Q13188	STK3	Serine/threonine-protein kinase 3 OS=Homo sapiens (Human) OX=9606 GN=STK3 PE=1 SV=2	9.87246e+07	1.08834e+08	8.38825e+07		68726698	1.04432e+08	8.54542e+07		5.39594e+07	6.57922e+07	3.61471e+07		6.68915e+07	2.30914e+07	2.46658e+07
Q9P0L0	VAPA	Vesicle-associated membrane protein-associated protein A OS=Homo sapiens (Human) OX=9606 GN=VAPA PE=1 SV=3	1.8803e+09	2.15133e+09	2.16811e+09		2132494362	2.49816e+09	2.35023e+09		2.59274e+09	2.4399e+09	2.53492e+09		2.81589e+09	3.10689e+09	3.0251e+09
P62136	PPP1CA	Serine/threonine-protein phosphatase PP1-alpha catalytic subunit OS=Homo sapiens (Human) OX=9606 GN=PPP1CA PE=1 SV=1	6.78574e+08	6.38385e+08	6.26398e+08		7.18681e+08	6.95271e+08	7.1822e+08		5.75328e+08	5.16919e+08	4.84608e+08		5.62061e+08	5.21493e+08	5.52212e+08
P48506	GCLC	Glutamate--cysteine ligase catalytic subunit OS=Homo sapiens (Human) OX=9606 GN=GCLC PE=1 SV=2	3.51902e+07	5.65525e+07	8.78621e+07		37999585	3.86044e+07	2.918e+07		8.81809e+07	1.26969e+08	1.43584e+08		7.83648e+07	7.03398e+07	1.08086e+08
Q13011	ECH1	Delta(3,5)-Delta(2,4)-dienoyl-CoA isomerase, mitochondrial OS=Homo sapiens (Human) OX=9606 GN=ECH1 PE=1 SV=2	4.56996e+08	5.08456e+08	4.07948e+08		389678754	4.19093e+08	3.77323e+08		4.8506e+08	4.52312e+08	4.99905e+08		4.80857e+08	4.86144e+08	4.22383e+08
P61006	RAB8A	Ras-related protein Rab-8A OS=Homo sapiens (Human) OX=9606 GN=RAB8A PE=1 SV=1	1.08095e+09	1.08821e+09	1.15527e+09		1242950327	9.98637e+08	1.32608e+09		1.25354e+09	1.99439e+09	1.19914e+09		1.29527e+09	1.34097e+09	1.46613e+09
Q14839	CHD4	Chromodomain-helicase-DNA-binding protein 4 OS=Homo sapiens (Human) OX=9606 GN=CHD4 PE=1 SV=2	5.26054e+08	4.33928e+08	5.5692e+08		3.54053e+08	4.05801e+08	4.50702e+08		3.55924e+08	2.99927e+08	3.02335e+08		4.21919e+08	3.88983e+08	4.07892e+08
Q96A33	CCDC47	Coiled-coil domain-containing protein 47 OS=Homo sapiens (Human) OX=9606 GN=CCDC47 PE=1 SV=1	7.19009e+08	6.67357e+08	7.13523e+08		828605016	1.05172e+09	8.33599e+08		9.79749e+08	8.42948e+08	8.50862e+08		1.02197e+09	1.1338e+09	1.23646e+09
P10253	GAA	Lysosomal alpha-glucosidase OS=Homo sapiens (Human) OX=9606 GN=GAA PE=1 SV=4	2.61619e+09	2.19785e+09	2.4895e+09		2.3325e+09	2.22103e+09	2.36914e+09		2.24632e+09	2.11098e+09	2.24348e+09		2.01033e+09	1.95355e+09	1.71155e+09
P36542	ATP5F1C	ATP synthase subunit gamma, mitochondrial OS=Homo sapiens (Human) OX=9606 GN=ATP5F1C PE=1 SV=1	1.41631e+09	1.41032e+09	1.4982e+09		1574031471	1.65952e+09	1.68725e+09		2.06912e+09	1.69694e+09	1.6352e+09		1.99762e+09	1.93096e+09	2.09922e+09
Q99685	MGLL	Monoglyceride lipase OS=Homo sapiens (Human) OX=9606 GN=MGLL PE=1 SV=2	1.57344e+08	1.78517e+08	1.74358e+08		1.54091e+08	1.4564e+08	1.2245e+08		1.28215e+08	1.01424e+08	1.32994e+08		1.22599e+08	1.41959e+08	1.28732e+08
Q9Y2Y0	ARL2BP	ADP-ribosylation factor-like protein 2-binding protein OS=Homo sapiens (Human) OX=9606 GN=ARL2BP PE=1 SV=1	2.27033e+08	2.21417e+08	2.51627e+07		84486560	1.18985e+08	1.78678e+08			1.85836e+08	1.23992e+08		1.08911e+08	1.03702e+08	1.53038e+08
P63208	SKP1	S-phase kinase-associated protein 1 OS=Homo sapiens (Human) OX=9606 GN=SKP1 PE=1 SV=2	2.26593e+08	3.34279e+08	2.35801e+08		113663160	1.92439e+08	1.11027e+08		1.25763e+08	1.05522e+08	1.36137e+08		1.04798e+08	1.11243e+08	1.68046e+08
P14854	COX6B1	Cytochrome c oxidase subunit 6B1 OS=Homo sapiens (Human) OX=9606 GN=COX6B1 PE=1 SV=2	2.87925e+08	3.11454e+08	2.93171e+08		273773085	3.56749e+08	3.28591e+08		3.42888e+08	3.36824e+08	3.3875e+08		4.14126e+08	3.53612e+08	4.15796e+08
Q8WVM8	SCFD1	Sec1 family domain-containing protein 1 OS=Homo sapiens (Human) OX=9606 GN=SCFD1 PE=1 SV=4	7.17446e+08	7.46961e+08	7.5947e+08		872112177	8.20112e+08	8.68445e+08		9.2134e+08	8.87811e+08	8.68347e+08		1.05676e+09	1.17138e+09	1.0918e+09
Q96LJ7	DHRS1	Dehydrogenase/reductase SDR family member 1 OS=Homo sapiens (Human) OX=9606 GN=DHRS1 PE=1 SV=1	2.4439e+07	6.05467e+07	4.57701e+07		25764387	4.59432e+07	3.66733e+07		2.18402e+07	9.65215e+06	2.64504e+07		4.48325e+07	2.08973e+07	2.09077e+07
Q9BZK7	TBL1XR1	F-box-like/WD repeat-containing protein TBL1XR1 OS=Homo sapiens (Human) OX=9606 GN=TBL1XR1 PE=1 SV=1	4.62998e+08	5.42279e+08	4.88627e+08		557332293	4.83301e+08	4.50011e+08		8.94957e+08	1.09103e+09	1.04378e+09		1.18636e+09	1.32628e+09	1.20071e+09
Q9Y520	PRRC2C	Protein PRRC2C OS=Homo sapiens (Human) OX=9606 GN=PRRC2C PE=1 SV=4	4.54344e+08	4.28555e+08	4.70593e+08		4.20291e+08	4.14576e+08	4.79315e+08		3.61396e+08	3.52604e+08	2.58113e+08		4.10804e+08	4.32428e+08	3.7471e+08
P13807	GYS1	Glycogen [starch] synthase, muscle OS=Homo sapiens (Human) OX=9606 GN=GYS1 PE=1 SV=2	3.61837e+09	2.07415e+09	2.93517e+09		4.73106e+09	2.21995e+09	1.27542e+09		5.40449e+09	3.58151e+09	3.38581e+09		2.79425e+09	4.34197e+09	4.40385e+09
O75367	H2AFY	Core histone macro-H2A.1 OS=Homo sapiens (Human) OX=9606 GN=H2AFY PE=1 SV=4	3.13767e+09	3.33342e+09	3.23233e+09		2869885870	2.92129e+09	2.62194e+09		3.10717e+09	2.75847e+09	2.9779e+09		3.21091e+09	3.627e+09	3.35594e+09
Q9HA65	TBC1D17	TBC1 domain family member 17 OS=Homo sapiens (Human) OX=9606 GN=TBC1D17 PE=1 SV=2	2.08864e+07	3.23163e+07	1.4303e+07		14816037	4.09283e+06			1.60474e+07		2.16806e+07		1.95764e+07		1.39224e+07
P36543	ATP6V1E1	V-type proton ATPase subunit E 1 OS=Homo sapiens (Human) OX=9606 GN=ATP6V1E1 PE=1 SV=1	7.48559e+08	7.8303e+08	8.05661e+08		880642170	9.50443e+08	9.93422e+08		8.55706e+08	9.08414e+08	7.82833e+08		8.86763e+08	7.1053e+08	8.49592e+08
P55060	CSE1L	Exportin-2 OS=Homo sapiens (Human) OX=9606 GN=CSE1L PE=1 SV=3	3.70531e+09	3.66468e+09	3.40741e+09		3055751419	3.16602e+09	3.26524e+09		3.33229e+09	3.20213e+09	3.35563e+09		2.78561e+09	2.61337e+09	2.37312e+09
P24666	ACP1	Low molecular weight phosphotyrosine protein phosphatase OS=Homo sapiens (Human) OX=9606 GN=ACP1 PE=1 SV=3	3.77585e+08	4.53906e+08	3.48729e+08		296615593	3.34426e+08	3.26588e+08		3.02778e+08	2.86422e+08	1.45408e+08		1.00662e+08	1.45253e+08	1.26929e+08
P00387	CYB5R3	NADH-cytochrome b5 reductase 3 OS=Homo sapiens (Human) OX=9606 GN=CYB5R3 PE=1 SV=3	6.35729e+09	6.65536e+09	6.92954e+09		7131825327	7.25178e+09	7.32554e+09		6.97825e+09	7.3297e+09	6.84748e+09		7.91879e+09	9.2858e+09	8.5872e+09
P21359	NF1	Neurofibromin OS=Homo sapiens (Human) OX=9606 GN=NF1 PE=1 SV=2	2.12833e+07	1.48163e+07	2.44128e+07		17735940	4.12735e+06	1.08655e+07		3.47758e+07	2.15752e+07	1.53399e+07		1.60667e+07		1.25688e+07
Q9UNP9	PPIE	Peptidyl-prolyl cis-trans isomerase E OS=Homo sapiens (Human) OX=9606 GN=PPIE PE=1 SV=1	2.40568e+07	3.78116e+07	2.09505e+07		19294226	2.13963e+07	4.71048e+07		2.34428e+07	4.64391e+07	3.57256e+07		1.63006e+07	2.38116e+07	6.2082e+06
P22102	GART	Trifunctional purine biosynthetic protein adenosine-3 OS=Homo sapiens (Human) OX=9606 GN=GART PE=1 SV=1	2.23333e+09	2.06209e+09	2.20585e+09		1.6772e+09	1.77392e+09	1.99999e+09		1.91366e+09	2.00503e+09	1.68246e+09		1.54661e+09	1.51621e+09	1.4623e+09
Q13162	PRDX4	Peroxiredoxin-4 OS=Homo sapiens (Human) OX=9606 GN=PRDX4 PE=1 SV=1	2.19307e+09	2.16798e+09	2.37125e+09		2474789238	2.31081e+09	2.58553e+09		2.47806e+09	2.55888e+09	2.69967e+09		3.28045e+09	3.01739e+09	3.22165e+09
Q9UHQ4	BCAP29	B-cell receptor-associated protein 29 OS=Homo sapiens (Human) OX=9606 GN=BCAP29 PE=1 SV=2	4.85561e+07	2.54725e+07	4.10758e+07		68773675	6.76954e+07	5.99979e+07		8.11641e+07	6.72532e+07	3.17976e+07		7.54985e+07	9.56614e+07	6.98803e+07
Q9Y6A9	SPCS1	Signal peptidase complex subunit 1 OS=Homo sapiens (Human) OX=9606 GN=SPCS1 PE=1 SV=5	1.55806e+08	1.48938e+08	1.77074e+08		170855196	1.9286e+08	1.67466e+08		1.78016e+08	1.50071e+08	1.50434e+08		2.35688e+08	2.58303e+08	2.26863e+08
O96019	ACTL6A	Actin-like protein 6A OS=Homo sapiens (Human) OX=9606 GN=ACTL6A PE=1 SV=1	8.19245e+08	6.01862e+08	8.53565e+08		7.13147e+08	6.98422e+08	5.17948e+08		6.94491e+08	6.36314e+08	6.10074e+08		5.30375e+08	5.03882e+08	6.50626e+08
Q53TN4	CYBRD1	Cytochrome b reductase 1 OS=Homo sapiens (Human) OX=9606 GN=CYBRD1 PE=1 SV=1	2.42944e+08	2.54466e+08	2.93691e+08		212586478	1.95797e+08	2.03851e+08		2.66076e+08	2.6321e+08	2.32346e+08		2.39951e+08	2.54094e+08	2.27828e+08
Q8WWI1	LMO7	LIM domain only protein 7 OS=Homo sapiens (Human) OX=9606 GN=LMO7 PE=1 SV=3	2.81066e+09	2.51018e+09	2.6325e+09		2032163408	2.31691e+09	2.30465e+09		2.30181e+09	2.44601e+09	2.20277e+09		2.42636e+09	3.39735e+09	3.59191e+09
Q9H4A4	RNPEP	Aminopeptidase B OS=Homo sapiens (Human) OX=9606 GN=RNPEP PE=1 SV=2	1.63608e+09	1.67856e+09	1.62383e+09		1.48272e+09	1.47006e+09	1.53982e+09		1.49761e+09	1.52584e+09	1.52787e+09		1.05683e+09	9.53853e+08	1.0545e+09
P04792	HSPB1	Heat shock protein beta-1 OS=Homo sapiens (Human) OX=9606 GN=HSPB1 PE=1 SV=2	1.55115e+10	1.52472e+10	1.59207e+10		1.29426e+10	1.2678e+10	1.45103e+10		1.43912e+10	1.5625e+10	1.4177e+10		1.13612e+10	1.27461e+10	1.20012e+10
Q13464	ROCK1	Rho-associated protein kinase 1 OS=Homo sapiens (Human) OX=9606 GN=ROCK1 PE=1 SV=1	9.83864e+08	1.05154e+09	1.07009e+09		1.13701e+09	1.12856e+09	1.10874e+09		1.09585e+09	1.17638e+09	1.03354e+09		1.26188e+09	1.22887e+09	1.23234e+09
Q9UN86	G3BP2	Ras GTPase-activating protein-binding protein 2 OS=Homo sapiens (Human) OX=9606 GN=G3BP2 PE=1 SV=2	7.39352e+08	6.33791e+08	6.98118e+08		7.86326e+08	8.38576e+08	7.38601e+08		8.10611e+08	7.34044e+08	5.82826e+08		7.6146e+08	6.76214e+08	7.64119e+08
Q8N766	EMC1	ER membrane protein complex subunit 1 OS=Homo sapiens (Human) OX=9606 GN=EMC1 PE=1 SV=1	5.28914e+08	5.04014e+08	6.12073e+08		8.26603e+08	7.59769e+08	6.93096e+08		7.09076e+08	7.42428e+08	7.08303e+08		7.91025e+08	8.85012e+08	8.19616e+08
Q9BTU6	PI4K2A	Phosphatidylinositol 4-kinase type 2-alpha OS=Homo sapiens (Human) OX=9606 GN=PI4K2A PE=1 SV=1	6.59773e+07	7.9e+07	5.09346e+07		65239849	4.64633e+07	8.93541e+07		2.32382e+07	8.03526e+07	9.31237e+07		7.79477e+07	9.84151e+07	1.45123e+08
Q9BZL1	UBL5	Ubiquitin-like protein 5 OS=Homo sapiens (Human) OX=9606 GN=UBL5 PE=1 SV=1	1.86234e+09	7.9219e+07	1.45446e+08		114727640	7.61257e+07	1.2759e+08		9.0181e+07	5.58962e+07	6.20659e+07		8.00102e+07	1.55103e+07	5.47505e+07
P27694	RPA1	Replication protein A 70 kDa DNA-binding subunit OS=Homo sapiens (Human) OX=9606 GN=RPA1 PE=1 SV=2	1.80579e+08	2.17156e+08	1.87144e+08		163360905	1.33225e+08	1.80269e+08		1.67931e+08	1.33972e+08	2.14185e+08		1.39251e+08	1.40011e+08	1.66462e+08
Q7L523	RRAGA	Ras-related GTP-binding protein A OS=Homo sapiens (Human) OX=9606 GN=RRAGA PE=1 SV=1	1.65574e+08	1.75e+08	1.32411e+08		118884081	1.21244e+08	1.46927e+08		1.4298e+08	1.44342e+08	1.48089e+08		1.43196e+08	1.54346e+08	1.5583e+08
Q9UBS4	DNAJB11	DnaJ homolog subfamily B member 11 OS=Homo sapiens (Human) OX=9606 GN=DNAJB11 PE=1 SV=1	5.7688e+08	5.03065e+08	6.0985e+08		648917986	7.84319e+08	6.37751e+08		9.83385e+08	8.95981e+08	8.78966e+08		1.03498e+09	1.08643e+09	1.15546e+09
Q96AG4	LRRC59	Leucine-rich repeat-containing protein 59 OS=Homo sapiens (Human) OX=9606 GN=LRRC59 PE=1 SV=1	4.11964e+09	4.01917e+09	4.00452e+09		4.09932e+09	4.55359e+09	4.14542e+09		4.95685e+09	4.55505e+09	4.47414e+09		5.87287e+09	5.75687e+09	5.81871e+09
P50502	ST13	Hsc70-interacting protein OS=Homo sapiens (Human) OX=9606 GN=ST13 PE=1 SV=2	1.7179e+09	1.67309e+09	1.65462e+09		1404874775	1.43187e+09	1.46637e+09		1.41231e+09	1.46421e+09	1.38284e+09		1.14158e+09	1.06312e+09	1.05223e+09
Q13976	PRKG1	cGMP-dependent protein kinase 1 OS=Homo sapiens (Human) OX=9606 GN=PRKG1 PE=1 SV=3	6.66975e+07	9.11342e+07	7.21153e+07		5.43011e+07	4.23562e+07	5.3226e+07		7.94569e+07	4.99381e+07	8.33105e+07		6.11963e+07	4.69484e+07
Q13895	BYSL	Bystin OS=Homo sapiens (Human) OX=9606 GN=BYSL PE=1 SV=3	1.48232e+08	1.38394e+08	1.56284e+08		8.65009e+07	9.96392e+07	1.14538e+08		1.24092e+08	8.91201e+07	1.20905e+08		9.51538e+07	1.14956e+08	1.48533e+08
Q8TB52	FBXO30	F-box only protein 30 OS=Homo sapiens (Human) OX=9606 GN=FBXO30 PE=1 SV=3	1.18643e+07	8.41489e+06	2.42858e+07			1.66117e+07			2.64241e+07	2.10136e+07	1.41364e+07		2.07748e+07	2.28131e+07	2.29e+07
P50395	GDI2	Rab GDP dissociation inhibitor beta OS=Homo sapiens (Human) OX=9606 GN=GDI2 PE=1 SV=2	9.07943e+09	9.06715e+09	8.78163e+09		7.75284e+09	7.83625e+09	8.06838e+09		7.65147e+09	7.226e+09	7.7441e+09		5.64125e+09	5.4182e+09	5.56063e+09
Q9H0J9	PARP12	Protein mono-ADP-ribosyltransferase PARP12 OS=Homo sapiens (Human) OX=9606 GN=PARP12 PE=1 SV=1	1.86581e+07		1.41481e+07		34091591	3.37632e+07	6.08101e+07		1.58864e+07	1.22401e+07	1.8364e+07		1.35576e+07
O60524	NEMF	Nuclear export mediator factor NEMF OS=Homo sapiens (Human) OX=9606 GN=NEMF PE=1 SV=4	1.1543e+08	5.33917e+07	8.51224e+07		8.35898e+07	3.73157e+07	5.67162e+07		4.98621e+07	6.42148e+07	4.37003e+07		6.63479e+07	3.59124e+07	1.17694e+07
P60891	PRPS1	Ribose-phosphate pyrophosphokinase 1 OS=Homo sapiens (Human) OX=9606 GN=PRPS1 PE=1 SV=2	6.65849e+08	7.14726e+08	7.34615e+08		639948732	5.42288e+08	6.72697e+08		6.12651e+08	7.33495e+08	7.72162e+08		5.1242e+08	7.34395e+08	6.31846e+08
P51149	RAB7A	Ras-related protein Rab-7a OS=Homo sapiens (Human) OX=9606 GN=RAB7A PE=1 SV=1	2.9179e+09	2.89628e+09	2.91978e+09		3005711333	3.17697e+09	3.07716e+09		3.339e+09	3.25231e+09	3.03064e+09		3.53863e+09	4.03259e+09	3.70209e+09
Q8N4Q0	ZADH2	Prostaglandin reductase 3 OS=Homo sapiens (Human) OX=9606 GN=ZADH2 PE=1 SV=1	1.8077e+08	1.87423e+08	1.87657e+08		139068000	1.42785e+08	1.30366e+08		2.181e+08	1.62925e+08	2.02886e+08		2.49802e+08	2.6939e+08	2.74196e+08
O75381	PEX14	Peroxisomal membrane protein PEX14 OS=Homo sapiens (Human) OX=9606 GN=PEX14 PE=1 SV=1	2.12684e+07	8.10309e+07	5.38646e+07		5.75327e+07	6.11487e+07	8.5127e+07		1.01882e+08	6.82246e+07	9.44117e+07		1.21362e+08	1.57678e+08	1.80736e+08
O95881	TXNDC12	Thioredoxin domain-containing protein 12 OS=Homo sapiens (Human) OX=9606 GN=TXNDC12 PE=1 SV=1	4.2013e+08	4.12986e+08	4.20147e+08		404528824	4.76253e+08	3.84017e+08		5.07521e+08	3.97767e+08	4.68899e+08		4.68818e+08	5.04182e+08	5.43731e+08
Q13620	CUL4B	Cullin-4B OS=Homo sapiens (Human) OX=9606 GN=CUL4B PE=1 SV=4	3.13822e+09	3.27568e+09	3.19241e+09		9593936546	9.95593e+09	9.34553e+09		9.21676e+09	9.29497e+09	1.0571e+10		1.05212e+10	9.07817e+09	1.06875e+10
Q9Y6G9	DYNC1LI1	Cytoplasmic dynein 1 light intermediate chain 1 OS=Homo sapiens (Human) OX=9606 GN=DYNC1LI1 PE=1 SV=3	1.01203e+09	8.64996e+08	9.83166e+08		1083683351	1.16655e+09	1.1842e+09		1.16885e+09	1.17667e+09	1.09417e+09		1.14426e+09	9.86976e+08	1.11121e+09
Q9HA64	FN3KRP	Ketosamine-3-kinase OS=Homo sapiens (Human) OX=9606 GN=FN3KRP PE=1 SV=2	1.4033e+08	1.72969e+08	1.18864e+08		114415850	5.7569e+07	1.33102e+08		1.16791e+08	1.05288e+08	1.44837e+08		7.79248e+07	6.86666e+07	1.09875e+08
Q9ULP9	TBC1D24	TBC1 domain family member 24 OS=Homo sapiens (Human) OX=9606 GN=TBC1D24 PE=1 SV=2	1.1677e+07	1.82298e+07	1.15198e+07		6.05105e+06	1.64641e+07			1.56262e+07		1.92999e+07		2.49482e+07	9.28688e+06	1.77797e+07
Q8IWS0	PHF6	PHD finger protein 6 OS=Homo sapiens (Human) OX=9606 GN=PHF6 PE=1 SV=1	6.95533e+07	2.63234e+07	2.70897e+07		24085846	5.36627e+07	2.62925e+07		3.02914e+07	4.00788e+07	5.51486e+07		4.29391e+07	3.9331e+07	3.92993e+07
Q06830	PRDX1	Peroxiredoxin-1 OS=Homo sapiens (Human) OX=9606 GN=PRDX1 PE=1 SV=1	2.21291e+10	2.21983e+10	2.23458e+10		1.93942e+10	1.93048e+10	2.00793e+10		2.12956e+10	2.24036e+10	2.16194e+10		1.74393e+10	1.6446e+10	1.71507e+10
P55209	NAP1L1	Nucleosome assembly protein 1-like 1 OS=Homo sapiens (Human) OX=9606 GN=NAP1L1 PE=1 SV=1	2.21499e+09	2.24576e+09	2.04988e+09		1941390537	1.90341e+09	1.847e+09		1.87462e+09	2.04724e+09	1.88819e+09		1.71236e+09	1.4527e+09	1.65921e+09
Q6P1A2	LPCAT3	Lysophospholipid acyltransferase 5 OS=Homo sapiens (Human) OX=9606 GN=LPCAT3 PE=1 SV=1	5.21775e+07	6.62717e+07	4.36916e+07		58651558	6.00398e+07	5.16371e+07		7.63216e+07	5.68194e+07	6.41518e+07		5.31196e+07	5.30855e+07	5.15765e+07
Q8WUY8	NAT14	N-acetyltransferase 14 OS=Homo sapiens (Human) OX=9606 GN=NAT14 PE=1 SV=1	5.55946e+07	4.52529e+07	5.54338e+07		73561248	4.83113e+07	4.53411e+07		5.94361e+07	4.30536e+07	5.83182e+07		5.76488e+07	5.16028e+07	5.65046e+07
Q9NRX1	PNO1	RNA-binding protein PNO1 OS=Homo sapiens (Human) OX=9606 GN=PNO1 PE=1 SV=1	1.04035e+08	8.68804e+07	7.08431e+07		83075229	6.88823e+07	8.59065e+07		8.78895e+07	7.50994e+07	8.15581e+07		8.30958e+07	8.85669e+07	8.83523e+07
P62308	SNRPG	Small nuclear ribonucleoprotein G OS=Homo sapiens (Human) OX=9606 GN=SNRPG PE=1 SV=1	6.58099e+08	7.21256e+08	7.63201e+08		727429904	8.07144e+08	8.47272e+08		7.6807e+08	6.91187e+08	7.51997e+08		8.26408e+08	1.04096e+09	9.37786e+08
Q9H4L5	OSBPL3	Oxysterol-binding protein-related protein 3 OS=Homo sapiens (Human) OX=9606 GN=OSBPL3 PE=1 SV=1	1.68773e+08	1.92865e+08	1.62993e+08		163717554	2.37535e+08	2.5051e+08		1.75385e+08	2.47506e+08	1.65302e+08		1.53928e+08	4.64398e+08	2.50707e+08
O14763	TNFRSF10B	Tumor necrosis factor receptor superfamily member 10B OS=Homo sapiens (Human) OX=9606 GN=TNFRSF10B PE=1 SV=2	5.96213e+06	6.32966e+06	5.57181e+06		7.64805e+06	1.81277e+07	1.56646e+07		9.10987e+06	7.70376e+06	2.05876e+07		4.46432e+07	4.20243e+07	4.11001e+07
Q9C0E8	LNPK	Endoplasmic reticulum junction formation protein lunapark OS=Homo sapiens (Human) OX=9606 GN=LNPK PE=1 SV=2	3.72282e+08	2.8187e+08	2.79232e+08		308349324	2.38436e+08	2.65247e+08		3.85056e+08	3.78689e+08	3.68687e+08		3.2393e+08	2.89106e+08	3.18598e+08
P16104	H2AFX	Histone H2AX OS=Homo sapiens (Human) OX=9606 GN=H2AFX PE=1 SV=2	6.66647e+10	6.61136e+10	6.91341e+10		6.97549e+10	7.08176e+10	6.78156e+10		7.58904e+10	6.99829e+10	7.27925e+10		8.2416e+10	8.3384e+10	8.10405e+10
A1L0T0	ILVBL	Acetolactate synthase-like protein OS=Homo sapiens (Human) OX=9606 GN=ILVBL PE=1 SV=2	3.36946e+08	3.33694e+08	2.70732e+08		2.70543e+08	2.683e+08	1.98983e+08		3.42329e+08	2.82324e+08	3.70569e+08		3.59228e+08	2.78746e+08	3.57319e+08
Q9C0B1	FTO	Alpha-ketoglutarate-dependent dioxygenase FTO OS=Homo sapiens (Human) OX=9606 GN=FTO PE=1 SV=3	7.87542e+07	7.78083e+07	5.71383e+07		6.21234e+07	5.36528e+07	2.46189e+07		4.61386e+07	5.55628e+07	6.86364e+07		5.06413e+07	3.44725e+07	4.36688e+07
Q9Y2G5	POFUT2	GDP-fucose protein O-fucosyltransferase 2 OS=Homo sapiens (Human) OX=9606 GN=POFUT2 PE=1 SV=3	3.21359e+08	5.21943e+08	3.42012e+08		5.41033e+08	5.51311e+08	5.66487e+08		4.48923e+08	3.72369e+08	4.99782e+08		7.44718e+08	4.41469e+08	5.8059e+08
Q13232	NME3	Nucleoside diphosphate kinase 3 OS=Homo sapiens (Human) OX=9606 GN=NME3 PE=1 SV=2	1.14297e+08	1.24795e+08	6.4086e+07		118882223	1.4886e+08	1.40471e+08		7.31624e+07	6.92664e+07	6.02517e+07		4.72315e+07	1.22886e+08	7.55039e+07
P18085	ARF4	ADP-ribosylation factor 4 OS=Homo sapiens (Human) OX=9606 GN=ARF4 PE=1 SV=3	3.56931e+09	3.78079e+09	3.68419e+09		4064234982	4.02374e+09	4.00204e+09		3.89088e+09	4.24511e+09	4.2504e+09		4.13823e+09	4.28854e+09	4.0833e+09
P40939	HADHA	Trifunctional enzyme subunit alpha, mitochondrial OS=Homo sapiens (Human) OX=9606 GN=HADHA PE=1 SV=2	4.88946e+09	4.99601e+09	4.79043e+09		5.04803e+09	5.33611e+09	5.41944e+09		5.70465e+09	4.99101e+09	5.22279e+09		5.96607e+09	5.69857e+09	5.50263e+09
Q9ULA0	DNPEP	Aspartyl aminopeptidase OS=Homo sapiens (Human) OX=9606 GN=DNPEP PE=1 SV=1	3.26551e+08	3.13899e+08	3.50227e+08		3.76371e+08	3.20688e+08	3.25789e+08		3.47112e+08	3.08112e+08	3.40898e+08		3.93606e+08	3.21518e+08	3.05838e+08
Q9Y6D9	MAD1L1	Mitotic spindle assembly checkpoint protein MAD1 OS=Homo sapiens (Human) OX=9606 GN=MAD1L1 PE=1 SV=2	2.96396e+07	4.32972e+07	7.12814e+07		31233948	1.12996e+07			2.30062e+07	2.79799e+07	1.14704e+07		2.36478e+07	4.39372e+07	2.89536e+07
Q15024	EXOSC7	Exosome complex component RRP42 OS=Homo sapiens (Human) OX=9606 GN=EXOSC7 PE=1 SV=3	2.07331e+07	2.34606e+07	2.90971e+07		17808416	4.49452e+07	3.75455e+07		3.30792e+07	4.39858e+07	2.26201e+07		2.93203e+07	1.93481e+07	3.88764e+07
Q9BVK6	TMED9	Transmembrane emp24 domain-containing protein 9 OS=Homo sapiens (Human) OX=9606 GN=TMED9 PE=1 SV=2	1.91358e+09	1.90011e+09	1.91998e+09		2035462828	2.0022e+09	2.01477e+09		2.38881e+09	2.38602e+09	2.43604e+09		3.08994e+09	2.6232e+09	2.5357e+09
Q96EL3	MRPL53	39S ribosomal protein L53, mitochondrial OS=Homo sapiens (Human) OX=9606 GN=MRPL53 PE=1 SV=1	5.69214e+07	5.74506e+07	3.90265e+07		30118507	5.86214e+07	5.51023e+07		4.54565e+07	4.58754e+07	3.20998e+07		7.71511e+07	2.35744e+07	2.33248e+07
P23193	TCEA1	Transcription elongation factor A protein 1 OS=Homo sapiens (Human) OX=9606 GN=TCEA1 PE=1 SV=2	4.65217e+08	5.81824e+08	4.67494e+08		3.82458e+08	3.57192e+08	3.49146e+08		7.44708e+08	7.17675e+08	7.01089e+08		6.40803e+08	6.00178e+08	6.92957e+08
Q9H269	VPS16	Vacuolar protein sorting-associated protein 16 homolog OS=Homo sapiens (Human) OX=9606 GN=VPS16 PE=1 SV=2	1.27587e+08	1.01952e+08	1.41408e+08		132579762	1.22106e+08	1.28375e+08		1.35055e+08	1.43054e+08	1.45614e+08		1.29366e+08	1.0036e+08	1.32224e+08
Q86W92	PPFIBP1	Liprin-beta-1 OS=Homo sapiens (Human) OX=9606 GN=PPFIBP1 PE=1 SV=2	3.41346e+08	3.27116e+08	3.4657e+08		399074625	3.34531e+08	3.96476e+08		3.84215e+08	3.29197e+08	3.09881e+08		3.81662e+08	3.93956e+08	5.23398e+08
P10909	CLU	Clusterin OS=Homo sapiens (Human) OX=9606 GN=CLU PE=1 SV=1	3.25416e+07	1.64655e+07			1.10239e+07	1.19012e+07	1.66772e+07		8.05094e+07	5.74694e+07	2.54259e+07		2.41366e+07	3.70737e+07	2.78243e+07
Q96DV4	MRPL38	39S ribosomal protein L38, mitochondrial OS=Homo sapiens (Human) OX=9606 GN=MRPL38 PE=1 SV=2	4.04127e+07	4.12877e+07	3.26109e+07		47895046	3.55718e+07	5.22107e+07		6.81961e+07	3.687e+07	4.41099e+07		5.12926e+07	1.53526e+07	8.52488e+07
Q16891	IMMT	MICOS complex subunit MIC60 OS=Homo sapiens (Human) OX=9606 GN=IMMT PE=1 SV=1	2.01473e+09	1.97391e+09	2.08121e+09		2162441251	2.24364e+09	2.15672e+09		2.61559e+09	2.24128e+09	2.42536e+09		2.87433e+09	2.89782e+09	2.82806e+09
Q14653	IRF3	Interferon regulatory factor 3 OS=Homo sapiens (Human) OX=9606 GN=IRF3 PE=1 SV=1	2.80593e+07	2.51988e+07	2.11298e+07		18488751	5.0922e+06	2.109e+07		2.16547e+07	1.27336e+07	9.08357e+06		9.33966e+06	7.04204e+06	1.08736e+07
Q00169	PITPNA	Phosphatidylinositol transfer protein alpha isoform OS=Homo sapiens (Human) OX=9606 GN=PITPNA PE=1 SV=2	3.24989e+08	3.31023e+08	3.20551e+08		227152652	2.74292e+08	3.15076e+08		2.46306e+08	2.41374e+08	2.68176e+08		1.78455e+08	1.40413e+08	1.60061e+08
Q9NR56	MBNL1	Muscleblind-like protein 1 OS=Homo sapiens (Human) OX=9606 GN=MBNL1 PE=1 SV=2	7.08014e+08	7.19656e+08	6.20334e+08		573087123	6.42906e+08	6.88412e+08		5.9917e+08	6.28255e+08	6.96587e+08		6.44894e+08	5.42002e+08	6.23324e+08
Q92820	GGH	Gamma-glutamyl hydrolase OS=Homo sapiens (Human) OX=9606 GN=GGH PE=1 SV=2	4.86421e+08	4.76118e+08	4.88258e+08		486250447	4.91163e+08	3.64549e+08		5.1215e+08	4.81551e+08	5.54292e+08		5.67662e+08	5.65079e+08	5.98614e+08
P17405	SMPD1	Sphingomyelin phosphodiesterase OS=Homo sapiens (Human) OX=9606 GN=SMPD1 PE=1 SV=5	3.4984e+07	4.83864e+07	5.20574e+07		38556703	2.50925e+07	3.45725e+07		5.33215e+06	7.02493e+06	6.9032e+06		9.30937e+06	7.82099e+06	6.17928e+06
Q9H910	JPT2	Jupiter microtubule associated homolog 2 OS=Homo sapiens (Human) OX=9606 GN=JPT2 PE=1 SV=1	5.96402e+07	7.66626e+07	7.4239e+07		9.43834e+07	7.43343e+07	8.10078e+07		1.09012e+08	8.29197e+07	1.14149e+08		2.92015e+07	6.36872e+07	8.77552e+07
Q12904	AIMP1	Aminoacyl tRNA synthase complex-interacting multifunctional protein 1 OS=Homo sapiens (Human) OX=9606 GN=AIMP1 PE=1 SV=2	9.65775e+08	8.12662e+08	8.88106e+08		737837407	8.34414e+08	8.38726e+08		1.00425e+09	9.5511e+08	1.09468e+09		8.37879e+08	7.84842e+08	9.13765e+08
O15067	PFAS	Phosphoribosylformylglycinamidine synthase OS=Homo sapiens (Human) OX=9606 GN=PFAS PE=1 SV=4	8.91988e+08	9.84727e+08	9.04577e+08		715809106	7.03694e+08	8.26523e+08		7.94681e+08	8.72553e+08	8.87549e+08		6.81868e+08	5.54546e+08	7.29281e+08
O94822	LTN1	E3 ubiquitin-protein ligase listerin OS=Homo sapiens (Human) OX=9606 GN=LTN1 PE=1 SV=6	1.87553e+07	3.09899e+07	1.53621e+07		8.9377e+06	1.42199e+07	1.59538e+07		1.82237e+07	2.92401e+07	1.0785e+07		1.27221e+07	2.97715e+07	2.92688e+07
Q9Y2V2	CARHSP1	Calcium-regulated heat-stable protein 1 OS=Homo sapiens (Human) OX=9606 GN=CARHSP1 PE=1 SV=2	4.08581e+08	4.4926e+08	4.15436e+08		372122672	3.12399e+08	3.59432e+08		3.08619e+08	2.83884e+08	3.4131e+08		2.12511e+08	3.03258e+08	2.49407e+08
P55039	DRG2	Developmentally-regulated GTP-binding protein 2 OS=Homo sapiens (Human) OX=9606 GN=DRG2 PE=1 SV=1	2.47863e+08	2.64554e+08	3.04966e+08		1.69501e+08	1.88604e+08	1.66133e+08		2.29088e+08	2.53168e+08	2.30243e+08		1.98996e+08	2.03914e+08	1.62108e+08
Q8TDX7	NEK7	Serine/threonine-protein kinase Nek7 OS=Homo sapiens (Human) OX=9606 GN=NEK7 PE=1 SV=1	6.66924e+08	5.8922e+08	7.67087e+08		7.33369e+08	7.80045e+08	7.21903e+08		4.98896e+08	6.53528e+08	5.12962e+08		4.93241e+08	5.8582e+08	4.96091e+08
Q8NGA1	OR1M1	Olfactory receptor 1M1 OS=Homo sapiens (Human) OX=9606 GN=OR1M1 PE=2 SV=1	2.08264e+09	2.2656e+09	2.02474e+09		1996630652	1.78853e+09	1.76014e+09		1.69191e+09	1.90271e+09	1.99133e+09		1.5636e+09	2.01991e+09	1.70833e+09
Q96RQ1	ERGIC2	Endoplasmic reticulum-Golgi intermediate compartment protein 2 OS=Homo sapiens (Human) OX=9606 GN=ERGIC2 PE=1 SV=2	7.67211e+07	1.00207e+08	1.03755e+08		105037149	7.88825e+07	1.04409e+08		1.17487e+08	9.44104e+07	1.2082e+08		1.25503e+08	1.1292e+08	1.56026e+08
Q8IZH2	XRN1	5'-3' exoribonuclease 1 OS=Homo sapiens (Human) OX=9606 GN=XRN1 PE=1 SV=1	5.19164e+07	6.17084e+07	3.77014e+07		7.00392e+07	8.7653e+07	9.45108e+07		4.34017e+07	2.62145e+07	8.80232e+07		6.8293e+07	1.12209e+08	9.92131e+07
Q8WVM7	STAG1	Cohesin subunit SA-1 OS=Homo sapiens (Human) OX=9606 GN=STAG1 PE=1 SV=3	2.37552e+07	3.13535e+07	1.81345e+07		35975070	3.499e+07	3.89417e+07		4.77801e+07	4.37197e+07	2.15171e+07		7.58315e+07	4.53138e+07	4.6307e+07
Q92544	TM9SF4	Transmembrane 9 superfamily member 4 OS=Homo sapiens (Human) OX=9606 GN=TM9SF4 PE=1 SV=2	4.99642e+08	5.59635e+08	5.92731e+08		579475177	5.72985e+08	6.12239e+08		5.20238e+08	6.01469e+08	5.50903e+08		5.10644e+08	5.91145e+08	5.9925e+08
P12268	IMPDH2	Inosine-5'-monophosphate dehydrogenase 2 OS=Homo sapiens (Human) OX=9606 GN=IMPDH2 PE=1 SV=2	2.27922e+09	2.30528e+09	2.17407e+09		1946001150	2.02402e+09	2.06505e+09		2.28726e+09	2.21977e+09	2.26269e+09		1.88068e+09	2.05613e+09	2.07012e+09
O75962	TRIO	Triple functional domain protein OS=Homo sapiens (Human) OX=9606 GN=TRIO PE=1 SV=2	4.25258e+08	3.71574e+08	4.13763e+08		511818981	5.19796e+08	4.85461e+08		3.66914e+08	4.08146e+08	4.20316e+08		4.51839e+08	5.98965e+08	4.80433e+08
Q96RL7	VPS13A	Vacuolar protein sorting-associated protein 13A OS=Homo sapiens (Human) OX=9606 GN=VPS13A PE=1 SV=2	1.28766e+08	3.16451e+07	1.52035e+08		109012202	1.10818e+08	1.20943e+08		1.47207e+08	1.19739e+08	1.32238e+08		1.08425e+08	1.10721e+08	1.21917e+08
Q92626	PXDN	Peroxidasin homolog OS=Homo sapiens (Human) OX=9606 GN=PXDN PE=1 SV=2	6.69405e+08	6.09074e+08	6.33115e+08		8.02503e+08	8.70458e+08	8.72183e+08		1.05304e+09	9.67879e+08	1.06873e+09		8.91731e+08	8.43158e+08	1.18022e+09
Q9UKF6	CPSF3	Cleavage and polyadenylation specificity factor subunit 3 OS=Homo sapiens (Human) OX=9606 GN=CPSF3 PE=1 SV=1	6.48228e+07	5.83315e+07	5.0493e+07		24507203	4.80085e+07	7.09713e+07		4.13183e+07	5.69305e+07	2.15201e+07		4.85507e+07	3.95008e+07	5.38902e+07
P11413	G6PD	Glucose-6-phosphate 1-dehydrogenase OS=Homo sapiens (Human) OX=9606 GN=G6PD PE=1 SV=4	9.57835e+09	9.39104e+09	9.3108e+09		8.04958e+09	8.19751e+09	8.95762e+09		9.83333e+09	9.60093e+09	9.67522e+09		7.01646e+09	6.80117e+09	6.95117e+09
O43396	TXNL1	Thioredoxin-like protein 1 OS=Homo sapiens (Human) OX=9606 GN=TXNL1 PE=1 SV=3	1.02264e+09	9.24948e+08	8.71628e+08		7.58774e+08	7.27157e+08	8.29325e+08		7.61128e+08	7.70979e+08	7.325e+08		6.87356e+08	7.07183e+08	7.11795e+08
P18206	VCL	Vinculin OS=Homo sapiens (Human) OX=9606 GN=VCL PE=1 SV=4	2.36427e+10	2.36204e+10	2.36614e+10		20963406086	1.97523e+10	2.067e+10		1.83735e+10	1.99159e+10	2.00877e+10		1.48268e+10	1.40673e+10	1.39852e+10
Q9Y5X3	SNX5	Sorting nexin-5 OS=Homo sapiens (Human) OX=9606 GN=SNX5 PE=1 SV=1	3.19543e+08	3.22868e+08	3.70528e+08		2.86104e+08	2.85671e+08	3.33445e+08		3.11944e+08	3.03571e+08	3.38091e+08		2.34315e+08	1.91851e+08	1.8331e+08
Q9NRW7	VPS45	Vacuolar protein sorting-associated protein 45 OS=Homo sapiens (Human) OX=9606 GN=VPS45 PE=1 SV=1	1.71227e+08	1.77355e+08	1.82316e+08		1.68806e+08	1.42945e+08	1.68239e+08		1.7883e+08	1.4419e+08	2.0087e+08		2.19435e+08	1.76473e+08	1.97986e+08
P04844	RPN2	Dolichyl-diphosphooligosaccharide--protein glycosyltransferase subunit 2 OS=Homo sapiens (Human) OX=9606 GN=RPN2 PE=1 SV=3	5.26272e+09	6.01299e+09	5.77953e+09		6.3535e+09	6.38001e+09	5.64666e+09		5.70389e+09	5.29779e+09	6.05112e+09		6.82531e+09	6.54453e+09	6.591e+09
Q9Y5G0	PCDHGB5	Protocadherin gamma-B5 OS=Homo sapiens (Human) OX=9606 GN=PCDHGB5 PE=2 SV=1	1.9579e+08	7.24403e+07	1.09108e+08		66093657	1.31729e+08	5.7548e+07		4.39213e+07	5.2161e+07	4.73276e+07		5.22606e+07	5.18743e+07	4.32788e+07
P22392	NME2	Nucleoside diphosphate kinase B OS=Homo sapiens (Human) OX=9606 GN=NME2 PE=1 SV=1	1.17866e+10	1.15397e+10	1.15242e+10		10041217326	1.01165e+10	1.05067e+10		1.00364e+10	1.02074e+10	1.01583e+10		7.45849e+09	8.05651e+09	7.75243e+09
Q15181	PPA1	Inorganic pyrophosphatase OS=Homo sapiens (Human) OX=9606 GN=PPA1 PE=1 SV=2	2.17165e+09	2.03121e+09	2.11271e+09		2.43917e+09	2.10115e+09	2.32316e+09		1.7533e+09	1.74306e+09	1.7611e+09		1.30878e+09	1.22121e+09	1.26704e+09
Q9H0X9	OSBPL5	Oxysterol-binding protein-related protein 5 OS=Homo sapiens (Human) OX=9606 GN=OSBPL5 PE=1 SV=1	4.23008e+07	5.21281e+07	5.01981e+07		55744921	4.64875e+07	7.287e+07		5.03327e+07	3.81898e+07	4.67497e+07		6.59254e+07	6.0574e+07	5.77923e+07
Q9UHI8	ADAMTS1	A disintegrin and metalloproteinase with thrombospondin motifs 1 OS=Homo sapiens (Human) OX=9606 GN=ADAMTS1 PE=1 SV=4	4.99244e+06	7.02492e+06	2.01233e+07		11237652	1.89331e+07	2.18117e+07		1.34816e+08	7.34183e+07	9.09031e+07		6.20631e+07	5.42032e+07	4.88764e+07
P34741	SDC2	Syndecan-2 OS=Homo sapiens (Human) OX=9606 GN=SDC2 PE=1 SV=2	1.11553e+08	1.07095e+08	8.49341e+07		44187449	4.73657e+07	6.4709e+07		9.43978e+07	1.3967e+08	1.27215e+08		1.14823e+08	1.31002e+08	6.26755e+07
P82675	MRPS5	28S ribosomal protein S5, mitochondrial OS=Homo sapiens (Human) OX=9606 GN=MRPS5 PE=1 SV=2	2.01562e+08	1.93175e+08	2.06625e+08		2.41438e+08	2.80396e+08	2.53235e+08		2.76027e+08	2.31302e+08	2.37488e+08		2.58248e+08	2.75283e+08	3.08243e+08
Q9BT09	CNPY3	Protein canopy homolog 3 OS=Homo sapiens (Human) OX=9606 GN=CNPY3 PE=1 SV=1	1.11152e+08	1.27743e+08	1.06538e+08		86336782	1.1195e+08	1.79617e+08		1.11063e+08	1.59641e+08	1.45348e+08		1.73739e+08	7.69104e+07	1.23621e+08
Q6UW02	CYP20A1	Cytochrome P450 20A1 OS=Homo sapiens (Human) OX=9606 GN=CYP20A1 PE=1 SV=1	3.98653e+07	6.46257e+07	4.77191e+07		6.48382e+07	5.27276e+07	4.17874e+07		7.78613e+07	7.7032e+07	7.34377e+07		1.14389e+08	1.0663e+08	1.13804e+08
Q9NRY5	FAM114A2	Protein FAM114A2 OS=Homo sapiens (Human) OX=9606 GN=FAM114A2 PE=1 SV=4	1.97287e+08	7.80749e+07	8.55143e+07		60632256	5.76721e+07	7.53089e+07		7.31147e+07	8.55255e+07	5.5271e+07		5.1182e+07	4.83985e+07	6.18752e+07
Q8ND24	RNF214	RING finger protein 214 OS=Homo sapiens (Human) OX=9606 GN=RNF214 PE=1 SV=2	1.89828e+07	1.65522e+07	1.69455e+07		3.20551e+07	3.24507e+07	3.42365e+07		2.70422e+07		3.20358e+07		2.38447e+07	1.40835e+07	2.61173e+07
Q9UKY7	CDV3	Protein CDV3 homolog OS=Homo sapiens (Human) OX=9606 GN=CDV3 PE=1 SV=1	9.26636e+08	8.48322e+08	7.57822e+08		902265143	8.89565e+08	9.96779e+08		7.93866e+08	8.55966e+08	8.28745e+08		6.88633e+08	6.66106e+08	6.02691e+08
P46934	NEDD4	E3 ubiquitin-protein ligase NEDD4 OS=Homo sapiens (Human) OX=9606 GN=NEDD4 PE=1 SV=4	1.44628e+07	2.09197e+07	4.22644e+07		27218602	4.65525e+07	4.5498e+07		2.05424e+07	3.25303e+07	3.54332e+07		2.70412e+07	5.06181e+07	5.33611e+07
Q92522	H1FX	Histone H1x OS=Homo sapiens (Human) OX=9606 GN=H1FX PE=1 SV=1	1.44299e+09	1.46667e+09	1.49079e+09		1415692340	1.33564e+09	1.43441e+09		1.45958e+09	1.3412e+09	1.42973e+09		1.51288e+09	1.84489e+09	1.67222e+09
Q15654	TRIP6	Thyroid receptor-interacting protein 6 OS=Homo sapiens (Human) OX=9606 GN=TRIP6 PE=1 SV=3	2.84003e+08	3.06344e+08	3.1351e+08		209751720	2.01413e+08	3.175e+08		2.93827e+08	2.69811e+08	2.05181e+08		2.27066e+08	1.52448e+08	1.5205e+08
P27348	YWHAQ	14-3-3 protein theta OS=Homo sapiens (Human) OX=9606 GN=YWHAQ PE=1 SV=1	4.86843e+09	5.48689e+09	4.96851e+09		4063698096	4.78051e+09	4.67624e+09		4.62297e+09	4.58396e+09	4.53917e+09		3.66136e+09	3.17119e+09	3.65945e+09
Q8NBM8	PCYOX1L	Prenylcysteine oxidase-like OS=Homo sapiens (Human) OX=9606 GN=PCYOX1L PE=1 SV=2	1.93905e+08	2.20901e+08	1.84928e+08		174548375	1.54974e+08	1.70458e+08		1.9002e+08	1.69972e+08	1.77068e+08		1.94854e+08	2.06679e+08	2.10344e+08
O75084	FZD7	Frizzled-7 OS=Homo sapiens (Human) OX=9606 GN=FZD7 PE=1 SV=2	1.7066e+08	2.47118e+08	2.20962e+08		1.63984e+08	1.73186e+08	2.15757e+08		1.7494e+08	1.31247e+08	2.31562e+08		1.46737e+08	1.79922e+08	1.38774e+08
O75886	STAM2	Signal transducing adapter molecule 2 OS=Homo sapiens (Human) OX=9606 GN=STAM2 PE=1 SV=1	4.17702e+08	3.65889e+08	4.29025e+08		336404376	3.60102e+08	3.30086e+08		4.61868e+08	3.86328e+08	4.12913e+08		4.15581e+08	3.83692e+08	3.73292e+08
Q9NRP0	OSTC	Oligosaccharyltransferase complex subunit OSTC OS=Homo sapiens (Human) OX=9606 GN=OSTC PE=1 SV=1	5.06021e+08	5.86192e+08	4.35669e+08		433568124	5.01636e+08	4.49146e+08		5.09071e+08	4.67338e+08	4.80592e+08		5.55655e+08	7.20483e+08	6.47903e+08
Q9NRF8	CTPS2	CTP synthase 2 OS=Homo sapiens (Human) OX=9606 GN=CTPS2 PE=1 SV=1	1.52536e+07	2.25207e+07	1.42313e+07		5273398	1.08157e+07	2.95819e+07		4.03571e+07	1.70142e+07	2.18904e+07		9.69653e+06		8.17836e+06
Q13438	OS9	Protein OS-9 OS=Homo sapiens (Human) OX=9606 GN=OS9 PE=1 SV=1	2.19921e+07	2.66437e+07	2.98713e+07		30744850	3.9072e+07	2.77005e+07		2.5536e+07	2.15889e+07	1.34993e+07		4.64231e+07	1.98331e+07	1.85928e+07
P12429	ANXA3	Annexin A3 OS=Homo sapiens (Human) OX=9606 GN=ANXA3 PE=1 SV=3	2.72608e+08	1.77519e+08	2.03438e+08		1.60234e+08	1.73879e+08	2.10455e+08		1.8787e+08	2.07373e+08	2.04295e+08		9.37162e+07	8.89611e+07	1.24457e+08
Q13685	AAMP	Angio-associated migratory cell protein OS=Homo sapiens (Human) OX=9606 GN=AAMP PE=1 SV=2	6.98913e+07	7.61696e+07	7.02307e+07		75167539	3.3972e+08	8.9843e+07		1.00226e+08	1.12537e+08	8.78096e+07		9.92551e+07	4.47199e+07	8.03653e+07
Q06136	KDSR	3-ketodihydrosphingosine reductase OS=Homo sapiens (Human) OX=9606 GN=KDSR PE=1 SV=1	1.178e+08	6.59107e+07	8.28107e+07		1.05221e+08	7.64183e+07	9.26328e+07		1.01928e+08	1.12344e+08	9.84122e+07		8.76286e+07	5.88521e+07	6.69912e+07
O75964	ATP5MG	ATP synthase subunit g, mitochondrial OS=Homo sapiens (Human) OX=9606 GN=ATP5MG PE=1 SV=3	4.68182e+08	6.16824e+08	4.77774e+08		543430084	6.5992e+08	5.65035e+08		7.51524e+08	6.53395e+08	5.41209e+08		7.68807e+08	7.92366e+08	7.95381e+08
O95721	SNAP29	Synaptosomal-associated protein 29 OS=Homo sapiens (Human) OX=9606 GN=SNAP29 PE=1 SV=1	8.12302e+07	6.19418e+07	3.41145e+07		40251892	4.43743e+07	3.45111e+07		3.02261e+07	4.64884e+07	8.96478e+07		4.38666e+07	2.91821e+07	5.67898e+07
Q9NTK5	OLA1	Obg-like ATPase 1 OS=Homo sapiens (Human) OX=9606 GN=OLA1 PE=1 SV=2	1.51534e+09	1.22676e+09	1.5508e+09		1.2532e+09	1.22295e+09	1.34624e+09		1.2091e+09	1.09665e+09	1.19808e+09		9.10996e+08	8.69042e+08	8.33458e+08
Q14764	MVP	Major vault protein OS=Homo sapiens (Human) OX=9606 GN=MVP PE=1 SV=4	6.72388e+09	6.7764e+09	7.12984e+09		7.40253e+09	7.54507e+09	7.60495e+09		6.62253e+09	6.65877e+09	6.58395e+09		6.30473e+09	6.15134e+09	5.99296e+09
O00148	DDX39A	ATP-dependent RNA helicase DDX39A OS=Homo sapiens (Human) OX=9606 GN=DDX39A PE=1 SV=2	2.84313e+08	3.03898e+08	2.86631e+08		196127044	2.76058e+08	3.06235e+08		2.68601e+08	2.18913e+08	2.41778e+08		3.01945e+08	2.90148e+08	3.16504e+08
Q5TA45	INTS11	Integrator complex subunit 11 OS=Homo sapiens (Human) OX=9606 GN=INTS11 PE=1 SV=2	1.08657e+07	1.686e+07	6.40351e+06		23352122	1.90716e+07			8.78756e+06	8.12964e+06	7.28889e+06		7.66314e+06	1.53821e+07	1.64058e+07
Q9H1K1	ISCU	Iron-sulfur cluster assembly enzyme ISCU, mitochondrial OS=Homo sapiens (Human) OX=9606 GN=ISCU PE=1 SV=2	9.63487e+07	8.04974e+07	8.94795e+07		6.43778e+07	7.49071e+07	8.04501e+07		1.04749e+08	9.77153e+07	9.31525e+07		1.18172e+08	8.39128e+07	1.30943e+08
P15170	GSPT1	Eukaryotic peptide chain release factor GTP-binding subunit ERF3A OS=Homo sapiens (Human) OX=9606 GN=GSPT1 PE=1 SV=1	1.46279e+09	1.49137e+09	1.54405e+09		1298817224	1.26378e+09	1.33293e+09		1.32219e+09	1.42338e+09	1.2786e+09		1.14159e+09	1.20037e+09	1.04087e+09
Q5HYK7	SH3D19	SH3 domain-containing protein 19 OS=Homo sapiens (Human) OX=9606 GN=SH3D19 PE=1 SV=2	1.17033e+08	1.05481e+08	1.18505e+08		128722056	1.31866e+08	1.26749e+08		1.30311e+08	1.20808e+08	1.39688e+08		1.46727e+08	1.45282e+08	1.24996e+08
O75431	MTX2	Metaxin-2 OS=Homo sapiens (Human) OX=9606 GN=MTX2 PE=1 SV=1	1.39692e+08	1.40934e+08	1.03816e+08		72417658	1.99642e+08	1.58742e+08		1.78977e+08	1.3745e+08	2.08112e+08		2.17632e+08	2.20239e+08	1.87367e+08
Q8NBI6	XXYLT1	Xyloside xylosyltransferase 1 OS=Homo sapiens (Human) OX=9606 GN=XXYLT1 PE=1 SV=1		5.82873e+06	7.88829e+06		11371963	1.12761e+07	9.06966e+06		1.1214e+07	2.29379e+06	1.21833e+07		1.15234e+07	1.12184e+07	1.11714e+07
Q9BRA2	TXNDC17	Thioredoxin domain-containing protein 17 OS=Homo sapiens (Human) OX=9606 GN=TXNDC17 PE=1 SV=1	7.27259e+08	7.36324e+08	6.34893e+08		634141064	6.24726e+08	6.59799e+08		5.24798e+08	5.33568e+08	5.52809e+08		3.31283e+08	3.01109e+08	3.2173e+08
O94992	HEXIM1	Protein HEXIM1 OS=Homo sapiens (Human) OX=9606 GN=HEXIM1 PE=1 SV=1	6.43964e+07	4.31887e+07	3.20265e+07		46184546	2.65871e+07	5.24102e+07			2.37312e+07	2.37541e+07		7.96563e+06	7.48454e+06	2.96398e+07
P23246	SFPQ	Splicing factor, proline- and glutamine-rich OS=Homo sapiens (Human) OX=9606 GN=SFPQ PE=1 SV=2	4.82585e+09	5.05564e+09	5.08784e+09		5118873816	5.28272e+09	5.18873e+09		5.06539e+09	4.80015e+09	4.55568e+09		5.52019e+09	6.02284e+09	5.63247e+09
O75746	SLC25A12	Calcium-binding mitochondrial carrier protein Aralar1 OS=Homo sapiens (Human) OX=9606 GN=SLC25A12 PE=1 SV=2	2.07503e+08	2.33468e+08	1.77427e+08		228102014	2.52178e+08	2.53483e+08		3.45754e+08	2.10391e+08	2.42733e+08		2.68004e+08	3.22033e+08	3.33305e+08
Q8N3C0	ASCC3	Activating signal cointegrator 1 complex subunit 3 OS=Homo sapiens (Human) OX=9606 GN=ASCC3 PE=1 SV=3	5.96198e+08	5.92251e+08	5.543e+08		460284123	1.64261e+08	4.1047e+08		4.77219e+08	4.91504e+08	5.88364e+08		3.9096e+08	4.20326e+08	5.27783e+08
P51784	USP11	Ubiquitin carboxyl-terminal hydrolase 11 OS=Homo sapiens (Human) OX=9606 GN=USP11 PE=1 SV=3	2.44276e+07	1.77198e+07	1.02585e+07		28892223	2.52195e+07	2.55312e+07		7.04069e+06	5.22299e+06	1.16242e+07		1.91827e+07	7.61497e+06	6.73926e+06
P16403	H1-2	Histone H1.2 OS=Homo sapiens (Human) OX=9606 GN=H1-2 PE=1 SV=2	5.28009e+08	6.03986e+08	5.15255e+08		3.93856e+08	5.1529e+08	5.25048e+08		6.14339e+08	5.38457e+08	6.83661e+08		6.36598e+08	6.10528e+08	5.93403e+08
P0DN79	CBSL	Cystathionine beta-synthase-like protein OS=Homo sapiens (Human) OX=9606 GN=CBSL PE=1 SV=1	7.70599e+07	4.56426e+07	4.09444e+07		41689350	3.05979e+07	3.90818e+07		4.54151e+07	5.36247e+07	5.77893e+07		4.81656e+07	3.75082e+07	1.83221e+07
Q9BVJ6	UTP14A	U3 small nucleolar RNA-associated protein 14 homolog A OS=Homo sapiens (Human) OX=9606 GN=UTP14A PE=1 SV=1	1.84278e+08	1.86157e+08	2.0112e+08		181243796	2.13371e+08	2.31868e+08		2.15641e+08	2.20569e+08	1.83722e+08		1.65492e+08	2.26252e+08	1.89268e+08
P30040	ERP29	Endoplasmic reticulum resident protein 29 OS=Homo sapiens (Human) OX=9606 GN=ERP29 PE=1 SV=4	2.07433e+09	2.0756e+09	2.08448e+09		2.09085e+09	2.1215e+09	2.37307e+09		2.26236e+09	2.21951e+09	2.2801e+09		2.51846e+09	2.58649e+09	2.58188e+09
Q9C035	TRIM5	Tripartite motif-containing protein 5 OS=Homo sapiens (Human) OX=9606 GN=TRIM5 PE=1 SV=1	7.91469e+08	8.92024e+08	9.02012e+08		7.76263e+08	1.0275e+09	8.74145e+08		8.5522e+08	9.35894e+08	9.25578e+08		9.8429e+08	1.19224e+09	1.1174e+09
Q6ZSR9	FLJ45252	Uncharacterized protein FLJ45252 OS=Homo sapiens (Human) OX=9606 GN=- PE=2 SV=2	1.42952e+08	1.20532e+08	1.6131e+08		111703094	1.49024e+08	1.40721e+08		2.03321e+08	1.72663e+08	1.62308e+08		1.70782e+08	1.61645e+08	1.78116e+08
Q15814	TBCC	Tubulin-specific chaperone C OS=Homo sapiens (Human) OX=9606 GN=TBCC PE=1 SV=2	3.02911e+07	6.48586e+07	4.99963e+07		2.78181e+07	4.78341e+07	4.26728e+07		3.00234e+07	2.99481e+07	1.59188e+07		1.55673e+07	1.37334e+07	2.12826e+07
Q7Z478	DHX29	ATP-dependent RNA helicase DHX29 OS=Homo sapiens (Human) OX=9606 GN=DHX29 PE=1 SV=2	1.99648e+08	2.35652e+08	1.7896e+08		1.72561e+08	2.19829e+08	1.10163e+08		1.96933e+08	2.19185e+08	2.37616e+08		2.28425e+08	1.41775e+08	1.90349e+08
Q96FZ7	CHMP6	Charged multivesicular body protein 6 OS=Homo sapiens (Human) OX=9606 GN=CHMP6 PE=1 SV=3	2.44649e+08	2.3275e+08	1.92725e+08		219367028	2.00357e+08	2.7904e+08		1.93016e+08	2.53022e+08	1.9625e+08		1.95243e+08	2.04929e+08	1.96234e+08
O14657	TOR1B	Torsin-1B OS=Homo sapiens (Human) OX=9606 GN=TOR1B PE=1 SV=2	6.11675e+07	5.51375e+07	6.50189e+07		62973402	6.70058e+07	6.74945e+07		5.06609e+07	4.64522e+07	4.24937e+07		2.61896e+07	6.62735e+07	3.45394e+07
Q9BY50	SEC11C	Signal peptidase complex catalytic subunit SEC11C OS=Homo sapiens (Human) OX=9606 GN=SEC11C PE=1 SV=3	2.09086e+07	4.50407e+06	5.79745e+06		1.96468e+07	2.64707e+07	1.62903e+07		2.43954e+07	4.53505e+07	3.84617e+07		4.44382e+07	2.4579e+07	3.82879e+07
Q9Y3B8	REXO2	Oligoribonuclease, mitochondrial OS=Homo sapiens (Human) OX=9606 GN=REXO2 PE=1 SV=3	6.08947e+08	6.88302e+08	5.77465e+08		5.59654e+08	4.89801e+08	5.27395e+08		7.127e+08	7.52021e+08	7.92537e+08		5.56623e+08	5.21482e+08	5.23117e+08
Q12797	ASPH	Aspartyl/asparaginyl beta-hydroxylase OS=Homo sapiens (Human) OX=9606 GN=ASPH PE=1 SV=3	5.26729e+09	4.5728e+09	4.75139e+09		5236109194	5.09226e+09	5.02621e+09		6.07531e+09	5.92923e+09	5.98411e+09		7.15044e+09	6.96477e+09	6.87442e+09
Q92905	COPS5	COP9 signalosome complex subunit 5 OS=Homo sapiens (Human) OX=9606 GN=COPS5 PE=1 SV=4	5.873e+08	6.12692e+08	5.97481e+08		490959507	5.16922e+08	5.39619e+08		5.83408e+08	5.98385e+08	6.4436e+08		5.26426e+08	5.07298e+08	6.24275e+08
Q96QK1	VPS35	Vacuolar protein sorting-associated protein 35 OS=Homo sapiens (Human) OX=9606 GN=VPS35 PE=1 SV=2	3.81066e+09	3.7096e+09	3.52805e+09		3303220214	3.17776e+09	3.241e+09		3.48695e+09	3.44035e+09	3.71438e+09		2.89133e+09	2.72612e+09	2.65156e+09
Q8NBK3	SUMF1	Formylglycine-generating enzyme OS=Homo sapiens (Human) OX=9606 GN=SUMF1 PE=1 SV=3	2.25022e+07	3.57007e+07	4.62698e+07		15421565	1.70243e+07	3.66084e+07		3.04781e+07	2.55759e+07	5.77451e+06			1.70907e+07	1.06988e+07
Q92896	GLG1	Golgi apparatus protein 1 OS=Homo sapiens (Human) OX=9606 GN=GLG1 PE=1 SV=2	3.47176e+09	3.41695e+09	3.60735e+09		3951550309	3.87244e+09	3.74808e+09		2.70067e+09	2.55864e+09	2.6928e+09		3.08682e+09	2.45923e+09	2.58631e+09
Q96G23	CERS2	Ceramide synthase 2 OS=Homo sapiens (Human) OX=9606 GN=CERS2 PE=1 SV=1	1.66967e+08	1.47307e+08	1.57816e+08		1.23689e+08	1.35259e+08	1.27437e+08		1.71726e+08	1.64115e+08	1.46405e+08		1.31496e+08	8.77531e+07	1.61962e+08
Q13492	PICALM	Phosphatidylinositol-binding clathrin assembly protein OS=Homo sapiens (Human) OX=9606 GN=PICALM PE=1 SV=2	1.04874e+09	1.10918e+09	1.07314e+09		1153745851	1.19237e+09	1.21371e+09		1.00836e+09	1.08317e+09	1.10679e+09		1.22538e+09	1.12157e+09	1.25738e+09
P46109	CRKL	Crk-like protein OS=Homo sapiens (Human) OX=9606 GN=CRKL PE=1 SV=1	5.32501e+08	4.63244e+08	5.19114e+08		468023026	4.4094e+08	4.55693e+08		4.75427e+08	4.24758e+08	4.08885e+08		2.94335e+08	2.53111e+08	2.97614e+08
Q676U5	ATG16L1	Autophagy-related protein 16-1 OS=Homo sapiens (Human) OX=9606 GN=ATG16L1 PE=1 SV=2	2.11902e+08	2.85329e+08	2.66127e+08		2.24789e+08	2.49468e+08	2.40422e+08		3.01899e+08	2.65494e+08	2.39734e+08		2.79721e+08	2.39605e+08	2.29712e+08
Q9NV31	IMP3	U3 small nucleolar ribonucleoprotein protein IMP3 OS=Homo sapiens (Human) OX=9606 GN=IMP3 PE=1 SV=1	1.32388e+08	9.15829e+07	6.42047e+07		80110776	7.1885e+07	5.31617e+07		5.50853e+07	7.11342e+07	6.85535e+07		1.28514e+08	7.75015e+07	9.57192e+07
Q7Z3B4	NUP54	Nucleoporin p54 OS=Homo sapiens (Human) OX=9606 GN=NUP54 PE=1 SV=2	5.75926e+08	6.45327e+08	5.05754e+08		4.97512e+08	6.50725e+08	5.05652e+08		6.537e+08	5.6861e+08	7.03215e+08		6.13524e+08	4.4946e+08	5.81619e+08
Q9UNK0	STX8	Syntaxin-8 OS=Homo sapiens (Human) OX=9606 GN=STX8 PE=1 SV=2	5.31303e+07	3.64332e+07	6.38834e+07		76139482	4.61824e+07	3.5891e+07		3.64358e+07	4.56443e+07	5.87677e+07		6.5133e+07	8.1244e+07	6.19109e+07
Q9P2J5	LARS	Leucine--tRNA ligase, cytoplasmic OS=Homo sapiens (Human) OX=9606 GN=LARS PE=1 SV=2	2.68784e+09	2.53582e+09	2.81563e+09		2.40622e+09	2.35274e+09	2.34822e+09		2.58732e+09	2.775e+09	2.77327e+09		2.77096e+09	2.69601e+09	2.35515e+09
Q9NUY8	TBC1D23	TBC1 domain family member 23 OS=Homo sapiens (Human) OX=9606 GN=TBC1D23 PE=1 SV=3	3.12519e+08	1.90209e+08	2.63844e+08		242903933	2.29839e+08	2.47699e+08		1.69312e+08	2.3137e+08	2.91895e+08		2.50369e+08	2.2405e+08	3.1011e+08
Q7Z7H5	TMED4	Transmembrane emp24 domain-containing protein 4 OS=Homo sapiens (Human) OX=9606 GN=TMED4 PE=1 SV=1	3.54011e+08	3.36199e+08	3.78382e+08		392490185	4.32462e+08	4.44408e+08		3.93591e+08	4.04873e+08	4.03371e+08		4.84186e+08	4.15473e+08	4.44035e+08
Q86VR2	RETREG3	Reticulophagy regulator 3 OS=Homo sapiens (Human) OX=9606 GN=RETREG3 PE=1 SV=1	1.77737e+07	1.96762e+07	3.5258e+07		45464400	2.68875e+07	6.39503e+07		6.01737e+07	2.92737e+07	3.66936e+07		4.88425e+07	6.00492e+07	4.90003e+07
Q9H061	TMEM126A	Transmembrane protein 126A OS=Homo sapiens (Human) OX=9606 GN=TMEM126A PE=1 SV=1	5.42593e+07	4.01379e+07	5.17299e+07		5.14415e+07	6.8892e+07	6.65214e+07		8.14894e+07	8.67993e+07	9.53217e+07		8.71523e+07	6.5031e+07	9.5837e+07
P78417	GSTO1	Glutathione S-transferase omega-1 OS=Homo sapiens (Human) OX=9606 GN=GSTO1 PE=1 SV=2	5.82259e+09	5.65667e+09	5.1142e+09		5750658627	5.86089e+09	5.92392e+09		4.78835e+09	4.88738e+09	4.76363e+09		3.72094e+09	3.59203e+09	3.69886e+09
Q5SRE5	NUP188	Nucleoporin NUP188 homolog OS=Homo sapiens (Human) OX=9606 GN=NUP188 PE=1 SV=1	7.10523e+08	8.30361e+08	8.46348e+08		693392779	6.02807e+08	7.29014e+08		8.37992e+08	7.5105e+08	7.68007e+08		8.05239e+08	9.57418e+08	8.82889e+08
Q8N6T3	ARFGAP1	ADP-ribosylation factor GTPase-activating protein 1 OS=Homo sapiens (Human) OX=9606 GN=ARFGAP1 PE=1 SV=2	9.39338e+08	9.91583e+08	1.13764e+09		875516998	9.19953e+08	9.28885e+08		3.32782e+08	3.69863e+08	3.2367e+08		2.50812e+08	3.63509e+08	2.38191e+08
Q14914	PTGR1	Prostaglandin reductase 1 OS=Homo sapiens (Human) OX=9606 GN=PTGR1 PE=1 SV=2	1.84259e+09	1.83575e+09	1.74486e+09		1561079851	1.48683e+09	1.64636e+09		1.73796e+09	1.71962e+09	1.67512e+09		1.32952e+09	1.21124e+09	1.29869e+09
P55210	CASP7	Caspase-7 OS=Homo sapiens (Human) OX=9606 GN=CASP7 PE=1 SV=1	5.33349e+07	5.82314e+07	5.48328e+07		70321656	5.4135e+07	5.51818e+07		3.82596e+07	3.17122e+07	3.56649e+07		4.74862e+07	2.10634e+07	3.77974e+07
Q15276	RABEP1	Rab GTPase-binding effector protein 1 OS=Homo sapiens (Human) OX=9606 GN=RABEP1 PE=1 SV=2	5.88457e+07	4.78178e+07	3.78587e+07		3.95894e+07	1.49495e+07	2.96545e+07		5.11946e+07	3.67445e+07	4.61031e+07		2.41868e+07	2.52868e+07	4.71129e+07
Q86UL3	GPAT4	Glycerol-3-phosphate acyltransferase 4 OS=Homo sapiens (Human) OX=9606 GN=GPAT4 PE=1 SV=1	1.17851e+08	1.11901e+08	1.00626e+08		158503530	1.30857e+08	1.10673e+08		1.03492e+08	1.07352e+08	1.03891e+08		1.05232e+08	1.67316e+08	1.33366e+08
O15121	DEGS1	Sphingolipid delta(4)-desaturase DES1 OS=Homo sapiens (Human) OX=9606 GN=DEGS1 PE=1 SV=1	5.97561e+07	4.41603e+07	6.05533e+07		48393530	7.09303e+07	8.23869e+07		5.42586e+07	6.99831e+07	5.95766e+07		7.96076e+07	8.46435e+07	1.00642e+08
P54577	YARS	Tyrosine--tRNA ligase, cytoplasmic OS=Homo sapiens (Human) OX=9606 GN=YARS PE=1 SV=4	4.99603e+09	4.76432e+09	4.82071e+09		4459781596	4.07124e+09	4.1928e+09		4.33985e+09	4.55336e+09	4.80632e+09		3.68794e+09	4.03998e+09	3.87751e+09
Q9Y4A5	TRRAP	Transformation/transcription domain-associated protein OS=Homo sapiens (Human) OX=9606 GN=TRRAP PE=1 SV=3	9.84295e+07	9.73139e+07	9.97166e+07		103308524	1.21084e+08	1.14499e+08		7.83224e+07	8.99942e+07	6.27172e+07		7.66592e+07	7.91859e+07	7.0122e+07
Q03701	CEBPZ	CCAAT/enhancer-binding protein zeta OS=Homo sapiens (Human) OX=9606 GN=CEBPZ PE=1 SV=3	1.36679e+08	1.92188e+08	1.69543e+08		1.71114e+08	9.4254e+07	1.15624e+08		1.34667e+08	1.4549e+08	1.30706e+08		1.22751e+08	9.97928e+07	1.12821e+08
Q15843	NEDD8	NEDD8 OS=Homo sapiens (Human) OX=9606 GN=NEDD8 PE=1 SV=1	6.92354e+07	8.47681e+07	6.85123e+07		5.89349e+07	3.11701e+07	5.65318e+07		2.14889e+07	2.9393e+07	3.59296e+07		3.96345e+07	2.48024e+07	2.11459e+07
P61019	RAB2A	Ras-related protein Rab-2A OS=Homo sapiens (Human) OX=9606 GN=RAB2A PE=1 SV=1	1.64053e+09	1.69487e+09	1.77829e+09		1452442101	1.51741e+09	1.59494e+09		2.02778e+09	2.02034e+09	2.17e+09		2.29665e+09	2.02912e+09	2.12376e+09
Q71U36	TUBA1A	Tubulin alpha-1A chain OS=Homo sapiens (Human) OX=9606 GN=TUBA1A PE=1 SV=1	1.1532e+11	1.1665e+11	1.10606e+11		9.8238e+10	1.04782e+11	1.08423e+11		1.01562e+11	1.01979e+11	1.00134e+11		8.14033e+10	8.04136e+10	7.98396e+10
Q6UX04	CWC27	Spliceosome-associated protein CWC27 homolog OS=Homo sapiens (Human) OX=9606 GN=CWC27 PE=1 SV=1	3.95366e+07	3.80225e+07	1.94542e+07		20841798	3.22521e+07	1.74703e+07		3.19146e+07	3.18238e+07	2.42919e+07		3.41013e+07	4.61869e+07	2.84738e+07
Q03154	ACY1	Aminoacylase-1 OS=Homo sapiens (Human) OX=9606 GN=ACY1 PE=1 SV=1	8.86173e+07	8.81096e+07	2.45563e+07		19696082	2.62494e+07	1.16811e+07		6.332e+07	1.18038e+08	2.42599e+07		6.97304e+07	4.94356e+07	4.87688e+07
P42356	PI4KA	Phosphatidylinositol 4-kinase alpha OS=Homo sapiens (Human) OX=9606 GN=PI4KA PE=1 SV=4	1.01025e+08	1.00645e+08	8.83131e+07		48883304	7.57294e+07	7.3898e+07		7.91566e+07	7.23985e+07	9.03239e+07		9.37992e+07	1.02263e+08	7.93472e+07
Q9Y2Q5	LAMTOR2	Ragulator complex protein LAMTOR2 OS=Homo sapiens (Human) OX=9606 GN=LAMTOR2 PE=1 SV=1	1.7882e+08	1.58819e+08	1.66497e+08		1.08491e+08	1.35623e+08	1.47248e+08		2.02137e+08	1.63325e+08	1.61776e+08		1.54935e+08	1.4827e+08	1.59619e+08
Q5JPE7	NOMO2	Nodal modulator 2 OS=Homo sapiens (Human) OX=9606 GN=NOMO2 PE=1 SV=1	2.15728e+09	2.21739e+09	2.18327e+09		2.2704e+09	2.22702e+09	2.19258e+09		2.1814e+09	1.96636e+09	1.98815e+09		1.98484e+09	1.76245e+09	1.94769e+09
P67775	PPP2CA	Serine/threonine-protein phosphatase 2A catalytic subunit alpha isoform OS=Homo sapiens (Human) OX=9606 GN=PPP2CA PE=1 SV=1	2.78928e+08	2.33506e+08	2.1791e+08		216514666	2.1735e+08	2.29229e+08		1.84423e+08	1.96282e+08	1.66761e+08		1.79526e+08	1.58607e+08	1.76487e+08
Q9Y2Q9	MRPS28	28S ribosomal protein S28, mitochondrial OS=Homo sapiens (Human) OX=9606 GN=MRPS28 PE=1 SV=1		1.86687e+07			14025026	9.49618e+06	2.44606e+07		4.99033e+07	5.20039e+07	3.19948e+07		8.18975e+06	3.67292e+07	5.53645e+07
Q8NI36	WDR36	WD repeat-containing protein 36 OS=Homo sapiens (Human) OX=9606 GN=WDR36 PE=1 SV=1	1.03672e+08	5.4115e+07	9.82195e+07		57599896	9.19355e+07	7.73532e+07		1.03701e+08	9.42194e+07	8.45144e+07		1.11592e+08	1.2825e+08	1.06357e+08
P46977	STT3A	Dolichyl-diphosphooligosaccharide--protein glycosyltransferase subunit STT3A OS=Homo sapiens (Human) OX=9606 GN=STT3A PE=1 SV=2	3.30691e+09	3.48818e+09	3.33559e+09		3564459266	3.7197e+09	3.46597e+09		3.48015e+09	3.44177e+09	3.58357e+09		3.87402e+09	3.47755e+09	3.5747e+09
Q9Y5L0	TNPO3	Transportin-3 OS=Homo sapiens (Human) OX=9606 GN=TNPO3 PE=1 SV=3	2.14528e+08	2.01e+08	2.01226e+08		143308583	1.41601e+08	1.57084e+08		1.47747e+08	1.91396e+08	1.68947e+08		1.33922e+08	1.35333e+08	1.36048e+08
Q8ND56	LSM14A	Protein LSM14 homolog A OS=Homo sapiens (Human) OX=9606 GN=LSM14A PE=1 SV=3	1.23233e+08	1.72967e+08	1.7258e+08		1.15008e+08	1.06929e+08	1.08851e+08		1.51832e+08	1.26144e+08	1.20384e+08		1.05226e+08	9.38343e+07	9.6852e+07
P62834	RAP1A	Ras-related protein Rap-1A OS=Homo sapiens (Human) OX=9606 GN=RAP1A PE=1 SV=1	4.08658e+08	3.55398e+08	3.86533e+08		402806192	4.92069e+08	4.02888e+08		4.99946e+08	4.18649e+08	4.88079e+08		4.1302e+08	4.06792e+08	4.10185e+08
P24844	MYL9	Myosin regulatory light polypeptide 9 OS=Homo sapiens (Human) OX=9606 GN=MYL9 PE=1 SV=4	1.11816e+09	1.15576e+09	1.17927e+09		956559088	1.02262e+09	9.65807e+08		9.48076e+08	1.06978e+09	1.08947e+09		8.95756e+08	8.24948e+08	8.46994e+08
Q9UBW8	COPS7A	COP9 signalosome complex subunit 7a OS=Homo sapiens (Human) OX=9606 GN=COPS7A PE=1 SV=1	3.60799e+08	3.93421e+08	3.95838e+08		329362486	3.83386e+08	3.65564e+08		4.00606e+08	3.98964e+08	3.81516e+08		3.27005e+08	3.10547e+08	3.43672e+08
P62942	FKBP1A	Peptidyl-prolyl cis-trans isomerase FKBP1A OS=Homo sapiens (Human) OX=9606 GN=FKBP1A PE=1 SV=2	2.38598e+09	2.29626e+09	2.33949e+09		1861412400	1.84463e+09	2.14195e+09		1.60011e+09	1.58819e+09	1.52508e+09		9.95212e+08	7.62243e+08	9.2262e+08
Q9UBB6	NCDN	Neurochondrin OS=Homo sapiens (Human) OX=9606 GN=NCDN PE=1 SV=1	1.52208e+08	1.1051e+08	1.08685e+08		7.69384e+07	9.32266e+07	1.28318e+07		1.18322e+08	1.08041e+08	3.67903e+07		6.69671e+07	9.11427e+07	7.19836e+07
O95563	MPC2	Mitochondrial pyruvate carrier 2 OS=Homo sapiens (Human) OX=9606 GN=MPC2 PE=1 SV=1	5.15583e+07	7.79067e+07	6.38574e+07		61306128	8.2046e+07	7.72563e+07		8.78779e+07	6.24877e+07	1.06504e+08		8.95952e+07	1.06772e+08	1.52728e+08
P50570	DNM2	Dynamin-2 OS=Homo sapiens (Human) OX=9606 GN=DNM2 PE=1 SV=2	1.23846e+09	1.25912e+09	1.14058e+09		1.03137e+09	1.03173e+09	1.13092e+09		1.26205e+09	1.19341e+09	1.22308e+09		9.56974e+08	1.14632e+09	1.07221e+09
Q9Y3D7	PAM16	Mitochondrial import inner membrane translocase subunit TIM16 OS=Homo sapiens (Human) OX=9606 GN=PAM16 PE=1 SV=2	7.13247e+07	6.985e+07	8.02776e+07		7.78221e+07	7.5245e+07	8.13923e+07		1.06931e+08	9.39401e+07	1.06293e+08		1.06973e+08	1.09574e+08	1.09527e+08
Q9UJX5	ANAPC4	Anaphase-promoting complex subunit 4 OS=Homo sapiens (Human) OX=9606 GN=ANAPC4 PE=1 SV=2	3.52336e+07	4.42246e+07	4.13875e+07		9.923e+06	3.26191e+07	3.52075e+07		2.50896e+07	3.18612e+07	4.20666e+07		2.67764e+07	3.24568e+07	2.58673e+07
Q9UBV8	PEF1	Peflin OS=Homo sapiens (Human) OX=9606 GN=PEF1 PE=1 SV=1	2.1453e+08	2.3185e+08	2.5114e+08		188059156	2.09347e+08	2.22961e+08		2.39906e+08	1.99793e+08	2.39325e+08		1.84068e+08	1.89944e+08	1.76113e+08
Q2TAA2	IAH1	Isoamyl acetate-hydrolyzing esterase 1 homolog OS=Homo sapiens (Human) OX=9606 GN=IAH1 PE=1 SV=1	1.37627e+08	1.48172e+08	1.18689e+08		1.24323e+08	6.42641e+07	1.17415e+08		1.05687e+08	7.48352e+07	1.20497e+08		1.0314e+08	5.71017e+07	4.63089e+07
P43007	SLC1A4	Neutral amino acid transporter A OS=Homo sapiens (Human) OX=9606 GN=SLC1A4 PE=1 SV=1		8.0546e+06	1.33295e+07		12165199	9.73492e+06	4.57708e+07		7.79471e+07	7.34586e+07	6.39695e+07		6.08099e+07	5.53351e+07	3.92833e+07
O94888	UBXN7	UBX domain-containing protein 7 OS=Homo sapiens (Human) OX=9606 GN=UBXN7 PE=1 SV=2	2.43838e+08	2.33713e+08	2.01374e+08		240142522	2.25809e+08	2.32602e+08		2.48129e+08	2.2867e+08	2.50776e+08		2.57141e+08	2.06637e+08	2.07202e+08
Q92685	ALG3	Dol-P-Man:Man(5)GlcNAc(2)-PP-Dol alpha-1,3-mannosyltransferase OS=Homo sapiens (Human) OX=9606 GN=ALG3 PE=1 SV=1	5.008e+07	5.74173e+07	5.33337e+07		66592254	6.1211e+07	6.21891e+07		6.19353e+07	7.87147e+07	7.14909e+07		7.61534e+07	1.42067e+08	1.29679e+08
Q9Y2L5	TRAPPC8	Trafficking protein particle complex subunit 8 OS=Homo sapiens (Human) OX=9606 GN=TRAPPC8 PE=1 SV=2	1.8214e+08	1.50944e+08	1.8951e+08		170852562	1.91018e+08	1.69969e+08		2.12302e+08	2.31851e+08	1.8507e+08		1.94502e+08	1.93193e+08	2.0141e+08
Q9Y2W2	WBP11	WW domain-binding protein 11 OS=Homo sapiens (Human) OX=9606 GN=WBP11 PE=1 SV=1	1.34468e+08	1.0339e+08	1.39139e+08		174553675	2.15485e+08	2.01295e+08		1.35118e+08	1.3988e+08	1.86034e+08		2.32681e+08	1.98769e+08	2.21066e+08
Q8NBL1	POGLUT1	Protein O-glucosyltransferase 1 OS=Homo sapiens (Human) OX=9606 GN=POGLUT1 PE=1 SV=1	7.34081e+07	9.89716e+07	8.41666e+07		143344319	1.10346e+08	1.10669e+08		5.68608e+07	8.24885e+07	9.50644e+07		1.16405e+08	6.78641e+07	9.93468e+07
Q6P5R6	RPL22L1	60S ribosomal protein L22-like 1 OS=Homo sapiens (Human) OX=9606 GN=RPL22L1 PE=1 SV=2	2.14204e+08	1.97182e+08	2.32527e+08		160161576	1.89287e+08	1.90027e+08		1.75242e+08	1.46636e+08	1.89433e+08		1.7117e+08	9.35623e+07	1.4924e+08
Q96KR1	ZFR	Zinc finger RNA-binding protein OS=Homo sapiens (Human) OX=9606 GN=ZFR PE=1 SV=2	4.36029e+08	4.63408e+08	4.02952e+08		3.45657e+08	3.7199e+08	3.6823e+08		3.5472e+08	5.01773e+08	5.23376e+08		5.5721e+08	6.06717e+08	5.37718e+08
Q9H446	RWDD1	RWD domain-containing protein 1 OS=Homo sapiens (Human) OX=9606 GN=RWDD1 PE=1 SV=1	1.94049e+08	2.05238e+08	2.3768e+08		169047440	2.2743e+08	1.51917e+08		2.13581e+08	2.08398e+08	1.73025e+08		2.09324e+08	1.32454e+08	1.33493e+08
P04424	ASL	Argininosuccinate lyase OS=Homo sapiens (Human) OX=9606 GN=ASL PE=1 SV=4	2.35255e+08	3.02021e+08	2.64671e+08		2.01561e+08	2.50547e+08	2.88539e+08		2.41394e+08	3.36102e+08	2.61218e+08		2.38651e+08	2.42063e+08	2.08403e+08
P05556	ITGB1	Integrin beta-1 OS=Homo sapiens (Human) OX=9606 GN=ITGB1 PE=1 SV=2	1.04085e+10	1.06103e+10	1.06123e+10		1.06711e+10	1.08039e+10	1.11536e+10		1.04932e+10	9.76201e+09	9.74283e+09		1.0896e+10	1.06748e+10	1.05061e+10
Q6P1L8	MRPL14	39S ribosomal protein L14, mitochondrial OS=Homo sapiens (Human) OX=9606 GN=MRPL14 PE=1 SV=1	6.6341e+07	4.01251e+07	4.83911e+07		44341195	5.55394e+07	6.10319e+07		4.08551e+07	6.29379e+07	5.57241e+07		5.70983e+07	4.17143e+07	4.17183e+07
P23919	DTYMK	Thymidylate kinase OS=Homo sapiens (Human) OX=9606 GN=DTYMK PE=1 SV=4	1.16241e+09	1.15662e+09	1.09811e+09		905550548	1.03327e+09	1.11015e+09		1.0891e+09	1.11721e+09	1.053e+09		8.99333e+08	8.27064e+08	9.8441e+08
O15042	U2SURP	U2 snRNP-associated SURP motif-containing protein OS=Homo sapiens (Human) OX=9606 GN=U2SURP PE=1 SV=2	9.65995e+07	1.53587e+08	1.29002e+08		1.00943e+08	1.77895e+08	1.74673e+08		1.42808e+08	1.28396e+08	1.74995e+08		1.63997e+08	2.1767e+08	1.66647e+08
Q12824	SMARCB1	SWI/SNF-related matrix-associated actin-dependent regulator of chromatin subfamily B member 1 OS=Homo sapiens (Human) OX=9606 GN=SMARCB1 PE=1 SV=2	1.04093e+08	1.26493e+08	9.35938e+07		1.24274e+08	1.43103e+08	1.09253e+08		1.234e+08	1.07004e+08	1.13467e+08		1.18067e+08	1.08337e+08	1.24772e+08
Q9UJY5	GGA1	ADP-ribosylation factor-binding protein GGA1 OS=Homo sapiens (Human) OX=9606 GN=GGA1 PE=1 SV=1	2.54155e+07	3.64739e+07	2.25432e+07		2.13938e+07	1.89849e+07	2.45859e+07		2.20363e+07	1.00501e+07	4.37178e+07		3.24945e+07		1.31958e+07
P49006	MARCKSL1	MARCKS-related protein OS=Homo sapiens (Human) OX=9606 GN=MARCKSL1 PE=1 SV=2	3.19986e+07	2.68306e+07	2.69942e+07		37558513	3.40657e+07	2.8118e+07			1.73804e+07	3.60283e+07		2.22391e+07	1.18545e+07	2.37427e+07
Q9UBQ0	VPS29	Vacuolar protein sorting-associated protein 29 OS=Homo sapiens (Human) OX=9606 GN=VPS29 PE=1 SV=1	8.21169e+08	8.51116e+08	8.77784e+08		790935172	7.27484e+08	7.67465e+08		6.5019e+08	5.92736e+08	6.92068e+08		6.00409e+08	5.83258e+08	5.56897e+08
Q9HCE1	MOV10	Helicase MOV-10 OS=Homo sapiens (Human) OX=9606 GN=MOV10 PE=1 SV=2	3.16183e+08	3.45056e+08	3.20446e+08		307653847	3.55955e+08	3.5962e+08		3.62062e+08	3.51313e+08	4.21749e+08		4.29667e+08	4.41267e+08	3.97833e+08
O43681	ASNA1	ATPase ASNA1 OS=Homo sapiens (Human) OX=9606 GN=ASNA1 PE=1 SV=2	6.87985e+08	5.98629e+08	6.38968e+08		523829838	5.9057e+08	5.40988e+08		6.32731e+08	5.96841e+08	6.49777e+08		5.35419e+08	5.00838e+08	5.22929e+08
P33992	MCM5	DNA replication licensing factor MCM5 OS=Homo sapiens (Human) OX=9606 GN=MCM5 PE=1 SV=5	4.30626e+08	4.81429e+08	5.65556e+08		3.68323e+08	5.13231e+08	4.72011e+08		4.22795e+08	4.38452e+08	4.36956e+08		3.27265e+08	3.90979e+08	3.68172e+08
Q86XL3	ANKLE2	Ankyrin repeat and LEM domain-containing protein 2 OS=Homo sapiens (Human) OX=9606 GN=ANKLE2 PE=1 SV=4	2.6844e+07	4.2294e+07	3.6184e+07		3.21933e+07	3.90699e+07	3.06675e+07		2.28938e+07	1.84136e+07	2.71589e+07		2.99176e+07	2.01421e+07	2.71826e+07
O00764	PDXK	Pyridoxal kinase OS=Homo sapiens (Human) OX=9606 GN=PDXK PE=1 SV=1	6.79094e+08	7.30319e+08	5.57201e+08		557370204	4.9352e+08	6.32768e+08		4.417e+08	4.99856e+08	5.2445e+08		3.99334e+08	3.22068e+08	2.97806e+08
Q7L0Y3	TRMT10C	tRNA methyltransferase 10 homolog C OS=Homo sapiens (Human) OX=9606 GN=TRMT10C PE=1 SV=2	2.50694e+08	1.07095e+08	1.25489e+08		112992490	1.43818e+08	1.37755e+08		1.94343e+08	1.75521e+08	1.74277e+08		3.13935e+08	1.21074e+08	1.79809e+08
Q96GC5	MRPL48	39S ribosomal protein L48, mitochondrial OS=Homo sapiens (Human) OX=9606 GN=MRPL48 PE=1 SV=2	1.3175e+07	1.08316e+07	9.16124e+06		11102378	2.94718e+06	1.38284e+07		2.97788e+07	3.48628e+07	3.09753e+07		1.5054e+07	4.7193e+07	3.28798e+07
Q9H7Z7	PTGES2	Prostaglandin E synthase 2 OS=Homo sapiens (Human) OX=9606 GN=PTGES2 PE=1 SV=1	1.30668e+08	1.40186e+08	1.56647e+08		152567652	1.59804e+08	1.58104e+08		1.9143e+08	1.4371e+08	1.88213e+08		1.75577e+08	1.73952e+08	1.54195e+08
P61201	COPS2	COP9 signalosome complex subunit 2 OS=Homo sapiens (Human) OX=9606 GN=COPS2 PE=1 SV=1	9.01972e+08	9.87606e+08	9.11838e+08		748133942	8.28153e+08	9.23406e+08		9.49677e+08	9.61242e+08	8.04123e+08		7.76828e+08	7.67198e+08	9.15335e+08
Q12800	TFCP2	Alpha-globin transcription factor CP2 OS=Homo sapiens (Human) OX=9606 GN=TFCP2 PE=1 SV=2	1.00257e+07	2.12985e+07	1.95113e+07		13758358	1.99307e+07	1.33825e+07		1.88274e+07	1.62975e+07	2.01548e+07		1.72836e+07		1.88668e+07
O60831	PRAF2	PRA1 family protein 2 OS=Homo sapiens (Human) OX=9606 GN=PRAF2 PE=1 SV=1	1.51443e+08	1.64228e+08	1.8707e+08		189023472	2.1845e+08	2.45039e+08		2.37057e+08	1.63502e+08	2.25975e+08		1.6919e+08	2.71316e+08	2.88207e+08
Q9H0W9	C11orf54	Ester hydrolase C11orf54 OS=Homo sapiens (Human) OX=9606 GN=C11orf54 PE=1 SV=1	1.69723e+08	1.69555e+08	1.34451e+08		1.44492e+08	7.6602e+07	1.5047e+08		1.11833e+08	1.15767e+08	1.29231e+08		8.22864e+07	3.86058e+07	4.09213e+07
Q96L92	SNX27	Sorting nexin-27 OS=Homo sapiens (Human) OX=9606 GN=SNX27 PE=1 SV=2	5.62555e+07	5.40691e+07	8.98006e+07		82088118	4.62007e+07	8.51235e+07		4.1716e+07	5.17424e+07	6.5735e+07		5.70107e+07	2.42155e+07	2.26834e+07
Q9H7C4	SYNC	Syncoilin OS=Homo sapiens (Human) OX=9606 GN=SYNC PE=1 SV=3	7.55329e+07	8.73302e+07	8.75809e+07		4.40728e+07	8.02712e+07	2.31163e+07		9.1833e+07	6.59106e+07	7.50399e+07		3.55463e+07	4.08516e+07	1.12409e+07
Q9NS86	LANCL2	LanC-like protein 2 OS=Homo sapiens (Human) OX=9606 GN=LANCL2 PE=1 SV=1	9.58409e+07	6.16459e+07	1.26079e+08		6.98458e+07	1.10645e+08	8.82252e+07		1.18879e+08	9.80698e+07	3.8715e+08		3.39169e+08	1.81003e+08	4.63666e+07
P35580	MYH10	Myosin-10 OS=Homo sapiens (Human) OX=9606 GN=MYH10 PE=1 SV=3	1.08414e+10	1.05235e+10	1.10428e+10		10006274559	9.27983e+09	9.57174e+09		9.33769e+09	1.0093e+10	9.78406e+09		9.66849e+09	9.31677e+09	9.79305e+09
O95865	DDAH2	N(G),N(G)-dimethylarginine dimethylaminohydrolase 2 OS=Homo sapiens (Human) OX=9606 GN=DDAH2 PE=1 SV=1	3.61292e+08	2.93041e+08	3.37825e+08		221193214	3.63173e+08	3.39991e+08		2.86082e+08	2.31115e+08	3.0767e+08		1.74698e+08	2.08933e+08	3.55313e+08
P30876	POLR2B	DNA-directed RNA polymerase II subunit RPB2 OS=Homo sapiens (Human) OX=9606 GN=POLR2B PE=1 SV=1	2.24645e+08	2.88645e+08	2.82398e+08		147117363	1.73647e+08	1.4747e+08		2.05667e+08	1.2793e+08	2.17324e+08		1.64489e+08	1.97664e+08	2.14447e+08
P11387	TOP1	DNA topoisomerase 1 OS=Homo sapiens (Human) OX=9606 GN=TOP1 PE=1 SV=2	1.43483e+09	1.39512e+09	1.30968e+09		1249979034	1.43571e+09	1.20928e+09		1.22674e+09	1.23651e+09	1.28788e+09		1.31022e+09	1.48676e+09	1.37069e+09
Q15185	PTGES3	Prostaglandin E synthase 3 OS=Homo sapiens (Human) OX=9606 GN=PTGES3 PE=1 SV=1	2.67478e+09	2.64005e+09	2.67021e+09		2.32225e+09	2.53464e+09	2.49486e+09		2.35807e+09	2.2371e+09	2.29713e+09		1.85598e+09	1.74512e+09	2.21171e+09
O43172	PRPF4	U4/U6 small nuclear ribonucleoprotein Prp4 OS=Homo sapiens (Human) OX=9606 GN=PRPF4 PE=1 SV=2	4.37594e+08	5.29801e+08	5.29024e+08		565023238	6.13793e+08	6.56206e+08		5.42033e+08	5.32627e+08	5.32389e+08		5.5541e+08	6.67665e+08	6.28071e+08
P51452	DUSP3	Dual specificity protein phosphatase 3 OS=Homo sapiens (Human) OX=9606 GN=DUSP3 PE=1 SV=1	2.42959e+07	1.65573e+07	3.51304e+07		39045022	3.92317e+07	4.71093e+07		1.38037e+07	2.94477e+07	2.35454e+07		8.08161e+06	8.27485e+06	1.39042e+07
Q02410	APBA1	Amyloid-beta A4 precursor protein-binding family A member 1 OS=Homo sapiens (Human) OX=9606 GN=APBA1 PE=1 SV=3	8.86829e+07	8.11264e+07	7.81917e+07		86589880	8.59712e+07	9.21606e+07		8.71816e+07	8.40682e+07	8.40463e+07		6.3883e+07	5.19703e+07	7.17194e+07
Q15435	PPP1R7	Protein phosphatase 1 regulatory subunit 7 OS=Homo sapiens (Human) OX=9606 GN=PPP1R7 PE=1 SV=1	8.26348e+08	7.35075e+08	6.73006e+08		716357364	5.96039e+08	7.23259e+08		7.49863e+08	7.28486e+08	7.69966e+08		4.52869e+08	4.35242e+08	5.27632e+08
O75947	ATP5PD	ATP synthase subunit d, mitochondrial OS=Homo sapiens (Human) OX=9606 GN=ATP5PD PE=1 SV=3	5.47741e+08	6.39373e+08	4.61068e+08		603158209	9.61678e+08	5.84267e+08		8.48726e+08	7.31288e+08	8.41896e+08		9.20122e+08	8.3651e+08	1.1322e+09
P60510	PPP4C	Serine/threonine-protein phosphatase 4 catalytic subunit OS=Homo sapiens (Human) OX=9606 GN=PPP4C PE=1 SV=1	8.41726e+07	6.91921e+07	8.65204e+07		60425171	6.52741e+07	7.20342e+07		8.79672e+07	7.75824e+07	1.00884e+08		1.04826e+08	3.60312e+07	5.40791e+07
P35754	GLRX	Glutaredoxin-1 OS=Homo sapiens (Human) OX=9606 GN=GLRX PE=1 SV=2	1.2627e+08	1.2819e+08	9.09815e+07		76011168	1.09818e+08	8.25705e+07		5.8306e+07	6.62979e+07	8.00466e+07		4.08761e+07	3.54263e+07	4.47076e+07
P30530	AXL	Tyrosine-protein kinase receptor UFO OS=Homo sapiens (Human) OX=9606 GN=AXL PE=1 SV=4	2.70776e+07	1.16512e+07	1.12379e+08		38005296	5.67901e+07	4.21046e+07		1.95098e+07	2.86308e+07	2.13524e+07		3.39764e+07	4.55414e+07	2.09024e+07
Q96I24	FUBP3	Far upstream element-binding protein 3 OS=Homo sapiens (Human) OX=9606 GN=FUBP3 PE=1 SV=2	6.87666e+08	5.56082e+08	6.66363e+08		5.57141e+08	5.1211e+08	5.61059e+08		5.82197e+08	6.4194e+08	6.79091e+08		6.69849e+08	7.01113e+08	6.61101e+08
P37108	SRP14	Signal recognition particle 14 kDa protein OS=Homo sapiens (Human) OX=9606 GN=SRP14 PE=1 SV=2	9.33195e+08	8.94341e+08	9.74096e+08		735933669	8.12011e+08	8.03967e+08		8.27412e+08	7.34939e+08	7.92634e+08		7.3309e+08	7.40268e+08	7.40665e+08
P11310	ACADM	Medium-chain specific acyl-CoA dehydrogenase, mitochondrial OS=Homo sapiens (Human) OX=9606 GN=ACADM PE=1 SV=1	5.91945e+08	6.9551e+08	5.95207e+08		616775796	6.99654e+08	6.97913e+08		8.64961e+08	6.145e+08	8.22044e+08		8.76241e+08	9.60701e+08	9.18012e+08
Q6NVY1	HIBCH	3-hydroxyisobutyryl-CoA hydrolase, mitochondrial OS=Homo sapiens (Human) OX=9606 GN=HIBCH PE=1 SV=2	1.99551e+08	2.05584e+08	1.7535e+08		2.07665e+08	2.20881e+08	1.58337e+08		2.42731e+08	2.69176e+08	2.27077e+08		2.9291e+08	3.42485e+08	2.58565e+08
O43852	CALU	Calumenin OS=Homo sapiens (Human) OX=9606 GN=CALU PE=1 SV=2	1.85192e+10	1.79488e+10	1.85296e+10		1.96523e+10	1.99068e+10	2.03704e+10		2.30986e+10	2.27117e+10	2.28771e+10		2.75451e+10	2.41776e+10	2.4679e+10
P35659	DEK	Protein DEK OS=Homo sapiens (Human) OX=9606 GN=DEK PE=1 SV=1	1.17122e+09	1.26181e+09	1.2487e+09		1298801019	1.33404e+09	1.27224e+09		1.26804e+09	1.11366e+09	1.22631e+09		1.34558e+09	1.31654e+09	1.37174e+09
Q8NBF2	NHLRC2	NHL repeat-containing protein 2 OS=Homo sapiens (Human) OX=9606 GN=NHLRC2 PE=1 SV=1	5.29056e+08	5.43714e+08	4.88542e+08		5.50779e+08	4.68723e+08	4.43497e+08		4.83216e+08	4.96123e+08	5.82908e+08		4.19751e+08	4.00078e+08	3.4646e+08
O95340	PAPSS2	Bifunctional 3'-phosphoadenosine 5'-phosphosulfate synthase 2 OS=Homo sapiens (Human) OX=9606 GN=PAPSS2 PE=1 SV=2	2.03209e+09	2.05804e+09	2.04815e+09		2311522531	2.26382e+09	2.59233e+09		2.63991e+09	2.86358e+09	2.64736e+09		2.43896e+09	2.46892e+09	2.58834e+09
Q9UJ68	MSRA	Mitochondrial peptide methionine sulfoxide reductase OS=Homo sapiens (Human) OX=9606 GN=MSRA PE=1 SV=1	5.64456e+07	4.34521e+07	7.14973e+07		40918414	3.99465e+07	5.1684e+07		6.0414e+07	4.55508e+07	3.47577e+07		3.95484e+07	1.37729e+07	1.44823e+07
Q99447	PCYT2	Ethanolamine-phosphate cytidylyltransferase OS=Homo sapiens (Human) OX=9606 GN=PCYT2 PE=1 SV=1	4.84263e+07	2.09541e+07	3.94385e+07		47363228	3.70484e+07	3.47168e+07		3.04433e+07	4.00977e+07	2.46761e+07		1.53504e+07	2.27608e+07	1.54673e+07
Q8IYS2	KIAA2013	Uncharacterized protein KIAA2013 OS=Homo sapiens (Human) OX=9606 GN=KIAA2013 PE=1 SV=1	9.40401e+07	7.02949e+07	5.60457e+07		79478512	1.11167e+08	8.69232e+07		9.94513e+07	7.92702e+07	6.00575e+07		7.55084e+07	2.15853e+07	4.21711e+07
O95182	NDUFA7	NADH dehydrogenase [ubiquinone] 1 alpha subcomplex subunit 7 OS=Homo sapiens (Human) OX=9606 GN=NDUFA7 PE=1 SV=3	2.0936e+07	2.96338e+07	2.75016e+07		13901553	1.34605e+07	1.33441e+07		3.18494e+07	1.75526e+07	2.90921e+07		1.70792e+07	3.55597e+07	2.89368e+07
P45954	ACADSB	Short/branched chain specific acyl-CoA dehydrogenase, mitochondrial OS=Homo sapiens (Human) OX=9606 GN=ACADSB PE=1 SV=1	4.32421e+08	4.16065e+08	3.87904e+08		415813102	4.08245e+08	4.71422e+08		3.3589e+08	4.255e+08	4.24067e+08		4.44431e+08	4.11542e+08	3.60846e+08
Q9BYD2	MRPL9	39S ribosomal protein L9, mitochondrial OS=Homo sapiens (Human) OX=9606 GN=MRPL9 PE=1 SV=2	3.16682e+07	1.50584e+07	7.00082e+07		31372053	3.18685e+07	4.47273e+07		8.2638e+07	7.51825e+07	6.72117e+07		6.03687e+07	6.64699e+07	5.07254e+07
Q13596	SNX1	Sorting nexin-1 OS=Homo sapiens (Human) OX=9606 GN=SNX1 PE=1 SV=3	1.29202e+09	1.31478e+09	1.26845e+09		1224817670	1.15889e+09	1.19558e+09		9.74966e+08	1.00195e+09	9.27058e+08		9.04764e+08	1.02044e+09	8.52682e+08
Q96S97	MYADM	Myeloid-associated differentiation marker OS=Homo sapiens (Human) OX=9606 GN=MYADM PE=1 SV=2	2.21555e+09	2.29729e+09	2.21744e+09		2540116490	2.57769e+09	2.54939e+09		2.48304e+09	2.36679e+09	2.55771e+09		3.11656e+09	3.64365e+09	3.15047e+09
P01130	LDLR	Low-density lipoprotein receptor OS=Homo sapiens (Human) OX=9606 GN=LDLR PE=1 SV=1	1.95116e+08	1.28987e+08	1.057e+08		112863805	1.48108e+08	7.42847e+07		1.08395e+08	1.60494e+08	1.15258e+08		9.23295e+07	1.80049e+08	1.99598e+08
P29218	IMPA1	Inositol monophosphatase 1 OS=Homo sapiens (Human) OX=9606 GN=IMPA1 PE=1 SV=1	2.13992e+08	2.178e+08	1.90987e+08		241133616	1.38897e+08	2.63946e+08		1.54969e+08	1.88832e+08	1.69046e+08		6.89468e+07	1.28267e+08	1.23003e+08
Q5TEC6	H3-2	Histone H3 OS=Homo sapiens (Human) OX=9606 GN=H3-2 PE=1 SV=1	2.72609e+09	3.16072e+09	2.90329e+09		3404187776	3.33889e+09	2.76015e+09		3.01846e+09	2.88311e+09	3.28687e+09		3.48316e+09	3.5212e+09	3.82763e+09
P46926	GNPDA1	Glucosamine-6-phosphate isomerase 1 OS=Homo sapiens (Human) OX=9606 GN=GNPDA1 PE=1 SV=1	8.35961e+08	8.20669e+08	7.46673e+08		670727955	5.4372e+08	5.66728e+08		7.48915e+08	7.08216e+08	7.22292e+08		5.86575e+08	4.56146e+08	4.67326e+08
P51553	IDH3G	Isocitrate dehydrogenase [NAD] subunit gamma, mitochondrial OS=Homo sapiens (Human) OX=9606 GN=IDH3G PE=1 SV=1	2.04249e+08	2.14147e+08	2.18011e+08		2.53986e+08	2.55722e+08	1.6998e+08		3.12062e+08	2.88913e+08	2.60026e+08		2.77826e+08	2.30857e+08	2.70934e+08
P31749	AKT1	RAC-alpha serine/threonine-protein kinase OS=Homo sapiens (Human) OX=9606 GN=AKT1 PE=1 SV=2	3.15811e+08	2.8658e+08	3.59821e+08		294058210	2.85197e+08	3.48105e+08		2.52659e+08	2.99681e+08	1.93419e+08		2.23505e+08	2.16389e+08	2.28869e+08
Q9UBQ5	EIF3K	Eukaryotic translation initiation factor 3 subunit K OS=Homo sapiens (Human) OX=9606 GN=EIF3K PE=1 SV=1	2.34615e+08	2.41908e+08	2.09323e+08		298746759	3.12398e+08	3.02106e+08		2.19118e+08	2.9867e+08	2.41166e+08		3.17507e+08	3.24825e+08	3.53145e+08
Q8TF05	PPP4R1	Serine/threonine-protein phosphatase 4 regulatory subunit 1 OS=Homo sapiens (Human) OX=9606 GN=PPP4R1 PE=1 SV=1	1.89392e+07	2.39599e+07	3.56022e+07		17739736	2.52035e+07	1.33173e+07		3.11681e+07	1.7938e+07	3.21633e+07		2.44603e+07	3.38245e+07
[truncated: 2,290 more rows]
